# Supplementary material for: PAX3 Regulatory Signatures and Gene Targets in Melanoma Cells
Source: Genes (Basel). 2025 May 14;16(5):577. doi: 10.3390/genes16050577 (PMC12111051; doi:10.3390/genes16050577)
Supplement: Supplementary file 1 [file genes-16-00577-s001.zip]

Archive with 1 entries (1 files):
- genes-3635251-supplementary.xlsx
