# Supplementary material for: PAX3 Regulatory Signatures and Gene Targets in Melanoma Cells
Source: Genes (Basel). 2025 May 14;16(5):577. doi: 10.3390/genes16050577 (PMC12111051; doi:10.3390/genes16050577)
Supplement: Supplementary file 1 [file genes-16-00577-s001.zip › genes-3635251-supplementary.xlsx]

## Sheet: Supplementary Table.1
Supplementary Table 1. Pax3 peaks categorized to histone marks and binding sites
Chromosome	start	end	width	Peak Label	annotation	ENSEMBL	Gene Symbol	Gene Name	Chromatin State	DNA Binding Motif
chr2	84686362	84686785	424	A1_Pax3_fastq_peak_1112	Promoter (<=1kb)	ENSG00000163541	SUCLG1	succinate-CoA ligase GDP/ADP-forming subunit alpha	Active	HD
chr4	150420808	150421337	530	A1_Pax3_fastq_peak_1484	Promoter (<=1kb)	ENSG00000170390	DCLK2	doublecortin like kinase 2	Active	HD
chr7	137138093	137138601	509	A1_Pax3_fastq_peak_1839	Promoter (<=1kb)	ENSG00000105894	PTN	pleiotrophin	Active	HD
chr11	43056750	43057250	501	A1_Pax3_fastq_peak_325	Promoter (<=1kb)	ENSG00000251557	HNRNPKP3	heterogeneous nuclear ribonucleoprotein K pseudogene 3	Primed	HD
chr1	195561032	195561477	446	A1_Pax3_fastq_peak_182	Promoter (<=1kb)	ENSG00000162687	KCNT2	potassium sodium-activated channel subfamily T member 2	Active	None
chr2	254109	254751	643	A1_Pax3_fastq_peak_1038	Distal Intergenic	ENSG00000035115	SH3YL1	SH3 and SYLF domain containing 1	Active	None
chr2	106773733	106774322	590	A1_Pax3_fastq_peak_1131	Promoter (<=1kb)	ENSG00000115652	UXS1	UDP-glucuronate decarboxylase 1	Active	None
chr6	158836566	158837080	515	A1_Pax3_fastq_peak_1663	Exon (uc001axj.2/729614, exon 2 of 2)	ENSG00000130338	TULP4	TUB like protein 4	Active	None
chr7	76751552	76751997	446	A1_Pax3_fastq_peak_1760	Promoter (<=1kb)	ENSG00000135205	CCDC146	coiled-coil domain containing 146	Active	None
chr8	42010079	42010734	656	A1_Pax3_fastq_peak_1886	Promoter (<=1kb)	ENSG00000070718	AP3M2	adaptor related protein complex 3 subunit mu 2	Active	None
chr8	49812278	49812755	478	A1_Pax3_fastq_peak_1894	Promoter (<=1kb)	ENSG00000019549	SNAI2	snail family transcriptional repressor 2	Active	None
chr14	51000542	51001007	466	A1_Pax3_fastq_peak_562	Distal Intergenic	ENSG00000198513	ATL1	atlastin GTPase 1	Active	None
chr16	19769526	19770047	522	A1_Pax3_fastq_peak_651	Promoter (<=1kb)	ENSG00000103550	KNOP1	lysine rich nucleolar protein 1	Active	None
chr19	9929614	9930311	698	A1_Pax3_fastq_peak_883	Promoter (<=1kb)	ENSG00000127452	FBXL12	F-box and leucine rich repeat protein 12	Active	None
chr19	50832437	50832942	506	A1_Pax3_fastq_peak_996	Promoter (<=1kb)	ENSG00000131398	KCNC3	potassium voltage-gated channel subfamily C member 3	Active	None
chrX	135055815	135056411	597	A1_Pax3_fastq_peak_2155	Promoter (<=1kb)	ENSG00000169446	MMGT1	membrane magnesium transporter 1	Active	None
chr16	60124915	60125470	556	A1_Pax3_fastq_peak_696	Promoter (<=1kb)		APOOP5	apolipoprotein O pseudogene 5	Closed	None
chr1	1051339	1051928	590	A1_Pax3_fastq_peak_4	Promoter (<=1kb)	ENSG00000131591	C1orf159	chromosome 1 open reading frame 159	Active	PD
chr1	1655665	1656169	505	A1_Pax3_fastq_peak_5	Distal Intergenic	ENSG00000008128	CDK11A	cyclin dependent kinase 11A	Active	PD
chr1	2158895	2159604	710	A1_Pax3_fastq_peak_6	Promoter (<=1kb)	ENSG00000157933	SKI	SKI proto-oncogene	Active	PD
chr1	2517795	2518282	488	A1_Pax3_fastq_peak_7	Promoter (<=1kb)	ENSG00000157870	PRXL2B	peroxiredoxin like 2B	Active	PD
chr1	6844929	6845616	688	A1_Pax3_fastq_peak_9	Promoter (<=1kb)	ENSG00000171735	CAMTA1	calmodulin binding transcription activator 1	Active	PD
chr1	11322485	11323087	603	A1_Pax3_fastq_peak_18	Promoter (<=1kb)	ENSG00000198793	MTOR	mechanistic target of rapamycin kinase	Active	PD
chr1	16162195	16162750	556	A1_Pax3_fastq_peak_21	Promoter (<=1kb)	ENSG00000065526	SPEN	spen family transcriptional repressor	Active	PD
chr1	17380367	17380956	590	A1_Pax3_fastq_peak_26	Promoter (<=1kb)	ENSG00000117118	SDHB	succinate dehydrogenase complex iron sulfur subunit B	Active	PD
chr1	21113174	21113674	501	A1_Pax3_fastq_peak_29	Promoter (<=1kb)	ENSG00000127483	HP1BP3	heterochromatin protein 1 binding protein 3	Active	PD
chr1	21503131	21504026	896	A1_Pax3_fastq_peak_30	Promoter (<=1kb)	ENSG00000075151	EIF4G3	eukaryotic translation initiation factor 4 gamma 3	Active	PD
chr1	23670759	23671404	646	A1_Pax3_fastq_peak_32	Promoter (<=1kb)	ENSG00000125944	HNRNPR	heterogeneous nuclear ribonucleoprotein R	Active	PD
chr1	24969350	24969838	489	A1_Pax3_fastq_peak_35	Promoter (<=1kb)	ENSG00000133226	SRRM1	serine and arginine repetitive matrix 1	Active	PD
chr1	26560697	26561102	406	A1_Pax3_fastq_peak_41	Promoter (<=1kb)	ENSG00000130695	CEP85	centrosomal protein 85	Active	PD
chr1	27247860	27248343	484	A1_Pax3_fastq_peak_43	Intron (uc001cth.3/5865, intron 2 of 4)	ENSG00000090273	NUDC	nuclear distribution C, dynein complex regulator	Active	PD
chr1	28051983	28052548	566	A1_Pax3_fastq_peak_45	Promoter (<=1kb)	ENSG00000009780	FAM76A	family with sequence similarity 76 member A	Active	PD
chr1	28454100	28454575	476	A1_Pax3_fastq_peak_46	Promoter (<=1kb)	ENSG00000158161	EYA3	EYA transcriptional coactivator and phosphatase 3	Active	PD
chr1	29508250	29508786	537	A1_Pax3_fastq_peak_49	Distal Intergenic	ENSG00000116350	SRSF4	serine and arginine rich splicing factor 4	Active	PD
chr1	32478983	32479483	501	A1_Pax3_fastq_peak_50	Promoter (<=1kb)	ENSG00000121774	KHDRBS1	KH RNA binding domain containing, signal transduction associated 1	Active	PD
chr1	32645274	32645727	454	A1_Pax3_fastq_peak_51	Promoter (<=1kb)	ENSG00000084652	TXLNA	taxilin alpha	Active	PD
chr1	33937838	33938339	502	A1_Pax3_fastq_peak_52	Promoter (<=1kb)	ENSG00000121903	ZSCAN20	zinc finger and SCAN domain containing 20	Active	PD
chr1	38477961	38478488	528	A1_Pax3_fastq_peak_56	Promoter (<=1kb)	ENSG00000183520	UTP11	UTP11 small subunit processome component	Active	PD
chr1	44115447	44116010	564	A1_Pax3_fastq_peak_62	Promoter (<=1kb)	ENSG00000066135	KDM4A	lysine demethylase 4A	Active	PD
chr1	45769145	45769641	497	A1_Pax3_fastq_peak_65	Promoter (<=1kb)	ENSG00000281912	LINC01144	long intergenic non-protein coding RNA 1144	Active	PD
chr1	46806426	46806934	509	A1_Pax3_fastq_peak_69	Promoter (<=1kb)	ENSG00000117481	NSUN4	NOP2/Sun RNA methyltransferase 4	Active	PD
chr1	47779661	47780288	628	A1_Pax3_fastq_peak_71	Distal Intergenic	ENSG00000123473	STIL	STIL centriolar assembly protein	Active	PD
chr1	54411348	54411936	589	A1_Pax3_fastq_peak_75	Promoter (<=1kb)	ENSG00000081870	IFT25	intraflagellar transport 25	Active	PD
chr1	85742059	85742757	699	A1_Pax3_fastq_peak_86	Distal Intergenic	ENSG00000142867	BCL10	BCL10 immune signaling adaptor	Active	PD
chr1	87379863	87380455	593	A1_Pax3_fastq_peak_87	Intron (uc001epq.3/607, intron 1 of 9)	ENSG00000183291	SELENOF	selenoprotein F	Active	PD
chr1	97187002	97187795	794	A1_Pax3_fastq_peak_94	Promoter (<=1kb)	ENSG00000117569	PTBP2	polypyrimidine tract binding protein 2	Active	PD
chr1	109288916	109289337	422	A1_Pax3_fastq_peak_97	Distal Intergenic	ENSG00000116266	STXBP3	syntaxin binding protein 3	Active	PD
chr1	114447364	114448003	640	A1_Pax3_fastq_peak_101	Promoter (<=1kb)	ENSG00000134262	AP4B1	adaptor related protein complex 4 subunit beta 1	Active	PD
chr1	117664263	117665029	767	A1_Pax3_fastq_peak_103a	Promoter (<=1kb)	ENSG00000134253	TRIM45	tripartite motif containing 45	Active	PD
chr1	118344984	118345379	396	A1_Pax3_fastq_peak_104	Promoter (<=1kb)	ENSG00000196505	GDAP2	ganglioside induced differentiation associated protein 2	Active	PD
chr1	145507259	145507853	595	A1_Pax3_fastq_peak_112	Promoter (<=1kb)	ENSG00000265241	RBM8A	RNA binding motif protein 8A	Active	PD
chr1	146555505	146556333	829	A1_Pax3_fastq_peak_113	Promoter (<=1kb)		NBPF13P	NBPF member 13, pseudogene	Active	PD
chr1	147071601	147072102	502	A1_Pax3_fastq_peak_115	Promoter (<=1kb)	ENSG00000116128	BCL9	BCL9 transcription coactivator	Active	PD
chr1	147806372	147806866	495	A1_Pax3_fastq_peak_116	Promoter (<=1kb)	ENSG00000283676	MIR5087	microRNA 5087	Active	PD
chr1	149223180	149224225	1046	A1_Pax3_fastq_peak_117	Promoter (<=1kb)	ENSG00000291158	LINC02591	long intergenic non-protein coding RNA 2591	Active	PD
chr1	151170667	151171240	574	A1_Pax3_fastq_peak_119	Promoter (<=1kb)	ENSG00000143398	PIP5K1A	phosphatidylinositol-4-phosphate 5-kinase type 1 alpha	Active	PD
chr1	151762871	151763525	655	A1_Pax3_fastq_peak_120	Promoter (<=1kb)	ENSG00000182134	TDRKH	tudor and KH domain containing	Active	PD
chr1	153895375	153895808	434	A1_Pax3_fastq_peak_122	Distal Intergenic	ENSG00000143614	GATAD2B	GATA zinc finger domain containing 2B	Active	PD
chr1	154909698	154910082	385	A1_Pax3_fastq_peak_123	Promoter (<=1kb)	ENSG00000163344	PMVK	phosphomevalonate kinase	Active	PD
chr1	154946699	154947301	603	A1_Pax3_fastq_peak_124	Promoter (<=1kb)	ENSG00000173207	CKS1B	CDC28 protein kinase regulatory subunit 1B	Active	PD
chr1	155293859	155294344	486	A1_Pax3_fastq_peak_128	Distal Intergenic	ENSG00000160753	RUSC1	RUN and SH3 domain containing 1	Active	PD
chr1	155579652	155580131	480	A1_Pax3_fastq_peak_129	Intron (uc001gen.4/9019, intron 1 of 3)	ENSG00000125459	MSTO1	misato mitochondrial distribution and morphology regulator 1	Active	PD
chr1	155828852	155829571	720	A1_Pax3_fastq_peak_130	Intron (uc001ggy.1/uc001ggy.1, intron 2 of 2)	ENSG00000132718	SYT11	synaptotagmin 11	Active	PD
chr1	155904054	155904554	501	A1_Pax3_fastq_peak_131	Promoter (<=1kb)	ENSG00000132680	KHDC4	KH domain containing 4, pre-mRNA splicing factor	Active	PD
chr1	156631682	156632143	462	A1_Pax3_fastq_peak_133	Distal Intergenic	ENSG00000132688	NES	nestin	Active	PD
chr1	156710786	156711384	599	A1_Pax3_fastq_peak_134	Promoter (<=1kb)	ENSG00000143314	MRPL24	mitochondrial ribosomal protein L24	Active	PD
chr1	165567273	165567774	502	A1_Pax3_fastq_peak_144	Promoter (<=1kb)	ENSG00000237463	LRRC52-AS1	LRRC52 antisense RNA 1	Active	PD
chr1	167725049	167725548	500	A1_Pax3_fastq_peak_147	Promoter (<=1kb)	ENSG00000197965	MPZL1	myelin protein zero like 1	Active	PD
chr1	171750373	171750921	549	A1_Pax3_fastq_peak_153	Distal Intergenic	ENSG00000010165	METTL13	methyltransferase 13, eEF1A N-terminus and K55	Active	PD
chr1	171802489	171803029	541	A1_Pax3_fastq_peak_154	Distal Intergenic	ENSG00000197959	DNM3	dynamin 3	Active	PD
chr1	173793435	173793881	447	A1_Pax3_fastq_peak_156	Intron (uc001grq.1/83872, intron 1 of 106)	ENSG00000117593	DARS2	aspartyl-tRNA synthetase 2, mitochondrial	Active	PD
chr1	174968590	174969073	484	A1_Pax3_fastq_peak_158	Promoter (<=1kb)	ENSG00000116161	CACYBP	calcyclin binding protein	Active	PD
chr1	183604687	183605333	647	A1_Pax3_fastq_peak_166	Distal Intergenic	ENSG00000162704	ARPC5	actin related protein 2/3 complex subunit 5	Active	PD
chr1	184328964	184329534	571	A1_Pax3_fastq_peak_169	Distal Intergenic	ENSG00000116667	C1orf21	chromosome 1 open reading frame 21	Active	PD
chr1	186344366	186344750	385	A1_Pax3_fastq_peak_176	Promoter (<=1kb)	ENSG00000047410	TPR	translocated promoter region, nuclear basket protein	Active	PD
chr1	201924175	201924778	604	A1_Pax3_fastq_peak_184	Intron (uc001gya.2/4660, intron 18 of 23)	ENSG00000134375	TIMM17A	translocase of inner mitochondrial membrane 17A	Active	PD
chr1	206137823	206138578	756	A1_Pax3_fastq_peak_191	Promoter (<=1kb)	ENSG00000196550	FAM72A	family with sequence similarity 72 member A	Active	PD
chr1	210546287	210546787	501	A1_Pax3_fastq_peak_197	Intron (uc009xcx.3/55733, intron 3 of 11)	ENSG00000054392	HHAT	hedgehog acyltransferase	Active	PD
chr1	211752294	211752837	544	A1_Pax3_fastq_peak_198	Promoter (<=1kb)	ENSG00000170385	SLC30A1	solute carrier family 30 member 1	Active	PD
chr1	212458234	212458794	561	A1_Pax3_fastq_peak_200a	Promoter (<=1kb)	ENSG00000066027	PPP2R5A	protein phosphatase 2 regulatory subunit B'alpha	Active	PD
chr1	215740324	215740745	422	A1_Pax3_fastq_peak_201	Promoter (<=1kb)	ENSG00000136636	KCTD3	potassium channel tetramerization domain containing 3	Active	PD
chr1	218084154	218084649	496	A1_Pax3_fastq_peak_204	Intron (uc031psc.1/100885798, intron 1 of 3)	ENSG00000231814	LINC00210	long intergenic non-protein coding RNA 210	Active	PD
chr1	221016941	221017620	680	A1_Pax3_fastq_peak_206	Distal Intergenic	ENSG00000136630	HLX	H2.0 like homeobox	Active	PD
chr1	221915291	221915853	563	A1_Pax3_fastq_peak_208	Promoter (<=1kb)	ENSG00000143507	DUSP10	dual specificity phosphatase 10	Active	PD
chr1	225858583	225859225	643	A1_Pax3_fastq_peak_212	Distal Intergenic	ENSG00000154380	ENAH	ENAH actin regulator	Active	PD
chr1	228327436	228327983	548	A1_Pax3_fastq_peak_215	Promoter (<=1kb)	ENSG00000143774	GUK1	guanylate kinase 1	Active	PD
chr1	228645358	228645858	501	A1_Pax3_fastq_peak_216	Promoter (<=1kb)	ENSG00000196890	H2BC26	H2B clustered histone 26	Active	PD
chr1	228674378	228675133	756	A1_Pax3_fastq_peak_217a	Promoter (<=1kb)	ENSG00000168159	RNF187	ring finger protein 187	Active	PD
chr1	234746308	234746989	682	A1_Pax3_fastq_peak_221	Intron (uc001htp.4/23456, intron 6 of 12)	ENSG00000168264	IRF2BP2	interferon regulatory factor 2 binding protein 2	Active	PD
chr2	676785	677324	540	A1_Pax3_fastq_peak_1039	Promoter (1-2kb)	ENSG00000151353	TMEM18	transmembrane protein 18	Active	PD
chr2	3605757	3606383	627	A1_Pax3_fastq_peak_1041	Promoter (1-2kb)	ENSG00000234171	RNASEH1-DT	RNASEH1 divergent transcript	Active	PD
chr2	8894170	8894607	438	A1_Pax3_fastq_peak_1042	Promoter (<=1kb)	ENSG00000134313	KIDINS220	kinase D interacting substrate 220	Active	PD
chr2	19319214	19319721	508	A1_Pax3_fastq_peak_1047	Promoter (<=1kb)	ENSG00000266738	MIR4757	microRNA 4757	Active	PD
chr2	26568523	26569113	591	A1_Pax3_fastq_peak_1051	Intron (uc010yiv.1/57498, intron 18 of 24)	ENSG00000173567	ADGRF3	adhesion G protein-coupled receptor F3	Active	PD
chr2	27294291	27294791	501	A1_Pax3_fastq_peak_1053	Distal Intergenic	ENSG00000228474	OST4	oligosaccharyltransferase complex subunit 4, non-catalytic	Active	PD
chr2	27579596	27580096	501	A1_Pax3_fastq_peak_1054	Promoter (<=1kb)	ENSG00000115207	GTF3C2	general transcription factor IIIC subunit 2	Active	PD
chr2	32288249	32288803	555	A1_Pax3_fastq_peak_1058	Promoter (<=1kb)	ENSG00000021574	SPAST	spastin	Active	PD
chr2	32390624	32391140	517	A1_Pax3_fastq_peak_1059	Promoter (<=1kb)	ENSG00000152683	SLC30A6	solute carrier family 30 member 6	Active	PD
chr2	40869795	40870255	461	A1_Pax3_fastq_peak_1066	Promoter (<=1kb)	ENSG00000183023	SLC8A1	solute carrier family 8 member A1	Active	PD
chr2	44019748	44020281	534	A1_Pax3_fastq_peak_1069	Promoter (<=1kb)	ENSG00000138036	DYNC2LI1	dynein cytoplasmic 2 light intermediate chain 1	Active	PD
chr2	44394866	44396027	1162	A1_Pax3_fastq_peak_1072a	Distal Intergenic	ENSG00000138032	PPM1B	protein phosphatase, Mg2+/Mn2+ dependent 1B	Active	PD
chr2	46843968	46844473	506	A1_Pax3_fastq_peak_1074	Promoter (<=1kb)	ENSG00000151665	PIGF	phosphatidylinositol glycan anchor biosynthesis class F	Active	PD
chr2	46925766	46926436	671	A1_Pax3_fastq_peak_1075	Distal Intergenic	ENSG00000171150	SOCS5	suppressor of cytokine signaling 5	Active	PD
chr2	48541277	48541875	599	A1_Pax3_fastq_peak_1077	Distal Intergenic	ENSG00000170802	FOXN2	forkhead box N2	Active	PD
chr2	61697995	61698542	548	A1_Pax3_fastq_peak_1088	3' UTR	ENSG00000115464	USP34	ubiquitin specific peptidase 34	Active	PD
chr2	61765377	61765986	610	A1_Pax3_fastq_peak_1089	Promoter (<=1kb)	ENSG00000082898	XPO1	exportin 1	Active	PD
chr2	62932362	62932987	626	A1_Pax3_fastq_peak_1091	Promoter (<=1kb)	ENSG00000115504	EHBP1	EH domain binding protein 1	Active	PD
chr2	63815448	63815932	485	A1_Pax3_fastq_peak_1092	Promoter (<=1kb)	ENSG00000014641	MDH1	malate dehydrogenase 1	Active	PD
chr2	64977891	64978702	812	A1_Pax3_fastq_peak_1093a	Promoter (<=1kb)	ENSG00000179833	SERTAD2	SERTA domain containing 2	Active	PD
chr2	65216023	65216679	657	A1_Pax3_fastq_peak_1094	Promoter (<=1kb)	ENSG00000115902	SLC1A4	solute carrier family 1 member 4	Active	PD
chr2	70417932	70418556	625	A1_Pax3_fastq_peak_1100	Promoter (<=1kb)	ENSG00000115998	C2orf42	chromosome 2 open reading frame 42	Active	PD
chr2	71454150	71454809	660	A1_Pax3_fastq_peak_1102	Promoter (<=1kb)	ENSG00000124374	PAIP2B	poly(A) binding protein interacting protein 2B	Active	PD
chr2	73460251	73460751	501	A1_Pax3_fastq_peak_1105	Promoter (<=1kb)	ENSG00000135617	PRADC1	protease associated domain containing 1	Active	PD
chr2	74685099	74685726	628	A1_Pax3_fastq_peak_1107	Distal Intergenic	ENSG00000239779	WBP1	WW domain binding protein 1	Active	PD
chr2	74881019	74881642	624	A1_Pax3_fastq_peak_1109	Promoter (<=1kb)	ENSG00000135622	SEMA4F	ssemaphorin 4F	Active	PD
chr2	86422064	86422927	864	A1_Pax3_fastq_peak_1114	Promoter (<=1kb)	ENSG00000132305	IMMT	inner membrane mitochondrial protein	Active	PD
chr2	102378766	102379249	484	A1_Pax3_fastq_peak_1130	Promoter (<=1kb)	ENSG00000071054	MAP4K4	mitogen-activated protein kinase kinase kinase kinase 4	Active	PD
chr2	113341776	113342249	474	A1_Pax3_fastq_peak_1134	Promoter (<=1kb)	ENSG00000125611	CHCHD5	coiled-coil-helix-coiled-coil-helix domain containing 5	Active	PD
chr2	164870515	164871219	705	A1_Pax3_fastq_peak_1142a	Promoter (<=1kb)	ENSG00000182263	FIGN	fidgetin, microtubule severing factor	Active	PD
chr2	176032890	176033380	491	A1_Pax3_fastq_peak_1144	Promoter (<=1kb)	ENSG00000115966	ATF2	activating transcription factor 2	Active	PD
chr2	179315755	179316255	501	A1_Pax3_fastq_peak_1145	Promoter (<=1kb)	ENSG00000204311	PJVK	pejvakin	Active	PD
chr2	203499293	203499870	578	A1_Pax3_fastq_peak_1151	Promoter (<=1kb)	ENSG00000138439	FAM117B	family with sequence similarity 117 member B	Active	PD
chr2	207023956	207024795	840	A1_Pax3_fastq_peak_1152a	Intron (uc002tbc.3/9448, intron 2 of 31)	ENSG00000114942	EEF1B2	eukaryotic translation elongation factor 1 beta 2	Active	PD
chr2	208394132	208394958	827	A1_Pax3_fastq_peak_1154	Intron (uc002tdm.3/80146, intron 5 of 14)	ENSG00000118260	CREB1	cAMP responsive element binding protein 1	Active	PD
chr2	215674319	215674845	527	A1_Pax3_fastq_peak_1156	Promoter (<=1kb)	ENSG00000138376	BARD1	BRCA1 associated RING domain 1	Active	PD
chr2	219575414	219575855	442	A1_Pax3_fastq_peak_1157	Distal Intergenic	ENSG00000135912	TTLL4	tubulin tyrosine ligase like 4	Active	PD
chr3	5228974	5229478	505	A1_Pax3_fastq_peak_1284	Promoter (<=1kb)	ENSG00000134109	EDEM1	ER degradation enhancing alpha-mannosidase like protein 1	Active	PD
chr3	14692919	14693384	466	A1_Pax3_fastq_peak_1287	Promoter (<=1kb)	ENSG00000154781	CCDC174	coiled-coil domain containing 174	Active	PD
chr3	15696421	15696998	578	A1_Pax3_fastq_peak_1289	Promoter (<=1kb)	ENSG00000206560	ANKRD28	ankyrin repeat domain 28	Active	PD
chr3	29053543	29054082	540	A1_Pax3_fastq_peak_1293	Promoter (<=1kb)	ENSG00000144642	RBMS3	RNA binding motif single stranded interacting protein 3	Active	PD
chr3	37034466	37035011	546	A1_Pax3_fastq_peak_1298	Promoter (<=1kb)	ENSG00000076242	MLH1	mutL homolog 1	Active	PD
chr3	38066182	38066854	673	A1_Pax3_fastq_peak_1300	Promoter (<=1kb)	ENSG00000187091	PLCD1	phospholipase C delta 1	Active	PD
chr3	38206345	38206995	651	A1_Pax3_fastq_peak_1301a	Promoter (<=1kb)	ENSG00000172939	OXSR1	oxidative stress responsive kinase 1	Active	PD
chr3	45654310	45655202	893	A1_Pax3_fastq_peak_1303	Promoter (<=1kb)	ENSG00000144791	LIMD1	LIM domain containing 1	Active	PD
chr3	47017753	47018593	841	A1_Pax3_fastq_peak_1304a	Distal Intergenic	ENSG00000160799	CCDC12	coiled-coil domain containing 12	Active	PD
chr3	49449306	49449991	686	A1_Pax3_fastq_peak_1308	Promoter (<=1kb)	ENSG00000067560	RHOA	ras homolog family member A	Active	PD
chr3	50273167	50273700	534	A1_Pax3_fastq_peak_1310	Promoter (<=1kb)	ENSG00000114353	GNAI2	G protein subunit alpha i2	Active	PD
chr3	81810246	81810918	673	A1_Pax3_fastq_peak_1318a	Distal Intergenic	ENSG00000114480	GBE1	1,4-alpha-glucan branching enzyme 1	Active	PD
chr3	89635439	89635911	473	A1_Pax3_fastq_peak_1320	Distal Intergenic	ENSG00000044524	EPHA3	EPH receptor A3	Active	PD
chr3	94767337	94767871	535	A1_Pax3_fastq_peak_1323	Promoter (<=1kb)	ENSG00000239589	LINC00879	long intergenic non-protein coding RNA 879	Active	PD
chr3	98620424	98620960	537	A1_Pax3_fastq_peak_1325	Distal Intergenic	ENSG00000057019	DCBLD2	discoidin, CUB and LCCL domain containing 2	Active	PD
chr3	100428032	100428523	492	A1_Pax3_fastq_peak_1327	Promoter (<=1kb)	ENSG00000114354	TFG	trafficking from ER to golgi regulator	Active	PD
chr3	108308563	108309075	513	A1_Pax3_fastq_peak_1330	Promoter (<=1kb)	ENSG00000198919	DZIP3	DAZ interacting zinc finger protein 3	Active	PD
chr3	111697475	111697969	495	A1_Pax3_fastq_peak_1333	Intron (uc003coq.3/8994, intron 1 of 7)	ENSG00000144827	ABHD10	abhydrolase domain containing 10, depalmitoylase	Active	PD
chr3	119813146	119814270	1125	A1_Pax3_fastq_peak_1341	Promoter (<=1kb)	ENSG00000082701	GSK3B	glycogen synthase kinase 3 beta	Active	PD
chr3	125634628	125635232	605	A1_Pax3_fastq_peak_1346	Promoter (<=1kb)	ENSG00000291071	FAM86JP	family with sequence similarity 86, member A pseudogene	Active	PD
chr3	129158725	129159300	576	A1_Pax3_fastq_peak_1353	Promoter (<=1kb)	ENSG00000163913	IFT122	intraflagellar transport 122	Active	PD
chr3	133292002	133292564	563	A1_Pax3_fastq_peak_1355	Promoter (<=1kb)	ENSG00000091527	CDV3	CDV3 homolog	Active	PD
chr3	136471240	136471845	606	A1_Pax3_fastq_peak_1357	Promoter (<=1kb)	ENSG00000118007	STAG1	STAG1 cohesin complex component	Active	PD
chr3	149530669	149531208	540	A1_Pax3_fastq_peak_1365	Distal Intergenic	ENSG00000082996	RNF13	ring finger protein 13	Active	PD
chr3	150264216	150264805	590	A1_Pax3_fastq_peak_1367	Intron (uc003drn.3/255025, intron 1 of 3)	ENSG00000144895	EIF2A	eukaryotic translation initiation factor 2A	Active	PD
chr3	152858452	152858973	522	A1_Pax3_fastq_peak_1369	Promoter (<=1kb)	ENSG00000181467	RAP2B	RAP2B, member of RAS oncogene family	Active	PD
chr3	155587927	155588485	559	A1_Pax3_fastq_peak_1373	Promoter (<=1kb)	ENSG00000163655	GMPS	guanine monophosphate synthase	Active	PD
chr3	156391915	156392442	528	A1_Pax3_fastq_peak_1374	Promoter (<=1kb)	ENSG00000163659	TIPARP	TCDD inducible poly(ADP-ribose) polymerase	Active	PD
chr3	167813260	167814038	779	A1_Pax3_fastq_peak_1383	Promoter (<=1kb)	ENSG00000173905	GOLIM4	golgi integral membrane protein 4	Active	PD
chr3	169490967	169491442	476	A1_Pax3_fastq_peak_1384	Promoter (<=1kb)	ENSG00000085274	MYNN	myoneurin	Active	PD
chr3	183354150	183354697	548	A1_Pax3_fastq_peak_1395	Promoter (<=1kb)	ENSG00000114796	KLHL24	kelch like family member 24	Active	PD
chr3	184016590	184017134	545	A1_Pax3_fastq_peak_1398	Promoter (<=1kb)	ENSG00000175166	PSMD2	proteasome 26S subunit ubiquitin receptor, non-ATPase 2	Active	PD
chr3	184080832	184081332	501	A1_Pax3_fastq_peak_1399	Promoter (<=1kb)	ENSG00000163882	POLR2H	RNA polymerase II, I and III subunit H	Active	PD
chr3	184197185	184197698	514	A1_Pax3_fastq_peak_1400	Promoter (<=1kb)	ENSG00000182580	EPHB3	EPH receptor B3	Active	PD
chr3	185406560	185407235	676	A1_Pax3_fastq_peak_1402	Promoter (<=1kb)	ENSG00000163915	IGF2BP2-AS1	IGF2BP2 antisense RNA 1	Active	PD
chr4	699261	699909	649	A1_Pax3_fastq_peak_1424	Promoter (<=1kb)	ENSG00000185619	PCGF3	polycomb group ring finger 3	Active	PD
chr4	6271044	6271683	640	A1_Pax3_fastq_peak_1428	Promoter (<=1kb)	ENSG00000109501	WFS1	wolframin ER transmembrane glycoprotein	Active	PD
chr4	8412143	8412643	501	A1_Pax3_fastq_peak_1431	Distal Intergenic	ENSG00000087008	ACOX3	acyl-CoA oxidase 3, pristanoyl	Active	PD
chr4	15004468	15004890	423	A1_Pax3_fastq_peak_1436	Promoter (<=1kb)	ENSG00000137449	CPEB2	cytoplasmic polyadenylation element binding protein 2	Active	PD
chr4	39529279	39529747	469	A1_Pax3_fastq_peak_1444	Promoter (<=1kb)	ENSG00000249348	UGDH-AS1	UGDH antisense RNA 1	Active	PD
chr4	47916404	47916965	562	A1_Pax3_fastq_peak_1445	Distal Intergenic	ENSG00000170448	NFXL1	nuclear transcription factor, X-box binding like 1	Active	PD
chr4	48342948	48343540	593	A1_Pax3_fastq_peak_1446	Promoter (<=1kb)	ENSG00000109171	SLAIN2	SLAIN motif family member 2	Active	PD
chr4	83205999	83206529	531	A1_Pax3_fastq_peak_1457	Promoter (<=1kb)	ENSG00000138668	HNRNPD	heterogeneous nuclear ribonucleoprotein D	Active	PD
chr4	83821534	83822412	879	A1_Pax3_fastq_peak_1459	Intron (uc003fio.1/22871, intron 4 of 6)	ENSG00000251022	THAP9-AS1	THAP9 antisense RNA 1	Active	PD
chr4	119199745	119200133	389	A1_Pax3_fastq_peak_1472	Distal Intergenic	ENSG00000269893	SNHG8	small nucleolar RNA host gene 8	Active	PD
chr4	120618936	120619442	507	A1_Pax3_fastq_peak_1474	Promoter (<=1kb)	ENSG00000138735	PDE5A	phosphodiesterase 5A	Active	PD
chr4	129747723	129748183	461	A1_Pax3_fastq_peak_1478	Promoter (<=1kb)	ENSG00000077684	JADE1	jade family PHD finger 1	Active	PD
chr4	154088141	154088677	537	A1_Pax3_fastq_peak_1485	Promoter (<=1kb)	ENSG00000109654	TRIM2	tripartite motif containing 2	Active	PD
chr4	159592932	159593539	608	A1_Pax3_fastq_peak_1486	Distal Intergenic	ENSG00000205208	C4orf46	chromosome 4 open reading frame 46	Active	PD
chr4	184425422	184426016	595	A1_Pax3_fastq_peak_1491	Exon (uc010hyi.3/10644, exon 5 of 15)		ING2-DT	ING2 divergent transcript	Active	PD
chr5	8457391	8457973	583	A1_Pax3_fastq_peak_1500	Distal Intergenic	ENSG00000247516	MIR4458HG	MIR4458 host gene	Active	PD
chr5	8839323	8840073	751	A1_Pax3_fastq_peak_1501	Intron (uc021xjd.1/100507391, intron 3 of 3)	ENSG00000266415	MIR4636	microRNA 4636	Active	PD
chr5	14142801	14143621	821	A1_Pax3_fastq_peak_1502	Promoter (<=1kb)	ENSG00000038382	TRIO	trio Rho guanine nucleotide exchange factor	Active	PD
chr5	36241802	36242302	501	A1_Pax3_fastq_peak_1516	Promoter (<=1kb)	ENSG00000152620	NADK2	NAD kinase 2, mitochondrial	Active	PD
chr5	43313456	43314013	558	A1_Pax3_fastq_peak_1524	Intron (uc010idk.3/8310, intron 5 of 17)	ENSG00000112972	HMGCS1	3-hydroxy-3-methylglutaryl-CoA synthase 1	Active	PD
chr5	73847858	73848343	486	A1_Pax3_fastq_peak_1529	Intron (uc003gng.4/441009, intron 7 of 7)	ENSG00000049860	HEXB	hexosaminidase subunit beta	Active	PD
chr5	79703374	79704101	728	A1_Pax3_fastq_peak_1531	Promoter (<=1kb)	ENSG00000039319	ZFYVE16	zinc finger FYVE-type containing 16	Active	PD
chr5	122847454	122848073	620	A1_Pax3_fastq_peak_1538	Distal Intergenic	ENSG00000151292	CSNK1G3	casein kinase 1 gamma 3	Active	PD
chr5	130970780	130971280	501	A1_Pax3_fastq_peak_1541	Promoter (<=1kb)	ENSG00000158987	RAPGEF6	Rap guanine nucleotide exchange factor 6	Active	PD
chr5	141303129	141303896	768	A1_Pax3_fastq_peak_1554a	Promoter (<=1kb)	ENSG00000081791	DELE1	DAP3 binding cell death enhancer 1	Active	PD
chr5	151150952	151151651	700	A1_Pax3_fastq_peak_1559	Promoter (<=1kb)	ENSG00000275765	LOC100652758	uncharacterized LOC100652758	Active	PD
chr5	159546348	159547020	673	A1_Pax3_fastq_peak_1565	Distal Intergenic	ENSG00000170234	PWWP2A	PWWP domain containing 2A	Active	PD
chr5	163481290	163481825	536	A1_Pax3_fastq_peak_1566	Promoter (<=1kb)	ENSG00000038274	MAT2B	methionine adenosyltransferase 2 non-catalytic beta subunit	Active	PD
chr5	175874622	175875496	875	A1_Pax3_fastq_peak_1569	Exon (uc003hns.1/79725, exon 6 of 6)	ENSG00000113194	FAF2	Fas associated factor family member 2	Active	PD
chr5	176853158	176853688	531	A1_Pax3_fastq_peak_1570	Intron (uc010ikt.4/6622, intron 3 of 4)	ENSG00000198055	GRK6	G protein-coupled receptor kinase 6	Active	PD
chr5	176943825	176944318	494	A1_Pax3_fastq_peak_1571	Promoter (<=1kb)	ENSG00000183258	DDX41	DEAD-box helicase 41	Active	PD
chr5	177580749	177581297	549	A1_Pax3_fastq_peak_1572	Promoter (<=1kb)	ENSG00000145912	NHP2	NHP2 ribonucleoprotein	Active	PD
chr6	2765267	2765828	562	A1_Pax3_fastq_peak_1577	Promoter (<=1kb)	ENSG00000124535	WRNIP1	WRN helicase interacting protein 1	Active	PD
chr6	6008778	6009326	549	A1_Pax3_fastq_peak_1580	Distal Intergenic	ENSG00000124785	NRN1	neuritin 1	Active	PD
chr6	11161406	11161994	589	A1_Pax3_fastq_peak_1588	Intron (uc003igj.3/79960, intron 1 of 8)	ENSG00000244476	ERVFRD-1	endogenous retrovirus group FRD member 1, envelope	Active	PD
chr6	11537619	11538089	471	A1_Pax3_fastq_peak_1589	Intron (uc003ill.3/uc003ill.3, intron 15 of 16)	ENSG00000205269	TMEM170B	transmembrane protein 170B	Active	PD
chr6	13615250	13615753	504	A1_Pax3_fastq_peak_1590	Intron (uc003ing.2/23321, intron 1 of 11)	ENSG00000225921	NOL7	nucleolar protein 7	Active	PD
chr6	15245732	15246290	559	A1_Pax3_fastq_peak_1592	Promoter (<=1kb)	ENSG00000008083	JARID2	jumonji and AT-rich interaction domain containing 2	Active	PD
chr6	18087987	18088487	501	A1_Pax3_fastq_peak_1597	Promoter (<=1kb)	ENSG00000187566	NHLRC1	NHL repeat containing E3 ubiquitin protein ligase 1	Active	PD
chr6	20401591	20402176	586	A1_Pax3_fastq_peak_1601	Promoter (<=1kb)	ENSG00000112242	E2F3	E2F transcription factor 3	Active	PD
chr6	27059476	27059977	502	A1_Pax3_fastq_peak_1613	Exon (uc003jej.3/uc003jej.3, exon 1 of 4)	ENSG00000124635	H2BC11	H2B clustered histone 11	Active	PD
chr6	27520861	27521293	433	A1_Pax3_fastq_peak_1616	Promoter (<=1kb)	ENSG00000096654	ZNF184	zinc finger protein 184	Active	PD
chr6	27655879	27656404	526	A1_Pax3_fastq_peak_1618	Promoter (<=1kb)	ENSG00000281706	LINC01012	long intergenic non-protein coding RNA 1012	Active	PD
chr6	34253273	34253773	501	A1_Pax3_fastq_peak_1619	Distal Intergenic	ENSG00000186577	SMIM29	small integral membrane protein 29	Active	PD
chr6	41039961	41040965	1005	A1_Pax3_fastq_peak_1621a	Promoter (<=1kb)	ENSG00000124596	OARD1	O-acyl-ADP-ribose deacylase 1	Active	PD
chr6	42951939	42952528	590	A1_Pax3_fastq_peak_1623	Distal Intergenic	ENSG00000112640	PPP2R5D	protein phosphatase 2 regulatory subunit B'delta	Active	PD
chr6	46346476	46347214	739	A1_Pax3_fastq_peak_1625	Promoter (<=1kb)	ENSG00000172348	RCAN2	regulator of calcineurin 2	Active	PD
chr6	53224135	53224646	512	A1_Pax3_fastq_peak_1628	Intron (uc003kqj.4/4163, intron 1 of 16)	ENSG00000012660	ELOVL5	ELOVL fatty acid elongase 5	Active	PD
chr6	56246586	56247086	501	A1_Pax3_fastq_peak_1630	Promoter (<=1kb)	ENSG00000124749	COL21A1	collagen type XXI alpha 1 chain	Active	PD
chr6	86352878	86353378	501	A1_Pax3_fastq_peak_1639	Intron (uc003ktq.1/57507, intron 2 of 8)	ENSG00000135316	SYNCRIP	synaptotagmin binding cytoplasmic RNA interacting protein	Active	PD
chr6	89673168	89673705	538	A1_Pax3_fastq_peak_1640	Promoter (<=1kb)	ENSG00000111880	RNGTT	RNA guanylyltransferase and 5'-phosphatase	Active	PD
chr6	99194992	99195415	424	A1_Pax3_fastq_peak_1641	Promoter (<=1kb)	ENSG00000184486	POU3F2	POU class 3 homeobox 2	Active	PD
chr6	111804889	111805536	648	A1_Pax3_fastq_peak_1647	Promoter (<=1kb)	ENSG00000009413	REV3L	REV3 like, DNA directed polymerase zeta catalytic subunit	Active	PD
chr6	111862058	111862600	543	A1_Pax3_fastq_peak_1648	Promoter (<=1kb)	ENSG00000056972	TRAF3IP2	TRAF3 interacting protein 2	Active	PD
chr7	2353979	2354712	734	A1_Pax3_fastq_peak_1672	Promoter (<=1kb)	ENSG00000106266	SNX8	sorting nexin 8	Active	PD
chr7	2671176	2671677	502	A1_Pax3_fastq_peak_1673	Distal Intergenic	ENSG00000136295	TTYH3	tweety family member 3	Active	PD
chr7	2883882	2884502	621	A1_Pax3_fastq_peak_1674	Promoter (<=1kb)	ENSG00000146535	GNA12	G protein subunit alpha 12	Active	PD
chr7	6120905	6121476	572	A1_Pax3_fastq_peak_1678	Promoter (<=1kb)	ENSG00000086232	EIF2AK1	eukaryotic translation initiation factor 2 alpha kinase 1	Active	PD
chr7	6413662	6414285	624	A1_Pax3_fastq_peak_1679	Promoter (<=1kb)	ENSG00000136238	RAC1	Rac family small GTPase 1	Active	PD
chr7	6523598	6524129	532	A1_Pax3_fastq_peak_1680	Promoter (<=1kb)	ENSG00000136240	KDELR2	KDEL endoplasmic reticulum protein retention receptor 2	Active	PD
chr7	7679942	7680582	641	A1_Pax3_fastq_peak_1683	Promoter (<=1kb)	ENSG00000219545	UMAD1	UBAP1-MVB12-associated (UMA) domain containing 1	Active	PD
chr7	11013084	11013721	638	A1_Pax3_fastq_peak_1686	Promoter (1-2kb)	ENSG00000106443	PHF14	PHD finger protein 14	Active	PD
chr7	12726913	12727425	513	A1_Pax3_fastq_peak_1687	Distal Intergenic	ENSG00000122644	ARL4A	ADP ribosylation factor like GTPase 4A	Active	PD
chr7	13959983	13960461	479	A1_Pax3_fastq_peak_1690	Promoter (<=1kb)	ENSG00000006468	ETV1	ETS variant transcription factor 1	Active	PD
chr7	18485477	18486049	573	A1_Pax3_fastq_peak_1696	Promoter (<=1kb)	ENSG00000048052	HDAC9	histone deacetylase 9	Active	PD
chr7	20559210	20559780	571	A1_Pax3_fastq_peak_1702	Promoter (<=1kb)	ENSG00000004846	ABCB5	ATP binding cassette subfamily B member 5	Active	PD
chr7	21466629	21467176	548	A1_Pax3_fastq_peak_1703	Distal Intergenic	ENSG00000105866	SP4	Sp4 transcription factor	Active	PD
chr7	23513808	23514410	603	A1_Pax3_fastq_peak_1707	Distal Intergenic	ENSG00000136231	IGF2BP3	insulin like growth factor 2 mRNA binding protein 3	Active	PD
chr7	25164842	25165311	470	A1_Pax3_fastq_peak_1710	Promoter (<=1kb)	ENSG00000172115	CYCS	cytochrome c, somatic	Active	PD
chr7	25901755	25902546	792	A1_Pax3_fastq_peak_1711	Intron (uc003ndd.2/54901, intron 12 of 15)	ENSG00000207113	RNU6-16P	RNA, U6 small nuclear 16, pseudogene	Active	PD
chr7	26240356	26241250	895	A1_Pax3_fastq_peak_1712	Exon (uc021yov.1/uc021yov.1, exon 1 of 1)	ENSG00000122565	CBX3	chromobox 3	Active	PD
chr7	26376856	26377536	681	A1_Pax3_fastq_peak_1713	Exon (uc021yqi.1/uc021yqi.1, exon 1 of 1)	ENSG00000086300	SNX10	sorting nexin 10	Active	PD
chr7	27702313	27702925	613	A1_Pax3_fastq_peak_1715	Exon (uc021yra.1/uc021yra.1, exon 1 of 1)	ENSG00000106049	HIBADH	3-hydroxyisobutyrate dehydrogenase	Active	PD
chr7	36192328	36192828	501	A1_Pax3_fastq_peak_1726	Exon (uc021yys.1/uc021yys.1, exon 1 of 1)	ENSG00000122547	EEPD1	endonuclease/exonuclease/phosphatase family domain containing 1	Active	PD
chr7	39781796	39782332	537	A1_Pax3_fastq_peak_1728	Promoter (<=1kb)		LINC00265	long intergenic non-protein coding RNA 265	Active	PD
chr7	39988902	39989402	501	A1_Pax3_fastq_peak_1730	Promoter (<=1kb)	ENSG00000065883	CDK13	cyclin dependent kinase 13	Active	PD
chr7	42689363	42689960	598	A1_Pax3_fastq_peak_1731	Intron (uc003oyc.2/10231, intron 2 of 4)	ENSG00000136197	C7orf25	chromosome 7 open reading frame 25	Active	PD
chr7	44058625	44059125	501	A1_Pax3_fastq_peak_1732	Intron (uc011dwm.2/442213, intron 2 of 2)	ENSG00000214783	POLR2J4	RNA polymerase II subunit J4 (pseudogene)	Active	PD
chr7	44121926	44122789	864	A1_Pax3_fastq_peak_1733	Distal Intergenic	ENSG00000122678	POLM	DNA polymerase mu	Active	PD
chr7	45039264	45039841	578	A1_Pax3_fastq_peak_1737	Intron (uc003pcu.1/81578, intron 1 of 12)	ENSG00000136280	CCM2	CCM2 scaffold protein	Active	PD
chr7	48018997	48019493	497	A1_Pax3_fastq_peak_1741	Distal Intergenic	ENSG00000136273	HUS1	HUS1 checkpoint clamp component	Active	PD
chr7	66461436	66462018	583	A1_Pax3_fastq_peak_1753	Promoter (<=1kb)	ENSG00000198874	TYW1	tRNA-yW synthesizing protein 1 homolog	Active	PD
chr7	72298668	72299167	500	A1_Pax3_fastq_peak_1756	Promoter (<=1kb)	ENSG00000277149	TYW1B	tRNA-yW synthesizing protein 1 homolog B	Active	PD
chr7	72992967	72993469	503	A1_Pax3_fastq_peak_1757	Distal Intergenic	ENSG00000106638	TBL2	transducin beta like 2	Active	PD
chr7	75368279	75368779	501	A1_Pax3_fastq_peak_1758	Promoter (<=1kb)	ENSG00000127946	HIP1	huntingtin interacting protein 1	Active	PD
chr7	76009207	76009746	540	A1_Pax3_fastq_peak_1759	Intron (uc021zdu.1/643749, intron 1 of 3)	ENSG00000146700	SSC4D	scavenger receptor cysteine rich family member with 4 domains	Active	PD
chr7	80784986	80785591	606	A1_Pax3_fastq_peak_1766	Intron (uc003pzr.3/154214, intron 1 of 5)	ENSG00000075223	SEMA3C	semaphorin 3C	Active	PD
chr7	83570508	83571078	571	A1_Pax3_fastq_peak_1770	Distal Intergenic	ENSG00000075213	SEMA3A	semaphorin 3A	Active	PD
chr7	86974396	86975135	740	A1_Pax3_fastq_peak_1775	Intron (uc011efo.2/56995, intron 2 of 7)	ENSG00000182165	TP53TG1	TP53 target 1	Active	PD
chr7	87505420	87506086	667	A1_Pax3_fastq_peak_1776	Promoter (<=1kb)	ENSG00000006634	DBF4	DBF4 zinc finger	Active	PD
chr7	92157680	92158289	610	A1_Pax3_fastq_peak_1779	Promoter (<=1kb)	ENSG00000127980	PEX1	peroxisomal biogenesis factor 1	Active	PD
chr7	92262319	92263053	735	A1_Pax3_fastq_peak_1780	Promoter (<=1kb)	ENSG00000234545	FAM133B	family with sequence similarity 133 member B	Active	PD
chr7	98955669	98956159	491	A1_Pax3_fastq_peak_1788	Distal Intergenic	ENSG00000130429	ARPC1B	actin related protein 2/3 complex subunit 1B	Active	PD
chr7	100136234	100136937	704	A1_Pax3_fastq_peak_1792	Promoter (<=1kb)	ENSG00000106351	AGFG2	ArfGAP with FG repeats 2	Active	PD
chr7	100183695	100184423	729	A1_Pax3_fastq_peak_1793	Promoter (<=1kb)	ENSG00000106336	FBXO24	F-box protein 24	Active	PD
chr7	100887926	100888645	720	A1_Pax3_fastq_peak_1797a	Promoter (<=1kb)	ENSG00000214253	FIS1	fission, mitochondrial 1	Active	PD
chr7	104944495	104945051	557	A1_Pax3_fastq_peak_1803	Distal Intergenic	ENSG00000135250	SRPK2	SRSF protein kinase 2	Active	PD
chr7	105516770	105517272	503	A1_Pax3_fastq_peak_1804	Promoter (<=1kb)	ENSG00000146776	ATXN7L1	ataxin 7 like 1	Active	PD
chr7	106808975	106809546	572	A1_Pax3_fastq_peak_1806	Promoter (<=1kb)	ENSG00000105856	HBP1	HMG-box transcription factor 1	Active	PD
chr7	106968300	106968918	619	A1_Pax3_fastq_peak_1807	Intron (uc021zzt.1/2115, intron 5 of 9)	ENSG00000172209	GPR22	G protein-coupled receptor 22	Active	PD
chr7	107383841	107384341	501	A1_Pax3_fastq_peak_1809	Distal Intergenic	ENSG00000105879	CBLL1	Cbl proto-oncogene like 1	Active	PD
chr7	112758402	112758975	574	A1_Pax3_fastq_peak_1818	Intron (uc011jya.2/9734, intron 2 of 12)	ENSG00000214194	SMIM30	small integral membrane protein 30	Active	PD
chr7	128379093	128379545	453	A1_Pax3_fastq_peak_1825	Distal Intergenic	ENSG00000128595	CALU	calumenin	Active	PD
chr7	128864179	128864906	728	A1_Pax3_fastq_peak_1827	Promoter (<=1kb)	ENSG00000158467	AHCYL2	adenosylhomocysteinase like 2	Active	PD
chr7	132937418	132938038	621	A1_Pax3_fastq_peak_1832	Distal Intergenic	ENSG00000131558	EXOC4	exocyst complex component 4	Active	PD
chr7	137686694	137687322	629	A1_Pax3_fastq_peak_1840	Distal Intergenic	ENSG00000182158	CREB3L2	cAMP responsive element binding protein 3 like 2	Active	PD
chr7	139044007	139044718	712	A1_Pax3_fastq_peak_1844a	Promoter (<=1kb)	ENSG00000146963	LUC7L2	LUC7 like 2, pre-mRNA splicing factor	Active	PD
chr7	148725422	148726065	644	A1_Pax3_fastq_peak_1854	Distal Intergenic	ENSG00000155660	PDIA4	protein disulfide isomerase family A member 4	Active	PD
chr7	149535135	149535616	482	A1_Pax3_fastq_peak_1856	Promoter (<=1kb)	ENSG00000106479	ZNF862	zinc finger protein 862	Active	PD
chr7	150574141	150574785	645	A1_Pax3_fastq_peak_1858	Intron (uc003sxx.3/29887, intron 1 of 6)	ENSG00000002726	AOC1	amine oxidase copper containing 1	Active	PD
chr7	152160712	152161609	898	A1_Pax3_fastq_peak_1863a	Promoter (<=1kb)	ENSG00000261455	LINC01003	long intergenic non-protein coding RNA 1003	Active	PD
chr8	3040351	3040908	558	A1_Pax3_fastq_peak_1871	Promoter (<=1kb)	ENSG00000183117	CSMD1	CUB and Sushi multiple domains 1	Active	PD
chr8	27631733	27632276	544	A1_Pax3_fastq_peak_1877	Promoter (<=1kb)	ENSG00000171320	ESCO2	establishment of sister chromatid cohesion N-acetyltransferase 2	Active	PD
chr8	30670069	30670651	583	A1_Pax3_fastq_peak_1882	Intron (uc003thf.3/349114, intron 1 of 11)	ENSG00000104695	PPP2CB	protein phosphatase 2 catalytic subunit beta	Active	PD
chr8	33330398	33331002	605	A1_Pax3_fastq_peak_1883	Promoter (<=1kb)	ENSG00000172728	FUT10	fucosyltransferase 10	Active	PD
chr8	61328699	61329313	615	A1_Pax3_fastq_peak_1900	Distal Intergenic	ENSG00000104388	RAB2A	RAB2A, member RAS oncogene family	Active	PD
chr8	62627017	62627560	544	A1_Pax3_fastq_peak_1901	Promoter (<=1kb)	ENSG00000264408	MIR4470	microRNA 4470	Active	PD
chr8	74884307	74884857	551	A1_Pax3_fastq_peak_1913	Promoter (<=1kb)	ENSG00000154582	ELOC	elongin C	Active	PD
chr8	77912068	77912797	730	A1_Pax3_fastq_peak_1916	Promoter (<=1kb)	ENSG00000164751	PEX2	peroxisomal biogenesis factor 2	Active	PD
chr8	80942040	80942710	671	A1_Pax3_fastq_peak_1917	Promoter (<=1kb)	ENSG00000147586	MRPS28	mitochondrial ribosomal protein S28	Active	PD
chr8	81420555	81421055	501	A1_Pax3_fastq_peak_1919	Promoter (<=1kb)	ENSG00000205189	ZBTB10	zinc finger and BTB domain containing 10	Active	PD
chr8	87354418	87354980	563	A1_Pax3_fastq_peak_1922	Promoter (<=1kb)	ENSG00000123124	WWP1	WW domain containing E3 ubiquitin protein ligase 1	Active	PD
chr8	92082170	92082725	556	A1_Pax3_fastq_peak_1928	Promoter (<=1kb)	ENSG00000155100	OTUD6B	OTU deubiquitinase 6B	Active	PD
chr8	101514484	101515118	635	A1_Pax3_fastq_peak_1937	Promoter (<=1kb)	ENSG00000186106	ANKRD46	ankyrin repeat domain 46	Active	PD
chr8	103250970	103251871	902	A1_Pax3_fastq_peak_1939	Distal Intergenic	ENSG00000048392	RRM2B	ribonucleotide reductase regulatory TP53 inducible subunit M2B	Active	PD
chr8	110346277	110346734	458	A1_Pax3_fastq_peak_1947	Promoter (<=1kb)	ENSG00000120533	ENY2	ENY2 transcription and export complex 2 subunit	Active	PD
chr8	121850356	121850863	508	A1_Pax3_fastq_peak_1957	Promoter (<=1kb)	ENSG00000172164	SNTB1	syntrophin beta 1	Active	PD
chr8	124428597	124429114	518	A1_Pax3_fastq_peak_1961	Distal Intergenic	ENSG00000156795	NTAQ1	N-terminal glutamine amidase 1	Active	PD
chr8	141521234	141521734	501	A1_Pax3_fastq_peak_1981a	Distal Intergenic	ENSG00000104472	CHRAC1	chromatin accessibility complex subunit 1	Active	PD
chr8	144328634	144329321	688	A1_Pax3_fastq_peak_1982	Distal Intergenic	ENSG00000181638	ZFP41	ZFP41 zinc finger protein	Active	PD
chr8	145158984	145159504	521	A1_Pax3_fastq_peak_1983	Promoter (<=1kb)	ENSG00000179526	SHARPIN	SHANK associated RH domain interactor	Active	PD
chr9	4984682	4985215	534	A1_Pax3_fastq_peak_1987	Promoter (<=1kb)	ENSG00000096968	JAK2	Janus kinase 2	Active	PD
chr9	5628522	5629186	665	A1_Pax3_fastq_peak_1988	Promoter (<=1kb)	ENSG00000107036	RIC1	RIC1 homolog, RAB6A GEF complex partner 1	Active	PD
chr9	14322446	14322946	501	A1_Pax3_fastq_peak_1990	Intron (uc011khw.2/1021, intron 5 of 7)	ENSG00000147862	NFIB	nuclear factor I B	Active	PD
chr9	35072419	35073123	705	A1_Pax3_fastq_peak_1996	Intron (uc003unp.3/55607, intron 2 of 15)	ENSG00000165280	VCP	valosin containing protein	Active	PD
chr9	35814985	35815681	697	A1_Pax3_fastq_peak_1999	Exon (uc003upx.2/10552, exon 7 of 10)	ENSG00000137133	HINT2	histidine triad nucleotide binding protein 2	Active	PD
chr9	37465312	37465996	685	A1_Pax3_fastq_peak_2000	Promoter (<=1kb)	ENSG00000168795	ZBTB5	zinc finger and BTB domain containing 5	Active	PD
chr9	72134517	72135154	638	A1_Pax3_fastq_peak_2002	Promoter (<=1kb)	ENSG00000135063	ENTREP1	endosomal transmembrane epsin interactor 1	Active	PD
chr9	74526264	74526607	344	A1_Pax3_fastq_peak_2003	Promoter (<=1kb)	ENSG00000155621	C9orf85	chromosome 9 open reading frame 85	Active	PD
chr9	75302125	75302586	462	A1_Pax3_fastq_peak_2005	Intron (uc003vce.3/375612, intron 2 of 2)	ENSG00000165091	TMC1	transmembrane channel like 1	Active	PD
chr9	95432365	95432783	419	A1_Pax3_fastq_peak_2014	Intron (uc003vcv.4/6733, intron 2 of 15)	ENSG00000127080	IPPK	inositol-pentakisphosphate 2-kinase	Active	PD
chr9	123964019	123964570	552	A1_Pax3_fastq_peak_2029	Promoter (<=1kb)	ENSG00000119396	RAB14	RAB14, member RAS oncogene family	Active	PD
chr9	130829507	130830105	599	A1_Pax3_fastq_peak_2036a	Promoter (<=1kb)	ENSG00000171169	NAIF1	nuclear apoptosis inducing factor 1	Active	PD
chr9	131314410	131314900	491	A1_Pax3_fastq_peak_2037	Intron (uc003vec.2/10466, intron 10 of 21)	ENSG00000197694	SPTAN1	spectrin alpha, non-erythrocytic 1	Active	PD
chr9	134248761	134249261	501	A1_Pax3_fastq_peak_2040	Promoter (<=1kb)	ENSG00000288701	PRRC2B	proline rich coiled-coil 2B	Active	PD
chr9	137029798	137030323	526	A1_Pax3_fastq_peak_2043	Promoter (<=1kb)	ENSG00000221676	RNU6ATAC	RNA, U6atac small nuclear	Active	PD
chr9	139760630	139761130	501	A1_Pax3_fastq_peak_2046	Intron (uc003vhs.1/uc003vhs.1, intron 3 of 6)	ENSG00000107223	EDF1	endothelial differentiation related factor 1	Active	PD
chr9	140135248	140135799	552	A1_Pax3_fastq_peak_2047	Promoter (<=1kb)	ENSG00000188229	TUBB4B	tubulin beta 4B class IVb	Active	PD
chr10	14879858	14880358	501	A1_Pax3_fastq_peak_239	Promoter (<=1kb)	ENSG00000185267	CDNF	cerebral dopamine neurotrophic factor	Active	PD
chr10	28821455	28822250	796	A1_Pax3_fastq_peak_242a	Promoter (<=1kb)		WAC-AS1	WAC antisense RNA 1 (head to head)	Active	PD
chr10	29296663	29297194	532	A1_Pax3_fastq_peak_243	Promoter (<=1kb)	ENSG00000235824	LINC00837	long intergenic non-protein coding RNA 837	Active	PD
chr10	43571334	43572090	757	A1_Pax3_fastq_peak_253	Intron (uc003vtt.3/9162, intron 28 of 33)	ENSG00000165731	RET	ret proto-oncogene	Active	PD
chr10	43950813	43951313	501	A1_Pax3_fastq_peak_254	Promoter (<=1kb)	ENSG00000243660	ZNF487	zinc finger protein 487	Active	PD
chr10	74856549	74857016	468	A1_Pax3_fastq_peak_262	Promoter (<=1kb)	ENSG00000122884	P4HA1	prolyl 4-hydroxylase subunit alpha 1	Active	PD
chr10	88515919	88516420	502	A1_Pax3_fastq_peak_265	Promoter (<=1kb)	ENSG00000107779	BMPR1A	bone morphogenetic protein receptor type 1A	Active	PD
chr10	99400109	99400621	513	A1_Pax3_fastq_peak_269	Promoter (<=1kb)	ENSG00000155252	PI4K2A	phosphatidylinositol 4-kinase type 2 alpha	Active	PD
chr10	103892434	103892944	511	A1_Pax3_fastq_peak_276	Distal Intergenic	ENSG00000148840	PPRC1	PPARG related coactivator 1	Active	PD
chr10	104503272	104503816	545	A1_Pax3_fastq_peak_279	Promoter (<=1kb)	ENSG00000166272	WBP1L	WW domain binding protein 1 like	Active	PD
chr10	116451134	116451658	525	A1_Pax3_fastq_peak_282	Intron (uc010lrg.3/64478, intron 1 of 31)	ENSG00000099204	ABLIM1	actin binding LIM protein 1	Active	PD
chr10	120965762	120966241	480	A1_Pax3_fastq_peak_284	Promoter (<=1kb)	ENSG00000198873	GRK5	G protein-coupled receptor kinase 5	Active	PD
chr11	506773	507134	362	A1_Pax3_fastq_peak_293	Promoter (<=1kb)	ENSG00000023191	RNH1	ribonuclease/angiogenin inhibitor 1	Active	PD
chr11	694865	696032	1168	A1_Pax3_fastq_peak_295a	Promoter (<=1kb)	ENSG00000177030	DEAF1	DEAF1 transcription factor	Active	PD
chr11	1410529	1411301	773	A1_Pax3_fastq_peak_296	Promoter (<=1kb)	ENSG00000174672	BRSK2	BR serine/threonine kinase 2	Active	PD
chr11	2421565	2422065	501	A1_Pax3_fastq_peak_297	Intron (uc003xpi.1/1142, intron 3 of 5)	ENSG00000184281	TSSC4	tumor suppressing subtransferable candidate 4	Active	PD
chr11	3818897	3819383	487	A1_Pax3_fastq_peak_298	Distal Intergenic	ENSG00000148985	PGAP2	post-GPI attachment to proteins 2	Active	PD
chr11	6255766	6256377	612	A1_Pax3_fastq_peak_301	Distal Intergenic	ENSG00000132259	CNGA4	cyclic nucleotide gated channel subunit alpha 4	Active	PD
chr11	9594667	9595186	520	A1_Pax3_fastq_peak_304	Promoter (<=1kb)	ENSG00000166483	WEE1	WEE1 G2 checkpoint kinase	Active	PD
chr11	10772388	10772889	502	A1_Pax3_fastq_peak_306	Promoter (<=1kb)	ENSG00000198730	CTR9	CTR9 homolog, Paf1/RNA polymerase II complex component	Active	PD
chr11	10830293	10830837	545	A1_Pax3_fastq_peak_307	Promoter (<=1kb)	ENSG00000110321	EIF4G2	eukaryotic translation initiation factor 4 gamma 2	Active	PD
chr11	13689804	13690304	501	A1_Pax3_fastq_peak_312	Promoter (<=1kb)	ENSG00000197601	FAR1	fatty acyl-CoA reductase 1	Active	PD
chr11	33691441	33691919	479	A1_Pax3_fastq_peak_322	Distal Intergenic	ENSG00000205177	C11orf91	chromosome 11 open reading frame 91	Active	PD
chr11	46722070	46722629	560	A1_Pax3_fastq_peak_328	Intron (uc003ybv.5/65986, intron 2 of 5)	ENSG00000175220	ARHGAP1	Rho GTPase activating protein 1	Active	PD
chr11	59383197	59383619	423	A1_Pax3_fastq_peak_330	Promoter (<=1kb)	ENSG00000110048	OSBP	oxysterol binding protein	Active	PD
chr11	60673798	60674423	626	A1_Pax3_fastq_peak_334	Distal Intergenic	ENSG00000110107	PRPF19	pre-mRNA processing factor 19	Active	PD
chr11	62341215	62341762	548	A1_Pax3_fastq_peak_336	Promoter (<=1kb)	ENSG00000254772	EEF1G	eukaryotic translation elongation factor 1 gamma	Active	PD
chr11	62358809	62359310	502	A1_Pax3_fastq_peak_337	Distal Intergenic	ENSG00000149016	TUT1	terminal uridylyl transferase 1, U6 snRNA-specific	Active	PD
chr11	62368943	62369732	790	A1_Pax3_fastq_peak_338	Distal Intergenic	ENSG00000149480	MTA2	metastasis associated 1 family member 2	Active	PD
chr11	62420639	62421104	466	A1_Pax3_fastq_peak_339	Promoter (<=1kb)	ENSG00000185085	INTS5	integrator complex subunit 5	Active	PD
chr11	63605847	63606782	936	A1_Pax3_fastq_peak_343	Promoter (<=1kb)	ENSG00000072518	MARK2	microtubule affinity regulating kinase 2	Active	PD
chr11	63953137	63953705	569	A1_Pax3_fastq_peak_344	Distal Intergenic	ENSG00000168439	STIP1	stress induced phosphoprotein 1	Active	PD
chr11	64008666	64009213	548	A1_Pax3_fastq_peak_345	Promoter (<=1kb)	ENSG00000173486	FKBP2	FKBP prolyl isomerase 2	Active	PD
chr11	64545888	64546488	601	A1_Pax3_fastq_peak_347	Distal Intergenic	ENSG00000168066	SF1	splicing factor 1	Active	PD
chr11	64884941	64885590	650	A1_Pax3_fastq_peak_349	Distal Intergenic	ENSG00000174276	ZNHIT2	zinc finger HIT-type containing 2	Active	PD
chr11	65382685	65383267	583	A1_Pax3_fastq_peak_351	Promoter (<=1kb)	ENSG00000197136	PCNX3	pecanex 3	Active	PD
chr11	66725768	66726354	587	A1_Pax3_fastq_peak_354	Promoter (<=1kb)	ENSG00000173599	PC	pyruvate carboxylase	Active	PD
chr11	67250252	67251045	794	A1_Pax3_fastq_peak_355	Promoter (<=1kb)	ENSG00000110711	AIP	aryl hydrocarbon receptor interacting protein	Active	PD
chr11	67275412	67276144	733	A1_Pax3_fastq_peak_356	Promoter (<=1kb)	ENSG00000167797	CDK2AP2	cyclin dependent kinase 2 associated protein 2	Active	PD
chr11	71497848	71498300	453	A1_Pax3_fastq_peak_361	Promoter (<=1kb)	ENSG00000158483	FAM86C1P	family with sequence similarity 86 member C1, pseudogene	Active	PD
chr11	71791495	71791979	485	A1_Pax3_fastq_peak_362	Intron (uc022bdp.1/4781, intron 1 of 8)	ENSG00000137497	NUMA1	nuclear mitotic apparatus protein 1	Active	PD
chr11	72731042	72731490	449	A1_Pax3_fastq_peak_364	Promoter (<=1kb)	ENSG00000137478	FCHSD2	FCH and double SH3 domains 2	Active	PD
chr11	73472065	73472716	652	A1_Pax3_fastq_peak_365	Promoter (<=1kb)	ENSG00000175582	RAB6A	RAB6A, member RAS oncogene family	Active	PD
chr11	73881895	73882479	585	A1_Pax3_fastq_peak_366	Promoter (<=1kb)	ENSG00000168014	C2CD3	C2 domain containing 3 centriole elongation regulator	Active	PD
chr11	77705696	77706262	567	A1_Pax3_fastq_peak_372	Intron (uc004ahh.2/320, intron 1 of 12)	ENSG00000149262	INTS4	integrator complex subunit 4	Active	PD
chr11	94964299	94964799	501	A1_Pax3_fastq_peak_375	Promoter (<=1kb)	ENSG00000149212	SESN3	sestrin 3	Active	PD
chr11	95449377	95449874	498	A1_Pax3_fastq_peak_376	Intron (uc004aiz.1/117531, intron 5 of 23)	ENSG00000077458	FAM76B	family with sequence similarity 76 member B	Active	PD
chr11	108093241	108093844	604	A1_Pax3_fastq_peak_379	Promoter (<=1kb)	ENSG00000149311	ATM	ATM serine/threonine kinase	Active	PD
chr11	128392286	128392787	502	A1_Pax3_fastq_peak_382	Intron (uc011lui.2/84909, intron 1 of 2)	ENSG00000134954	ETS1	ETS proto-oncogene 1, transcription factor	Active	PD
chr12	1058734	1059196	463	A1_Pax3_fastq_peak_383	Promoter (<=1kb)	ENSG00000002016	RAD52	RAD52 homolog, DNA repair protein	Active	PD
chr12	6602929	6603482	554	A1_Pax3_fastq_peak_385	Promoter (<=1kb)	ENSG00000010292	NCAPD2	non-SMC condensin I complex subunit D2	Active	PD
chr12	6961469	6961944	476	A1_Pax3_fastq_peak_386	Promoter (<=1kb)	ENSG00000111667	USP5	ubiquitin specific peptidase 5	Active	PD
chr12	14518212	14518753	542	A1_Pax3_fastq_peak_387	Distal Intergenic	ENSG00000171681	ATF7IP	activating transcription factor 7 interacting protein	Active	PD
chr12	41246895	41247487	593	A1_Pax3_fastq_peak_397	Promoter (<=1kb)	ENSG00000018236	CNTN1	contactin 1	Active	PD
chr12	46121256	46121756	501	A1_Pax3_fastq_peak_401	Promoter (<=1kb)		LINC00938	long intergenic non-protein coding RNA 938	Active	PD
chr12	49716558	49717131	574	A1_Pax3_fastq_peak_406	Promoter (<=1kb)	ENSG00000135451	TROAP	trophinin associated protein	Active	PD
chr12	49760315	49761298	984	A1_Pax3_fastq_peak_407a	Promoter (<=1kb)	ENSG00000123352	SPATS2	spermatogenesis associated serine rich 2	Active	PD
chr12	50134947	50135463	517	A1_Pax3_fastq_peak_408	Promoter (<=1kb)	ENSG00000139644	TMBIM6	transmembrane BAX inhibitor motif containing 6	Active	PD
chr12	50505629	50506109	481	A1_Pax3_fastq_peak_409	Promoter (<=1kb)	ENSG00000178449	COX14	cytochrome c oxidase assembly factor COX14	Active	PD
chr12	52344951	52345546	596	A1_Pax3_fastq_peak_411	Distal Intergenic	ENSG00000135503	ACVR1B	activin A receptor type 1B	Active	PD
chr12	54718492	54719084	593	A1_Pax3_fastq_peak_416	Promoter (<=1kb)	ENSG00000111481	COPZ1	COPI coat complex subunit zeta 1	Active	PD
chr12	58087430	58088037	608	A1_Pax3_fastq_peak_425	Promoter (<=1kb)	ENSG00000135506	OS9	OS9 endoplasmic reticulum lectin	Active	PD
chr12	70464235	70464913	679	A1_Pax3_fastq_peak_432	Intron (uc010qfb.1/642819, intron 1 of 3)	ENSG00000111596	CNOT2	CCR4-NOT transcription complex subunit 2	Active	PD
chr12	72057423	72057971	549	A1_Pax3_fastq_peak_433	Promoter (<=1kb)	ENSG00000133858	ZFC3H1	zinc finger C3H1-type containing	Active	PD
chr12	77800191	77800600	410	A1_Pax3_fastq_peak_439	Promoter (<=1kb)	ENSG00000165891	E2F7	E2F transcription factor 7	Active	PD
chr12	80084644	80085144	501	A1_Pax3_fastq_peak_440	Promoter (<=1kb)	ENSG00000177425	PAWR	pro-apoptotic WT1 regulator	Active	PD
chr12	80749393	80749931	539	A1_Pax3_fastq_peak_441	Promoter (<=1kb)	ENSG00000165899	OTOGL	otogelin like	Active	PD
chr12	93835778	93836284	507	A1_Pax3_fastq_peak_449	Promoter (<=1kb)	ENSG00000177889	UBE2N	ubiquitin conjugating enzyme E2 N	Active	PD
chr12	95611072	95611628	557	A1_Pax3_fastq_peak_451	Intron (uc001lbz.1/3983, intron 1 of 1)	ENSG00000028203	VEZT	vezatin, adherens junctions transmembrane protein	Active	PD
chr12	95867403	95868115	713	A1_Pax3_fastq_peak_452	Promoter (<=1kb)	ENSG00000111142	METAP2	methionyl aminopeptidase 2	Active	PD
chr12	99038616	99039133	518	A1_Pax3_fastq_peak_453	Promoter (<=1kb)	ENSG00000166130	IKBIP	IKBKB interacting protein	Active	PD
chr12	99653348	99653851	504	A1_Pax3_fastq_peak_454	Promoter (<=1kb)	ENSG00000185046	ANKS1B	ankyrin repeat and sterile alpha motif domain containing 1B	Active	PD
chr12	101415805	101416299	495	A1_Pax3_fastq_peak_455	Promoter (<=1kb)	ENSG00000151572	ANO4	anoctamin 4	Active	PD
chr12	104323715	104324332	618	A1_Pax3_fastq_peak_458	Promoter (<=1kb)	ENSG00000284503	MIR3652	microRNA 3652	Active	PD
chr12	110385213	110385927	715	A1_Pax3_fastq_peak_461	Promoter (<=1kb)	ENSG00000139437	TCHP	trichoplein keratin filament binding	Active	PD
chr12	110486179	110486738	560	A1_Pax3_fastq_peak_462	Promoter (<=1kb)	ENSG00000174456	C12orf76	chromosome 12 open reading frame 76	Active	PD
chr12	111843188	111843801	614	A1_Pax3_fastq_peak_463	Promoter (<=1kb)	ENSG00000111252	SH2B3	SH2B adaptor protein 3	Active	PD
chr12	113658849	113659435	587	A1_Pax3_fastq_peak_464	Promoter (<=1kb)	ENSG00000166578	IQCD	IQ motif containing D	Active	PD
chr12	118810575	118811119	545	A1_Pax3_fastq_peak_469	Promoter (<=1kb)	ENSG00000135090	TAOK3	TAO kinase 3	Active	PD
chr12	120306870	120307364	495	A1_Pax3_fastq_peak_470	Promoter (<=1kb)	ENSG00000122966	CIT	citron rho-interacting serine/threonine kinase	Active	PD
chr12	120729290	120730004	715	A1_Pax3_fastq_peak_472	Promoter (<=1kb)	ENSG00000089163	SIRT4	sirtuin 4	Active	PD
chr12	122326220	122326781	562	A1_Pax3_fastq_peak_476	Distal Intergenic	ENSG00000158104	HPD	4-hydroxyphenylpyruvate dioxygenase	Active	PD
chr12	122710473	122710986	514	A1_Pax3_fastq_peak_478	3' UTR	ENSG00000184047	DIABLO	diablo IAP-binding mitochondrial protein	Active	PD
chr12	123868273	123868844	572	A1_Pax3_fastq_peak_482	Promoter (<=1kb)	ENSG00000183955	KMT5A	lysine methyltransferase 5A	Active	PD
chr12	125230324	125230980	657	A1_Pax3_fastq_peak_483	Promoter (<=1kb)	ENSG00000073060	SCARB1	scavenger receptor class B member 1	Active	PD
chr13	24296534	24297408	875	A1_Pax3_fastq_peak_490	Promoter (<=1kb)	ENSG00000127863	TNFRSF19	TNF receptor superfamily member 19	Active	PD
chr13	30458801	30459203	403	A1_Pax3_fastq_peak_494	Promoter (<=1kb)	ENSG00000224329	LINC00297	long intergenic non-protein coding RNA 297	Active	PD
chr13	44715889	44716713	825	A1_Pax3_fastq_peak_503	Promoter (<=1kb)	ENSG00000235285	SMIM2-IT1	SMIM2 intronic transcript 1	Active	PD
chr13	45151355	45152084	730	A1_Pax3_fastq_peak_506	Promoter (<=1kb)	ENSG00000102804	TSC22D1	TSC22 domain family member 1	Active	PD
chr13	50018022	50018626	605	A1_Pax3_fastq_peak_510	Promoter (<=1kb)	ENSG00000102547	CAB39L	calcium binding protein 39 like	Active	PD
chr13	50366857	50367368	512	A1_Pax3_fastq_peak_511	Promoter (<=1kb)	ENSG00000102753	KPNA3	karyopherin subunit alpha 3	Active	PD
chr13	52586137	52586654	518	A1_Pax3_fastq_peak_514	Promoter (<=1kb)	ENSG00000253710	ALG11	ALG11 alpha-1,2-mannosyltransferase	Active	PD
chr13	73301641	73302140	500	A1_Pax3_fastq_peak_517	Promoter (<=1kb)	ENSG00000204899	MZT1	mitotic spindle organizing protein 1	Active	PD
chr13	80622938	80623589	652	A1_Pax3_fastq_peak_523	Promoter (<=1kb)	ENSG00000136158	SPRY2	sprouty RTK signaling antagonist 2	Active	PD
chr13	86594445	86595025	581	A1_Pax3_fastq_peak_524	Promoter (<=1kb)	ENSG00000184564	SLITRK6	SLIT and NTRK like family member 6	Active	PD
chr13	98432641	98433142	502	A1_Pax3_fastq_peak_533	Promoter (<=1kb)	ENSG00000065150	IPO5	importin 5	Active	PD
chr13	107220222	107220885	664	A1_Pax3_fastq_peak_537	Promoter (<=1kb)	ENSG00000134884	ARGLU1	arginine and glutamate rich 1	Active	PD
chr13	111365210	111365771	562	A1_Pax3_fastq_peak_539	Promoter (<=1kb)	ENSG00000153487	ING1	inhibitor of growth family member 1	Active	PD
chr13	114144923	114145492	570	A1_Pax3_fastq_peak_543	Promoter (<=1kb)	ENSG00000150403	TMCO3	transmembrane and coiled-coil domains 3	Active	PD
chr14	23476144	23476648	505	A1_Pax3_fastq_peak_547	Intron (uc001opn.2/8500, intron 2 of 25)	ENSG00000100802	C14orf93	chromosome 14 open reading frame 93	Active	PD
chr14	23564030	23564937	908	A1_Pax3_fastq_peak_548	Promoter (<=1kb)	ENSG00000100813	ACIN1	apoptotic chromatin condensation inducer 1	Active	PD
chr14	23755138	23755802	665	A1_Pax3_fastq_peak_549	Promoter (<=1kb)	ENSG00000290292	HOMEZ	homeobox and leucine zipper encoding	Active	PD
chr14	23770522	23771244	723	A1_Pax3_fastq_peak_550	Promoter (<=1kb)	ENSG00000235194	PPP1R3E	protein phosphatase 1 regulatory subunit 3E	Active	PD
chr14	23790084	23790807	724	A1_Pax3_fastq_peak_551	Intron (uc001oth.4/9873, intron 2 of 18)	ENSG00000100836	PABPN1	poly(A) binding protein nuclear 1	Active	PD
chr14	24583951	24584509	559	A1_Pax3_fastq_peak_553a	Promoter (<=1kb)	ENSG00000129535	NRL	neural retina leucine zipper	Active	PD
chr14	58764753	58765277	525	A1_Pax3_fastq_peak_565	Promoter (<=1kb)	ENSG00000139971	ARMH4	armadillo like helical domain containing 4	Active	PD
chr14	64108352	64108960	609	A1_Pax3_fastq_peak_568	Promoter (<=1kb)	ENSG00000140006	WDR89	WD repeat domain 89	Active	PD
chr14	66974500	66975031	532	A1_Pax3_fastq_peak_570	Promoter (<=1kb)	ENSG00000171723	GPHN	gephyrin	Active	PD
chr14	68580107	68580651	545	A1_Pax3_fastq_peak_571	Distal Intergenic	ENSG00000182185	RAD51B	RAD51 paralog B	Active	PD
chr14	74416639	74417183	545	A1_Pax3_fastq_peak_575	Promoter (<=1kb)	ENSG00000156050	FAM161B	FAM161 centrosomal protein B	Active	PD
chr14	74551198	74551523	326	A1_Pax3_fastq_peak_576	Promoter (<=1kb)	ENSG00000119711	ALDH6A1	aldehyde dehydrogenase 6 family member A1	Active	PD
chr14	75632559	75633139	581	A1_Pax3_fastq_peak_577	Promoter (<=1kb)	ENSG00000170348	TMED10	transmembrane p24 trafficking protein 10	Active	PD
chr14	77843252	77843961	710	A1_Pax3_fastq_peak_579a	Promoter (<=1kb)	ENSG00000100583	SAMD15	sterile alpha motif domain containing 15	Active	PD
chr14	82000138	82000655	518	A1_Pax3_fastq_peak_582	Promoter (<=1kb)	ENSG00000071537	SEL1L	SEL1L adaptor subunit of SYVN1 ubiquitin ligase	Active	PD
chr14	99947332	99947831	500	A1_Pax3_fastq_peak_587	Promoter (<=1kb)	ENSG00000090061	CCNK	cyclin K	Active	PD
chr14	104181664	104182242	579	A1_Pax3_fastq_peak_590	Intron (uc001rfu.1/uc001rfu.1, intron 3 of 8)	ENSG00000126215	XRCC3	X-ray repair cross complementing 3	Active	PD
chr15	41408496	41408996	501	A1_Pax3_fastq_peak_598	Exon (uc001rgs.2/160492, exon 7 of 9)	ENSG00000128908	INO80	INO80 complex ATPase subunit	Active	PD
chr15	42867235	42867852	618	A1_Pax3_fastq_peak_600	Intron (uc009zjy.3/1272, intron 1 of 15)	ENSG00000159433	STARD9	StAR related lipid transfer domain containing 9	Active	PD
chr15	43785184	43785755	572	A1_Pax3_fastq_peak_601	Promoter (<=1kb)	ENSG00000067369	TP53BP1	tumor protein p53 binding protein 1	Active	PD
chr15	44395012	44395512	501	A1_Pax3_fastq_peak_602	Promoter (<=1kb)	ENSG00000171877	FRMD5	FERM domain containing 5	Active	PD
chr15	66084422	66084983	562	A1_Pax3_fastq_peak_612	Promoter (<=1kb)	ENSG00000174485	DENND4A	DENN domain containing 4A	Active	PD
chr15	66678893	66679409	517	A1_Pax3_fastq_peak_613	Promoter (<=1kb)	ENSG00000169032	MAP2K1	mitogen-activated protein kinase kinase 1	Active	PD
chr15	75743901	75744546	646	A1_Pax3_fastq_peak_615	Promoter (<=1kb)	ENSG00000169375	SIN3A	SIN3 transcription regulator family member A	Active	PD
chr15	78799430	78800016	587	A1_Pax3_fastq_peak_616	Promoter (<=1kb)	ENSG00000188266	HYKK	hydroxylysine kinase	Active	PD
chr15	101761990	101762518	529	A1_Pax3_fastq_peak_627	Promoter (<=1kb)	ENSG00000131873	CHSY1	chondroitin sulfate synthase 1	Active	PD
chr16	1358948	1359313	366	A1_Pax3_fastq_peak_630	Promoter (<=1kb)	ENSG00000103275	UBE2I	ubiquitin conjugating enzyme E2 I	Active	PD
chr16	1660463	1661268	806	A1_Pax3_fastq_peak_634a	Promoter (<=1kb)	ENSG00000187535	IFT140	intraflagellar transport 140	Active	PD
chr16	2205299	2205841	543	A1_Pax3_fastq_peak_637	Promoter (<=1kb)	ENSG00000131653	TRAF7	TNF receptor associated factor 7	Active	PD
chr16	2264748	2265399	652	A1_Pax3_fastq_peak_638	Promoter (<=1kb)	ENSG00000184207	PGP	phosphoglycolate phosphatase	Active	PD
chr16	2955245	2955828	584	A1_Pax3_fastq_peak_640	Distal Intergenic	ENSG00000059122	FLYWCH1	FLYWCH-type zinc finger 1	Active	PD
chr16	3333167	3333740	574	A1_Pax3_fastq_peak_642	Promoter (<=1kb)	ENSG00000006194	ZNF263	zinc finger protein 263	Active	PD
chr16	3450864	3451306	443	A1_Pax3_fastq_peak_643	Promoter (<=1kb)	ENSG00000140987	ZSCAN32	zinc finger and SCAN domain containing 32	Active	PD
chr16	14013481	14014274	794	A1_Pax3_fastq_peak_647	Distal Intergenic	ENSG00000175595	ERCC4	ERCC excision repair 4, endonuclease catalytic subunit	Active	PD
chr16	18812718	18813268	551	A1_Pax3_fastq_peak_648	Promoter (<=1kb)	ENSG00000170540	ARL6IP1	ADP ribosylation factor like GTPase 6 interacting protein 1	Active	PD
chr16	22201888	22202233	346	A1_Pax3_fastq_peak_652	Promoter (<=1kb)	ENSG00000103319	EEF2K	eukaryotic elongation factor 2 kinase	Active	PD
chr16	23568513	23569014	502	A1_Pax3_fastq_peak_654	Promoter (<=1kb)	ENSG00000103356	EARS2	glutamyl-tRNA synthetase 2, mitochondrial	Active	PD
chr16	25026501	25027062	562	A1_Pax3_fastq_peak_655	Promoter (<=1kb)	ENSG00000140750	ARHGAP17	Rho GTPase activating protein 17	Active	PD
chr16	28936082	28937127	1046	A1_Pax3_fastq_peak_659a	Promoter (<=1kb)	ENSG00000177548	RABEP2	rabaptin, RAB GTPase binding effector protein 2	Active	PD
chr16	28961827	28962432	606	A1_Pax3_fastq_peak_660	Promoter (<=1kb)	ENSG00000176953	NFATC2IP	nuclear factor of activated T cells 2 interacting protein	Active	PD
chr16	29801711	29802248	538	A1_Pax3_fastq_peak_661	Promoter (<=1kb)	ENSG00000079616	KIF22	kinesin family member 22	Active	PD
chr16	30076695	30077210	516	A1_Pax3_fastq_peak_664	Intron (uc001tge.2/56899, intron 12 of 25)	ENSG00000149925	ALDOA	aldolase, fructose-bisphosphate A	Active	PD
chr16	30381744	30382538	795	A1_Pax3_fastq_peak_666	Intron (uc001thw.2/121601, intron 8 of 26)	ENSG00000169221	TBC1D10B	TBC1 domain family member 10B	Active	PD
chr16	30645467	30646020	554	A1_Pax3_fastq_peak_667	Promoter (<=1kb)	ENSG00000156858	PRR14	proline rich 14	Active	PD
chr16	31153415	31154000	586	A1_Pax3_fastq_peak_671	3' UTR	ENSG00000052344	PRSS8	serine protease 8	Active	PD
chr16	54962869	54963369	501	A1_Pax3_fastq_peak_693	Promoter (<=1kb)	ENSG00000245694	CRNDE	colorectal neoplasia differentially expressed	Active	PD
chr16	58163120	58163655	536	A1_Pax3_fastq_peak_695	Promoter (<=1kb)	ENSG00000070761	CFAP20	cilia and flagella associated protein 20	Active	PD
chr16	67397232	67397732	501	A1_Pax3_fastq_peak_699	Promoter (<=1kb)	ENSG00000159708	LRRC36	leucine rich repeat containing 36	Active	PD
chr16	67595788	67596564	777	A1_Pax3_fastq_peak_700	Promoter (<=1kb)	ENSG00000102974	CTCF	CCCTC-binding factor	Active	PD
chr16	67840405	67840905	501	A1_Pax3_fastq_peak_701	Exon (uc001txi.2/11113, exon 3 of 47)	ENSG00000141084	RANBP10	RAN binding protein 10	Active	PD
chr16	75018906	75019375	470	A1_Pax3_fastq_peak_707	Distal Intergenic	ENSG00000103091	WDR59	WD repeat domain 59	Active	PD
chr17	3539455	3540186	732	A1_Pax3_fastq_peak_717	Promoter (<=1kb)	ENSG00000040531	CTNS	cystinosin, lysosomal cystine transporter	Active	PD
chr17	4870420	4871061	642	A1_Pax3_fastq_peak_720	Promoter (1-2kb)	ENSG00000091640	SPAG7	sperm associated antigen 7	Active	PD
chr17	5322980	5323431	452	A1_Pax3_fastq_peak_721	Promoter (<=1kb)	ENSG00000108559	NUP88	nucleoporin 88	Active	PD
chr17	5342352	5342852	501	A1_Pax3_fastq_peak_722	Distal Intergenic	ENSG00000108561	C1QBP	complement C1q binding protein	Active	PD
chr17	6917773	6918273	501	A1_Pax3_fastq_peak_724	Distal Intergenic	ENSG00000161939	RNASEK-C17orf49	RNASEK-C17orf49 readthrough	Active	PD
chr17	7210075	7210868	794	A1_Pax3_fastq_peak_725	Intron (uc031qkw.1/100874059, intron 1 of 1)	ENSG00000132507	EIF5A	eukaryotic translation initiation factor 5A	Active	PD
chr17	7232555	7233112	558	A1_Pax3_fastq_peak_726	Distal Intergenic	ENSG00000215041	NEURL4	neuralized E3 ubiquitin protein ligase 4	Active	PD
chr17	7760582	7761152	571	A1_Pax3_fastq_peak_729a	Promoter (<=1kb)	ENSG00000182224	CYB5D1	cytochrome b5 domain containing 1	Active	PD
chr17	8584198	8584771	574	A1_Pax3_fastq_peak_732	Intron (uc001uzw.3/2963, intron 2 of 7)	ENSG00000133026	MYH10	myosin heavy chain 10	Active	PD
chr17	12921222	12921691	470	A1_Pax3_fastq_peak_734	Promoter (<=1kb)	ENSG00000006744	ELAC2	elaC ribonuclease Z 2	Active	PD
chr17	15280626	15281243	618	A1_Pax3_fastq_peak_735	Promoter (<=1kb)	ENSG00000125409	TEKT3	tektin 3	Active	PD
chr17	17875677	17876371	695	A1_Pax3_fastq_peak_737	Promoter (<=1kb)	ENSG00000175662	TOM1L2	target of myb1 like 2 membrane trafficking protein	Active	PD
chr17	26645793	26646366	574	A1_Pax3_fastq_peak_744	Promoter (<=1kb)	ENSG00000109084	TMEM97	transmembrane protein 97	Active	PD
chr17	26662446	26662946	501	A1_Pax3_fastq_peak_745	Distal Intergenic	ENSG00000109079	TNFAIP1	TNF alpha induced protein 1	Active	PD
chr17	27046643	27047193	551	A1_Pax3_fastq_peak_747	Distal Intergenic	ENSG00000198242	RPL23A	ribosomal protein L23a	Active	PD
chr17	28197768	28198280	513	A1_Pax3_fastq_peak_750	Distal Intergenic	ENSG00000176927	EFCAB5	EF-hand calcium binding domain 5	Active	PD
chr17	38136585	38137268	684	A1_Pax3_fastq_peak_756	Distal Intergenic	ENSG00000108344	PSMD3	proteasome 26S subunit, non-ATPase 3	Active	PD
chr17	40540337	40540927	591	A1_Pax3_fastq_peak_758a	Promoter (<=1kb)	ENSG00000168610	STAT3	signal transducer and activator of transcription 3	Active	PD
chr17	40761347	40761847	501	A1_Pax3_fastq_peak_759	Promoter (<=1kb)	ENSG00000141699	RETREG3	reticulophagy regulator family member 3	Active	PD
chr17	43238784	43239294	511	A1_Pax3_fastq_peak_765	Promoter (<=1kb)	ENSG00000168517	HEXIM2	HEXIM P-TEFb complex subunit 2	Active	PD
chr17	45726660	45727309	650	A1_Pax3_fastq_peak_768	Intron (uc001wia.4/60686, intron 1 of 7)	ENSG00000108424	KPNB1	karyopherin subunit beta 1	Active	PD
chr17	45973030	45973747	718	A1_Pax3_fastq_peak_769	Promoter (<=1kb)	ENSG00000167182	SP2	Sp2 transcription factor	Active	PD
chr17	46048033	46048675	643	A1_Pax3_fastq_peak_770	Promoter (<=1kb)	ENSG00000108465	CDK5RAP3	CDK5 regulatory subunit associated protein 3	Active	PD
chr17	46125337	46125957	621	A1_Pax3_fastq_peak_771	Promoter (<=1kb)	ENSG00000082641	NFE2L1	NFE2 like bZIP transcription factor 1	Active	PD
chr17	46969759	46970263	505	A1_Pax3_fastq_peak_772	Promoter (<=1kb)	ENSG00000159199	ATP5MC1	ATP synthase membrane subunit c locus 1	Active	PD
chr17	56654967	56655467	501	A1_Pax3_fastq_peak_777	Promoter (<=1kb)				Active	PD
chr17	61699359	61699840	482	A1_Pax3_fastq_peak_787	Promoter (<=1kb)	ENSG00000198909	MAP3K3	mitogen-activated protein kinase kinase kinase 3	Active	PD
chr17	61920022	61920639	618	A1_Pax3_fastq_peak_791	Intron (uc010aml.3/9472, intron 2 of 9)	ENSG00000108604	SMARCD2	SWI/SNF related, matrix associated, actin dependent regulator of chromatin, subfamily d, member 2	Active	PD
chr17	62971471	62972224	754	A1_Pax3_fastq_peak_794a	Distal Intergenic	ENSG00000291140	AMZ2P1	AMZ2 pseudogene 1	Active	PD
chr17	66243568	66244282	715	A1_Pax3_fastq_peak_798	Promoter (<=1kb)	ENSG00000196704	AMZ2	archaelysin family metallopeptidase 2	Active	PD
chr17	74260949	74261509	561	A1_Pax3_fastq_peak_802	Promoter (<=1kb)	ENSG00000185262	UBALD2	UBA like domain containing 2	Active	PD
chr17	74667561	74668227	667	A1_Pax3_fastq_peak_804	Promoter (<=1kb)	ENSG00000182534	MXRA7	matrix remodeling associated 7	Active	PD
chr17	77770762	77771333	572	A1_Pax3_fastq_peak_806	Promoter (<=1kb)	ENSG00000141570	CBX8	chromobox 8	Active	PD
chr17	79196608	79197228	621	A1_Pax3_fastq_peak_810	Intron (uc001xkd.3/5890, intron 7 of 10)	ENSG00000141577	CEP131	centrosomal protein 131	Active	PD
chr17	79818313	79819110	798	A1_Pax3_fastq_peak_813	Promoter (<=1kb)	ENSG00000185624	P4HB	prolyl 4-hydroxylase subunit beta	Active	PD
chr17	79980636	79981282	647	A1_Pax3_fastq_peak_814	Promoter (<=1kb)	ENSG00000169689	CENPX	centromere protein X	Active	PD
chr18	8471202	8471892	691	A1_Pax3_fastq_peak_823	Intron (uc001xrm.1/10972, intron 1 of 4)	ENSG00000266149	LOC100192426	uncharacterized LOC100192426	Active	PD
chr18	13726340	13726724	385	A1_Pax3_fastq_peak_826	Promoter (<=1kb)	ENSG00000177150	FAM210A	family with sequence similarity 210 member A	Active	PD
chr18	29620469	29620969	501	A1_Pax3_fastq_peak_833	Promoter (<=1kb)	ENSG00000101695	RNF125	ring finger protein 125	Active	PD
chr18	37415486	37416066	581	A1_Pax3_fastq_peak_836	Promoter (<=1kb)	ENSG00000267374	MIR924HG	MIR924 host gene	Active	PD
chr18	48724062	48724544	483	A1_Pax3_fastq_peak_839a	Promoter (<=1kb)	ENSG00000176624	MEX3C	mex-3 RNA binding family member C	Active	PD
chr18	71959082	71959633	552	A1_Pax3_fastq_peak_845	Promoter (<=1kb)	ENSG00000166347	CYB5A	cytochrome b5 type A	Active	PD
chr19	796914	797417	504	A1_Pax3_fastq_peak_848	Distal Intergenic	ENSG00000011304	PTBP1	polypyrimidine tract binding protein 1	Active	PD
chr19	1652687	1653360	674	A1_Pax3_fastq_peak_851	Promoter (<=1kb)	ENSG00000071564	TCF3	transcription factor 3	Active	PD
chr19	1897659	1898098	440	A1_Pax3_fastq_peak_852	Intron (uc001zhi.3/6263, intron 86 of 103)	ENSG00000227500	SCAMP4	secretory carrier membrane protein 4	Active	PD
chr19	2900478	2901051	574	A1_Pax3_fastq_peak_855	Promoter (<=1kb)	ENSG00000171970	ZNF57	zinc finger protein 57	Active	PD
chr19	2944800	2945592	793	A1_Pax3_fastq_peak_856	Promoter (<=1kb)	ENSG00000175691	ZNF77	zinc finger protein 77	Active	PD
chr19	3035519	3036082	564	A1_Pax3_fastq_peak_858	Promoter (<=1kb)	ENSG00000065717	TLE2	TLE family member 2, transcriptional corepressor	Active	PD
chr19	3093802	3094430	629	A1_Pax3_fastq_peak_859	Intron (uc001ztk.1/84978, intron 1 of 15)	ENSG00000088256	GNA11	G protein subunit alpha 11	Active	PD
chr19	3557450	3557987	538	A1_Pax3_fastq_peak_861	Distal Intergenic	ENSG00000161091	MFSD12	major facilitator superfamily domain containing 12	Active	PD
chr19	3572414	3573111	698	A1_Pax3_fastq_peak_862	Promoter (<=1kb)	ENSG00000064961	HMG20B	high mobility group 20B	Active	PD
chr19	4471763	4472261	499	A1_Pax3_fastq_peak_867	Promoter (<=1kb)	ENSG00000167674	HDGFL2	HDGF like 2	Active	PD
chr19	5904186	5904965	780	A1_Pax3_fastq_peak_868	Promoter (<=1kb)	ENSG00000187650	VMAC	vimentin type intermediate filament associated coiled-coil protein	Active	PD
chr19	6393187	6393687	501	A1_Pax3_fastq_peak_871	Promoter (<=1kb)	ENSG00000125651	GTF2F1	general transcription factor IIF subunit 1	Active	PD
chr19	6424729	6425444	716	A1_Pax3_fastq_peak_872	Intron (uc021sxt.1/22856, intron 2 of 2)	ENSG00000088247	KHSRP	KH-type splicing regulatory protein	Active	PD
chr19	6737449	6738134	686	A1_Pax3_fastq_peak_873	Promoter (<=1kb)	ENSG00000125734	GPR108	G protein-coupled receptor 108	Active	PD
chr19	7098622	7099794	1173	A1_Pax3_fastq_peak_874a	Promoter (<=1kb)	ENSG00000130544	ZNF557	zinc finger protein 557	Active	PD
chr19	7985387	7986009	623	A1_Pax3_fastq_peak_877	Promoter (<=1kb)	ENSG00000104976	SNAPC2	small nuclear RNA activating complex polypeptide 2	Active	PD
chr19	8454787	8455284	498	A1_Pax3_fastq_peak_879	Promoter (<=1kb)	ENSG00000185236	RAB11B	RAB11B, member RAS oncogene family	Active	PD
chr19	8590349	8591030	682	A1_Pax3_fastq_peak_880	Distal Intergenic	ENSG00000133250	ZNF414	zinc finger protein 414	Active	PD
chr19	8943077	8943771	695	A1_Pax3_fastq_peak_881	Promoter (<=1kb)	ENSG00000167785	ZNF558	zinc finger protein 558	Active	PD
chr19	10828130	10828702	573	A1_Pax3_fastq_peak_885	Promoter (<=1kb)	ENSG00000079805	DNM2	dynamin 2	Active	PD
chr19	10946140	10946693	554	A1_Pax3_fastq_peak_886	Promoter (<=1kb)	ENSG00000099203	TMED1	transmembrane p24 trafficking protein 1	Active	PD
chr19	10981667	10982167	501	A1_Pax3_fastq_peak_887	Promoter (<=1kb)	ENSG00000142453	CARM1	coactivator associated arginine methyltransferase 1	Active	PD
chr19	11456777	11457456	680	A1_Pax3_fastq_peak_888	Intron (uc002dgr.3/124152, intron 5 of 9)	ENSG00000183401	CCDC159	coiled-coil domain containing 159	Active	PD
chr19	11485442	11485891	450	A1_Pax3_fastq_peak_889	Distal Intergenic	ENSG00000173928	SWSAP1	SWIM-type zinc finger 7 associated protein 1	Active	PD
chr19	12847563	12848124	562	A1_Pax3_fastq_peak_891	Promoter (<=1kb)	ENSG00000198356	GET3	guided entry of tail-anchored proteins factor 3, ATPase	Active	PD
chr19	13048879	13049497	619	A1_Pax3_fastq_peak_892	Promoter (<=1kb)	ENSG00000179218	CALR	calreticulin	Active	PD
chr19	14117034	14117570	537	A1_Pax3_fastq_peak_893	Promoter (<=1kb)	ENSG00000132005	RFX1	regulatory factor X1	Active	PD
chr19	14247387	14248057	671	A1_Pax3_fastq_peak_894a	Promoter (<=1kb)	ENSG00000267169	ADGRL1-AS1	ADGRL1 antisense RNA 1	Active	PD
chr19	14639979	14640544	566	A1_Pax3_fastq_peak_897	Promoter (<=1kb)	ENSG00000132002	DNAJB1	DnaJ heat shock protein family (Hsp40) member B1	Active	PD
chr19	17336907	17337523	617	A1_Pax3_fastq_peak_902	Promoter (<=1kb)	ENSG00000099330	OCEL1	occludin/ELL domain containing 1	Active	PD
chr19	17580786	17581445	660	A1_Pax3_fastq_peak_904	Promoter (<=1kb)	ENSG00000130304	SLC27A1	solute carrier family 27 member 1	Active	PD
chr19	17716970	17717528	559	A1_Pax3_fastq_peak_906	Distal Intergenic	ENSG00000130309	COLGALT1	collagen beta(1-O)galactosyltransferase 1	Active	PD
chr19	18263114	18264151	1038	A1_Pax3_fastq_peak_907a	Exon (uc010vff.3/146547, exon 8 of 13)	ENSG00000105647	PIK3R2	phosphoinositide-3-kinase regulatory subunit 2	Active	PD
chr19	18314677	18315402	726	A1_Pax3_fastq_peak_909	Promoter (<=1kb)	ENSG00000105649	RAB3A	RAB3A, member RAS oncogene family	Active	PD
chr19	18632792	18633544	753	A1_Pax3_fastq_peak_912	Promoter (<=1kb)	ENSG00000105656	ELL	elongation factor for RNA polymerase II	Active	PD
chr19	18668288	18668807	520	A1_Pax3_fastq_peak_913	Promoter (<=1kb)	ENSG00000105700	KXD1	KxDL motif containing 1	Active	PD
chr19	19030060	19030606	547	A1_Pax3_fastq_peak_914	Exon (uc002esv.3/55282, exon 6 of 14)	ENSG00000105669	COPE	COPI coat complex subunit epsilon	Active	PD
chr19	19496129	19496635	507	A1_Pax3_fastq_peak_916	Promoter (<=1kb)	ENSG00000167491	GATAD2A	GATA zinc finger domain containing 2A	Active	PD
chr19	30539961	30540628	668	A1_Pax3_fastq_peak_922	Promoter (<=1kb)	ENSG00000105176	URI1	URI1 prefoldin like chaperone	Active	PD
chr19	35598217	35598882	666	A1_Pax3_fastq_peak_924	Intron (uc002fci.1/uc002fci.1, intron 1 of 1)	ENSG00000227392	HPN-AS1	HPN antisense RNA 1	Active	PD
chr19	36505014	36505514	501	A1_Pax3_fastq_peak_927	Promoter (<=1kb)	ENSG00000239382	ALKBH6	alkB homolog 6	Active	PD
chr19	36544939	36545585	647	A1_Pax3_fastq_peak_928	Promoter (<=1kb)	ENSG00000161277	THAP8	THAP domain containing 8	Active	PD
chr19	36705797	36706123	327	A1_Pax3_fastq_peak_929	Promoter (<=1kb)	ENSG00000196357	ZNF565	zinc finger protein 565	Active	PD
chr19	39340493	39341177	685	A1_Pax3_fastq_peak_933a	Promoter (<=1kb)	ENSG00000104824	HNRNPL	heterogeneous nuclear ribonucleoprotein L	Active	PD
chr19	39390195	39390765	571	A1_Pax3_fastq_peak_934	Promoter (<=1kb)	ENSG00000068903	SIRT2	sirtuin 2	Active	PD
chr19	39421228	39421742	515	A1_Pax3_fastq_peak_935	Promoter (<=1kb)	ENSG00000104835	SARS2	seryl-tRNA synthetase 2, mitochondrial	Active	PD
chr19	39832603	39833254	652	A1_Pax3_fastq_peak_937	Promoter (<=1kb)	ENSG00000179134	SAMD4B	sterile alpha motif domain containing 4B	Active	PD
chr19	40854283	40854710	428	A1_Pax3_fastq_peak_939	Promoter (<=1kb)	ENSG00000160392	C19orf47	chromosome 19 open reading frame 47	Active	PD
chr19	40948908	40949389	482	A1_Pax3_fastq_peak_940	Promoter (<=1kb)	ENSG00000167565	SERTAD3	SERTA domain containing 3	Active	PD
chr19	41256393	41256867	475	A1_Pax3_fastq_peak_942	3' UTR	ENSG00000188493	ACTMAP	actin maturation protease	Active	PD
chr19	41769487	41769932	446	A1_Pax3_fastq_peak_943	Distal Intergenic	ENSG00000105323	HNRNPUL1	heterogeneous nuclear ribonucleoprotein U like 1	Active	PD
chr19	42363588	42364416	829	A1_Pax3_fastq_peak_946a	Promoter (<=1kb)	ENSG00000105372	RPS19	ribosomal protein S19	Active	PD
chr19	42536516	42536985	470	A1_Pax3_fastq_peak_947	Distal Intergenic	ENSG00000105737	GRIK5	glutamate ionotropic receptor kainate type subunit 5	Active	PD
chr19	42579824	42580525	702	A1_Pax3_fastq_peak_948	Promoter (<=1kb)	ENSG00000105732	ZNF574	zinc finger protein 574	Active	PD
chr19	42724076	42724576	501	A1_Pax3_fastq_peak_949	Promoter (<=1kb)	ENSG00000167625	ZNF526	zinc finger protein 526	Active	PD
chr19	42772740	42773517	778	A1_Pax3_fastq_peak_950a	Promoter (<=1kb)	ENSG00000105722	ERF	ETS2 repressor factor	Active	PD
chr19	42900937	42901536	600	A1_Pax3_fastq_peak_951	Promoter (<=1kb)	ENSG00000213904	LIPE-AS1	LIPE antisense RNA 1	Active	PD
chr19	44172447	44173239	793	A1_Pax3_fastq_peak_953	Promoter (<=1kb)	ENSG00000011422	PLAUR	plasminogen activator, urokinase receptor	Active	PD
chr19	44617166	44617654	489	A1_Pax3_fastq_peak_954	Intron (uc002heo.1/85464, intron 1 of 14)	ENSG00000186019	ZNF225-AS1	ZNF225 and ZNF224 antisense RNA 1	Active	PD
chr19	45348929	45349452	524	A1_Pax3_fastq_peak_958	Promoter (<=1kb)	ENSG00000130202	NECTIN2	nectin cell adhesion molecule 2	Active	PD
chr19	46195398	46196066	669	A1_Pax3_fastq_peak_961	Promoter (<=1kb)	ENSG00000011478	QPCTL	glutaminyl-peptide cyclotransferase like	Active	PD
chr19	46273681	46274284	604	A1_Pax3_fastq_peak_962	Promoter (<=1kb)	ENSG00000104936	DMPK	DM1 protein kinase	Active	PD
chr19	47164270	47164844	575	A1_Pax3_fastq_peak_964	Promoter (<=1kb)	ENSG00000245598	DACT3-AS1	DACT3 antisense RNA 1	Active	PD
chr19	47551799	47552299	501	A1_Pax3_fastq_peak_966	Promoter (<=1kb)	ENSG00000130748	TMEM160	transmembrane protein 160	Active	PD
chr19	47931301	47931907	607	A1_Pax3_fastq_peak_970	Promoter (<=1kb)	ENSG00000105419	MEIS3	Meis homeobox 3	Active	PD
chr19	48103442	48103971	530	A1_Pax3_fastq_peak_971	Promoter (<=1kb)	ENSG00000063169	BICRA	BRD4 interacting chromatin remodeling complex associated protein	Active	PD
chr19	48867054	48867700	647	A1_Pax3_fastq_peak_973	Promoter (<=1kb)	ENSG00000105467	SYNGR4	synaptogyrin 4	Active	PD
chr19	48972019	48972720	702	A1_Pax3_fastq_peak_975	Promoter (<=1kb)	ENSG00000105443	CYTH2	cytohesin 2	Active	PD
chr19	48996073	48996573	501	A1_Pax3_fastq_peak_976	Intron (uc002iwr.2/56155, intron 21 of 32)	ENSG00000142235	LMTK3	lemur tyrosine kinase 3	Active	PD
chr19	49122361	49122834	474	A1_Pax3_fastq_peak_977	Intron (uc002iwr.2/56155, intron 1 of 32)	ENSG00000063176	SPHK2	sphingosine kinase 2	Active	PD
chr19	49217082	49217941	860	A1_Pax3_fastq_peak_979	Intron (uc002ixu.4/81671, intron 1 of 11)	ENSG00000176909	MAMSTR	MEF2 activating motif and SAP domain containing transcriptional regulator	Active	PD
chr19	49403148	49403739	592	A1_Pax3_fastq_peak_981	Promoter (<=1kb)	ENSG00000104805	NUCB1	nucleobindin 1	Active	PD
chr19	49622138	49622717	580	A1_Pax3_fastq_peak_984	Promoter (<=1kb)	ENSG00000221916	C19orf73	chromosome 19 open reading frame 73	Active	PD
chr19	49954871	49955406	536	A1_Pax3_fastq_peak_986	Intron (uc002jbu.3/11325, intron 2 of 18)	ENSG00000104872	PIH1D1	PIH1 domain containing 1	Active	PD
chr19	50144930	50145660	731	A1_Pax3_fastq_peak_988	Promoter (<=1kb)	ENSG00000126461	SCAF1	SR-related CTD associated factor 1	Active	PD
chr19	50179875	50180596	722	A1_Pax3_fastq_peak_989a	Promoter (<=1kb)	ENSG00000126457	PRMT1	protein arginine methyltransferase 1	Active	PD
chr19	50269551	50270190	640	A1_Pax3_fastq_peak_990	Promoter (<=1kb)	ENSG00000196961	AP2A1	adaptor related protein complex 2 subunit alpha 1	Active	PD
chr19	50372569	50373069	501	A1_Pax3_fastq_peak_991	Distal Intergenic	ENSG00000039650	PNKP	polynucleotide kinase 3'-phosphatase	Active	PD
chr19	50380460	50381062	603	A1_Pax3_fastq_peak_992	Promoter (<=1kb)	ENSG00000104946	TBC1D17	TBC1 domain family member 17	Active	PD
chr19	51014335	51014946	612	A1_Pax3_fastq_peak_999	Distal Intergenic	ENSG00000161677	JOSD2	Josephin domain containing 2	Active	PD
chr19	51307889	51308389	501	A1_Pax3_fastq_peak_1001	Promoter (<=1kb)	ENSG00000167747	C19orf48P	multidrug resistance-related protein	Active	PD
chr19	51857935	51858445	511	A1_Pax3_fastq_peak_1003	Promoter (<=1kb)	ENSG00000105379	ETFB	electron transfer flavoprotein subunit beta	Active	PD
chr19	52692878	52693431	554	A1_Pax3_fastq_peak_1007	Promoter (<=1kb)	ENSG00000105568	PPP2R1A	protein phosphatase 2 scaffold subunit Aalpha	Active	PD
chr19	54640712	54641645	934	A1_Pax3_fastq_peak_1008	Promoter (<=1kb)	ENSG00000088038	CNOT3	CCR4-NOT transcription complex subunit 3	Active	PD
chr19	54663241	54663991	751	A1_Pax3_fastq_peak_1009	Exon (uc021ugu.1/uc021ugu.1, exon 1 of 1)	ENSG00000105617	LENG1	leukocyte receptor cluster member 1	Active	PD
chr19	54693231	54695046	1816	A1_Pax3_fastq_peak_1010a	Promoter (<=1kb)	ENSG00000170892	TSEN34	tRNA splicing endonuclease subunit 34	Active	PD
chr19	54751524	54752156	633	A1_Pax3_fastq_peak_1012	Intron (uc002kxf.1/54941, intron 2 of 5)	ENSG00000244482	LILRA6	leukocyte immunoglobulin like receptor A6	Active	PD
chr19	54974853	54975353	501	A1_Pax3_fastq_peak_1014	Distal Intergenic	ENSG00000275183	LENG9	leukocyte receptor cluster member 9	Active	PD
chr19	55791391	55791891	501	A1_Pax3_fastq_peak_1016	Intron (uc002lbb.3/8170, intron 3 of 13)	ENSG00000133265	HSPBP1	HSPA (Hsp70) binding protein 1	Active	PD
chr19	55850510	55851434	925	A1_Pax3_fastq_peak_1017	Distal Intergenic	ENSG00000133247	KMT5C	lysine methyltransferase 5C	Active	PD
chr19	55896313	55897496	1184	A1_Pax3_fastq_peak_1018a	Promoter (<=1kb)	ENSG00000108107	RPL28	ribosomal protein L28	Active	PD
chr19	55919082	55919776	695	A1_Pax3_fastq_peak_1019	Distal Intergenic	ENSG00000108106	UBE2S	ubiquitin conjugating enzyme E2 S	Active	PD
chr19	55972945	55973445	501	A1_Pax3_fastq_peak_1020	Promoter (<=1kb)	ENSG00000063241	ISOC2	isochorismatase domain containing 2	Active	PD
chr19	56165151	56166594	1444	A1_Pax3_fastq_peak_1022a	Promoter (<=1kb)	ENSG00000063244	U2AF2	U2 small nuclear RNA auxiliary factor 2	Active	PD
chr19	56632608	56633205	598	A1_Pax3_fastq_peak_1023	Promoter (<=1kb)	ENSG00000142409	ZNF787	zinc finger protein 787	Active	PD
chr19	58892261	58892717	457	A1_Pax3_fastq_peak_1028	Promoter (<=1kb)	ENSG00000152475	ZNF837	zinc finger protein 837	Active	PD
chr19	58912518	58913018	501	A1_Pax3_fastq_peak_1029	Distal Intergenic	ENSG00000269855	RNF225	ring finger protein 225	Active	PD
chr19	58987147	58987591	445	A1_Pax3_fastq_peak_1030	Promoter (<=1kb)	ENSG00000083838	ZNF446	zinc finger protein 446	Active	PD
chr19	59055180	59055936	757	A1_Pax3_fastq_peak_1031a	Promoter (<=1kb)	ENSG00000130726	TRIM28	tripartite motif containing 28	Active	PD
chr19	59069761	59070748	988	A1_Pax3_fastq_peak_1032a	Intron (uc010dti.3/7089, intron 2 of 19)	ENSG00000267858	MZF1-AS1	MZF1 antisense RNA 1	Active	PD
chr19	59086600	59087402	803	A1_Pax3_fastq_peak_1033a	Promoter (<=1kb)	ENSG00000213753	CENPBD2P	CENPB DNA-binding domains containing 2, pseudogene	Active	PD
chr20	5093537	5093894	358	A1_Pax3_fastq_peak_1174	Promoter (<=1kb)	ENSG00000089063	TMEM230	transmembrane protein 230	Active	PD
chr20	5100444	5100993	550	A1_Pax3_fastq_peak_1175	Promoter (<=1kb)	ENSG00000132646	PCNA	proliferating cell nuclear antigen	Active	PD
chr20	11772916	11773582	667	A1_Pax3_fastq_peak_1180	Promoter (<=1kb)	ENSG00000132640	BTBD3	BTB domain containing 3	Active	PD
chr20	13975729	13976334	606	A1_Pax3_fastq_peak_1181	Promoter (<=1kb)	ENSG00000172264	MACROD2	mono-ADP ribosylhydrolase 2	Active	PD
chr20	23330939	23331587	649	A1_Pax3_fastq_peak_1186	Promoter (<=1kb)	ENSG00000132661	NXT1	nuclear transport factor 2 like export factor 1	Active	PD
chr20	30945687	30946506	820	A1_Pax3_fastq_peak_1191	Promoter (<=1kb)	ENSG00000171456	ASXL1	ASXL transcriptional regulator 1	Active	PD
chr20	32307875	32308586	712	A1_Pax3_fastq_peak_1193	Promoter (<=1kb)	ENSG00000101417	PXMP4	peroxisomal membrane protein 4	Active	PD
chr20	32398730	32399436	707	A1_Pax3_fastq_peak_1194	Promoter (<=1kb)	ENSG00000101421	CHMP4B	charged multivesicular body protein 4B	Active	PD
chr20	33264402	33265218	817	A1_Pax3_fastq_peak_1196a	Distal Intergenic	ENSG00000101464	PIGU	phosphatidylinositol glycan anchor biosynthesis class U	Active	PD
chr20	34542163	34542700	538	A1_Pax3_fastq_peak_1197	Promoter (<=1kb)	ENSG00000171222	SCAND1	SCAN domain containing 1	Active	PD
chr20	35807183	35807795	613	A1_Pax3_fastq_peak_1199	Promoter (<=1kb)	ENSG00000118705	RPN2	ribophorin II	Active	PD
chr20	39946062	39946735	674	A1_Pax3_fastq_peak_1203	Promoter (<=1kb)	ENSG00000174306	ZHX3	zinc fingers and homeoboxes 3	Active	PD
chr20	44440722	44441422	701	A1_Pax3_fastq_peak_1206	Exon (uc002mkg.3/4542, exon 25 of 28)	ENSG00000175063	UBE2C	ubiquitin conjugating enzyme E2 C	Active	PD
chr20	45035051	45035592	542	A1_Pax3_fastq_peak_1208	Promoter (<=1kb)	ENSG00000062598	ELMO2	engulfment and cell motility 2	Active	PD
chr20	45317791	45318711	921	A1_Pax3_fastq_peak_1209	Promoter (<=1kb)	ENSG00000172315	TP53RK	TP53 regulating kinase	Active	PD
chr20	49347371	49348026	656	A1_Pax3_fastq_peak_1212	Promoter (<=1kb)	ENSG00000124171	PARD6B	par-6 family cell polarity regulator beta	Active	PD
chr20	50041948	50042496	549	A1_Pax3_fastq_peak_1214	Promoter (<=1kb)	ENSG00000266761	MIR3194	microRNA 3194	Active	PD
chr20	57607184	57607766	583	A1_Pax3_fastq_peak_1218	Promoter (<=1kb)	ENSG00000124172	ATP5F1E	ATP synthase F1 subunit epsilon	Active	PD
chr20	62526116	62526572	457	A1_Pax3_fastq_peak_1222	Promoter (<=1kb)	ENSG00000101152	DNAJC5	DnaJ heat shock protein family (Hsp40) member C5	Active	PD
chr21	35931374	35932038	665	A1_Pax3_fastq_peak_1228	Promoter (<=1kb)	ENSG00000159200	RCAN1	regulator of calcineurin 1	Active	PD
chr21	37528594	37529122	529	A1_Pax3_fastq_peak_1229	Promoter (<=1kb)	ENSG00000236830	CBR3-AS1	CBR3 antisense RNA 1	Active	PD
chr21	44394218	44394983	766	A1_Pax3_fastq_peak_1230a	Promoter (<=1kb)	ENSG00000160199	PKNOX1	PBX/knotted 1 homeobox 1	Active	PD
chr22	19132053	19132603	551	A1_Pax3_fastq_peak_1235	Promoter (<=1kb)	ENSG00000100056	ESS2	ess-2 splicing factor homolog	Active	PD
chr22	24951119	24951551	433	A1_Pax3_fastq_peak_1239	Promoter (<=1kb)	ENSG00000138867	GUCD1	guanylyl cyclase domain containing 1	Active	PD
chr22	30685432	30685953	522	A1_Pax3_fastq_peak_1246	Promoter (<=1kb)	ENSG00000239282	CASTOR1	cytosolic arginine sensor for mTORC1 subunit 1	Active	PD
chr22	30728526	30729083	558	A1_Pax3_fastq_peak_1247	Intron (uc002nfi.3/4650, intron 2 of 39)	ENSG00000099992	TBC1D10A	TBC1 domain family member 10A	Active	PD
chr22	31891993	31892683	691	A1_Pax3_fastq_peak_1249	Promoter (<=1kb)	ENSG00000198089	SFI1	SFI1 centrin binding protein	Active	PD
chr22	36424576	36425468	893	A1_Pax3_fastq_peak_1255a	Promoter (<=1kb)	ENSG00000100320	RBFOX2	RNA binding fox-1 homolog 2	Active	PD
chr22	36925035	36925659	625	A1_Pax3_fastq_peak_1257	Exon (uc031rjv.1/23025, exon 42 of 42)	ENSG00000100353	EIF3D	eukaryotic translation initiation factor 3 subunit D	Active	PD
chr22	37595155	37595899	745	A1_Pax3_fastq_peak_1259	Promoter (<=1kb)	ENSG00000133466	C1QTNF6	C1q and TNF related 6	Active	PD
chr22	38054225	38054804	580	A1_Pax3_fastq_peak_1260	Promoter (<=1kb)	ENSG00000241360	PDXP	pyridoxal phosphatase	Active	PD
chr22	38240228	38240729	502	A1_Pax3_fastq_peak_1262	Promoter (<=1kb)	ENSG00000100124	ANKRD54	ankyrin repeat domain 54	Active	PD
chr22	40440383	40440944	562	A1_Pax3_fastq_peak_1265	Promoter (<=1kb)	ENSG00000100354	TNRC6B	trinucleotide repeat containing adaptor 6B	Active	PD
chr22	41346967	41347552	586	A1_Pax3_fastq_peak_1266	Promoter (<=1kb)	ENSG00000100387	RBX1	ring-box 1	Active	PD
chr22	41940274	41940843	570	A1_Pax3_fastq_peak_1269	Promoter (<=1kb)	ENSG00000100413	POLR3H	RNA polymerase III subunit H	Active	PD
chr22	41985741	41986374	634	A1_Pax3_fastq_peak_1270	Promoter (<=1kb)	ENSG00000100417	PMM1	phosphomannomutase 1	Active	PD
chr22	46431568	46432155	588	A1_Pax3_fastq_peak_1278	Promoter (<=1kb)		LINC00899	long intergenic non-protein coding RNA 899	Active	PD
chr22	51020761	51021736	976	A1_Pax3_fastq_peak_1282a	Distal Intergenic	ENSG00000205559	CHKB-DT	CHKB divergent transcript	Active	PD
chrX	16804101	16804701	601	A1_Pax3_fastq_peak_2095	Promoter (1-2kb)	ENSG00000086712	TXLNG	taxilin gamma	Active	PD
chrX	17755094	17755685	592	A1_Pax3_fastq_peak_2096	Promoter (<=1kb)	ENSG00000047634	SCML1	Scm polycomb group protein like 1	Active	PD
chrX	18443302	18443832	531	A1_Pax3_fastq_peak_2097	Promoter (<=1kb)	ENSG00000008086	CDKL5	cyclin dependent kinase like 5	Active	PD
chrX	20479641	20480198	558	A1_Pax3_fastq_peak_2098	Promoter (<=1kb)	ENSG00000177189	RPS6KA3	ribosomal protein S6 kinase A3	Active	PD
chrX	47004206	47004706	501	A1_Pax3_fastq_peak_2108	Promoter (<=1kb)	ENSG00000147123	NDUFB11	NADH:ubiquinone oxidoreductase subunit B11	Active	PD
chrX	47077085	47077632	548	A1_Pax3_fastq_peak_2109	Promoter (<=1kb)	ENSG00000102225	CDK16	cyclin dependent kinase 16	Active	PD
chrX	47509847	47510455	609	A1_Pax3_fastq_peak_2110	Promoter (<=1kb)	ENSG00000126767	ELK1	ETS transcription factor ELK1	Active	PD
chrX	48334120	48334753	634	A1_Pax3_fastq_peak_2111	Promoter (<=1kb)	ENSG00000068438	FTSJ1	FtsJ RNA 2'-O-methyltransferase 1	Active	PD
chrX	48815074	48815576	503	A1_Pax3_fastq_peak_2117	Promoter (<=1kb)	ENSG00000068308	OTUD5	OTU deubiquitinase 5	Active	PD
chrX	48900928	48901548	621	A1_Pax3_fastq_peak_2119	Promoter (<=1kb)	ENSG00000068323	TFE3	transcription factor binding to IGHM enhancer 3	Active	PD
chrX	49047341	49047978	638	A1_Pax3_fastq_peak_2121	Promoter (<=1kb)	ENSG00000012211	PRICKLE3	prickle planar cell polarity protein 3	Active	PD
chrX	62762473	62762973	501	A1_Pax3_fastq_peak_2128	Promoter (<=1kb)	ENSG00000235437	LINC01278	long intergenic non-protein coding RNA 1278	Active	PD
chrX	63426022	63426331	310	A1_Pax3_fastq_peak_2129	Promoter (<=1kb)	ENSG00000184675	AMER1	APC membrane recruitment protein 1	Active	PD
chrX	70288129	70288681	553	A1_Pax3_fastq_peak_2131	Promoter (<=1kb)	ENSG00000147164	SNX12	sorting nexin 12	Active	PD
chrX	70338155	70338655	501	A1_Pax3_fastq_peak_2132	Intron (uc002osi.2/2901, intron 1 of 8)	ENSG00000184634	MED12	mediator complex subunit 12	Active	PD
chrX	99891547	99892193	647	A1_Pax3_fastq_peak_2137	Promoter (<=1kb)	ENSG00000000003	TSPAN6	tetraspanin 6	Active	PD
chrX	109080016	109080407	392	A1_Pax3_fastq_peak_2143	Promoter (<=1kb)	ENSG00000068366	ACSL4	acyl-CoA synthetase long chain family member 4	Active	PD
chrX	117479612	117480217	606	A1_Pax3_fastq_peak_2148	Distal Intergenic	ENSG00000131725	WDR44	WD repeat domain 44	Active	PD
chrX	119384164	119384867	704	A1_Pax3_fastq_peak_2150	Promoter (<=1kb)	ENSG00000177485	ZBTB33	zinc finger and BTB domain containing 33	Active	PD
chrX	119763654	119764290	637	A1_Pax3_fastq_peak_2152	Promoter (1-2kb)	ENSG00000171155	C1GALT1C1	C1GALT1 specific chaperone 1	Active	PD
chrX	148621933	148622752	820	A1_Pax3_fastq_peak_2158a	Promoter (<=1kb)	ENSG00000241769	EOLA1-DT	EOLA1 divergent transcript	Active	PD
chr22	20286798	20287405	608	A1_Pax3_fastq_peak_1237	Promoter (<=1kb)	ENSG00000128185	DGCR6L	DiGeorge syndrome critical region gene 6 like	Active	PD
chr15	69754865	69755461	597	A1_Pax3_fastq_peak_614	Promoter (<=1kb)	ENSG00000245750	DRAIC	downregulated RNA in cancer, inhibitor of cell invasion and migration	Closed	PD
chr1	159674918	159675486	569	A1_Pax3_fastq_peak_139	Promoter (<=1kb)	ENSG00000132693	CRP	C-reactive protein	Closed	PD
chr2	99952696	99953260	565	A1_Pax3_fastq_peak_1127	Promoter (<=1kb)	ENSG00000115514	TXNDC9	thioredoxin domain containing 9	Closed	PD
chr2	226785401	226786005	605	A1_Pax3_fastq_peak_1163	Promoter (<=1kb)	ENSG00000264539	MIR548AR	microRNA 548ar	Closed	PD
chr4	71142728	71143248	521	A1_Pax3_fastq_peak_1451	Promoter (<=1kb)	ENSG00000171209	CSN3	casein kappa	Closed	PD
chr6	141635152	141635792	641	A1_Pax3_fastq_peak_1656	Promoter (<=1kb)	ENSG00000264390	MIR4465	microRNA 4465	Closed	PD
chr8	27729900	27730602	703	A1_Pax3_fastq_peak_1878	3' UTR	ENSG00000265847	MIR4287	microRNA 4287	Closed	PD
chr8	88974740	88975193	454	A1_Pax3_fastq_peak_1924	Distal Intergenic	ENSG00000176566	DCAF4L2	DDB1 and CUL4 associated factor 4 like 2	Closed	PD
chr8	130006768	130007316	549	A1_Pax3_fastq_peak_1968	3' UTR	ENSG00000229140	LINC00977	long intergenic non-protein coding RNA 977	Closed	PD
chr11	104716887	104717425	539	A1_Pax3_fastq_peak_378	Promoter (<=1kb)	ENSG00000291983	CASP12	caspase 12 (gene/pseudogene)	Closed	PD
chr17	47269747	47270620	874	A1_Pax3_fastq_peak_773	Promoter (<=1kb)	ENSG00000167083	GNGT2	G protein subunit gamma transducin 2	Closed	PD
chrX	96319769	96320305	537	A1_Pax3_fastq_peak_2136a	Intron (uc002pjk.3/114783, intron 13 of 15)	ENSG00000204086	RPA4	replication protein A4	Closed	PD
chr4	188843216	188843876	661	A1_Pax3_fastq_peak_1494	Promoter (<=1kb)	ENSG00000179059	ZFP42	ZFP42 zinc finger protein	Closed	PD
chr11	38619823	38620378	556	A1_Pax3_fastq_peak_324	Exon (uc002pkf.2/284358, exon 5 of 8)	ENSG00000148948	LRRC4C	leucine rich repeat containing 4C	Poised	PD
chr6	165559894	165560520	627	A1_Pax3_fastq_peak_1668	Promoter (<=1kb)	ENSG00000112539	C6orf118	chromosome 6 open reading frame 118	Poised	PD
chr3	49577107	49577704	598	A1_Pax3_fastq_peak_1309	Promoter (<=1kb)	ENSG00000226913	BSN-DT	BSN divergent transcript	Primed	PD
chr8	130526240	130526792	553	A1_Pax3_fastq_peak_1971	Promoter (<=1kb)	ENSG00000147697	GSDMC	gasdermin C	Primed	PD
chr9	34329104	34329757	654	A1_Pax3_fastq_peak_1992	Promoter (<=1kb)	ENSG00000164978	NUDT2	nudix hydrolase 2	Primed	PD
chr9	82186356	82186856	501	A1_Pax3_fastq_peak_2007	Promoter (<=1kb)	ENSG00000106829	TLE4	TLE family member 4, transcriptional corepressor	Primed	PD
chr9	130158989	130159586	598	A1_Pax3_fastq_peak_2033	Promoter (<=1kb)	ENSG00000136856	SLC2A8	solute carrier family 2 member 8	Primed	PD
chr19	7894394	7895150	757	A1_Pax3_fastq_peak_875	Promoter (<=1kb)	ENSG00000142459	EVI5L	ecotropic viral integration site 5 like	Primed	PD
chr19	18334561	18335061	501	A1_Pax3_fastq_peak_910a	Promoter (1-2kb)	ENSG00000105650	PDE4C	phosphodiesterase 4C	Primed	PD
chr3	13936672	13937362	691	A1_Pax3_fastq_peak_1286	Promoter (<=1kb)	ENSG00000154764	WNT7A	Wnt family member 7A	Primed	PD
chr9	34522931	34523451	521	A1_Pax3_fastq_peak_1994	Promoter (<=1kb)	ENSG00000168913	ENHO	energy homeostasis associated	Primed	PD
chr9	38681647	38682202	556	A1_Pax3_fastq_peak_2001	Promoter (<=1kb)		FAM201A	family with sequence similarity 201 member A	Primed	PD
chr2	68694296	68694968	673	A1_Pax3_fastq_peak_1096	Promoter (<=1kb)	ENSG00000169621	APLF	aprataxin and PNKP like factor	Primed	PD
chr8	146126659	146127258	600	A1_Pax3_fastq_peak_1985	Promoter (<=1kb)	ENSG00000170619	COMMD5	COMM domain containing 5	Primed	PD
chr18	69873971	69874517	547	A1_Pax3_fastq_peak_844	Promoter (<=1kb)	ENSG00000141668	CBLN2	cerebellin 2 precursor	Primed	PD
chr6	161581181	161581725	545	A1_Pax3_fastq_peak_1666	Promoter (<=1kb)		AGPAT4-IT1	AGPAT4 intronic transcript 1	Primed	PD
chr11	5247767	5248325	559	A1_Pax3_fastq_peak_299	Promoter (<=1kb)	ENSG00000244734	HBB	hemoglobin subunit beta	Primed	PD
chr11	61664732	61665319	588	A1_Pax3_fastq_peak_335	Promoter (<=1kb)	ENSG00000221968	FADS3	fatty acid desaturase 3	Primed	PD
chr11	118436524	118437040	517	A1_Pax3_fastq_peak_380	Intron (uc002qew.2/79168, intron 1 of 2)	ENSG00000118096	IFT46	intraflagellar transport 46	Primed	PD
chr14	105218825	105219609	785	A1_Pax3_fastq_peak_592	Promoter (<=1kb)	ENSG00000184990	SIVA1	SIVA1 apoptosis inducing factor	Primed	PD
chr15	83418969	83419490	522	A1_Pax3_fastq_peak_618	Promoter (<=1kb)	ENSG00000277864	SCARNA15	small Cajal body-specific RNA 15	Primed	PD
chr16	1392939	1393493	555	A1_Pax3_fastq_peak_631	Promoter (<=1kb)	ENSG00000007516	BAIAP3	BAI1 associated protein 3	Primed	PD
chr16	1832435	1833184	750	A1_Pax3_fastq_peak_636	Promoter (<=1kb)	ENSG00000095906	NUBP2	NUBP iron-sulfur cluster assembly factor 2, cytosolic	Primed	PD
chr17	61993888	61994412	525	A1_Pax3_fastq_peak_792	Promoter (<=1kb)	ENSG00000259384	GH1	growth hormone 1	Primed	PD
chr19	33667892	33668676	785	A1_Pax3_fastq_peak_923a	Promoter (<=1kb)	ENSG00000130881	LRP3	LDL receptor related protein 3	Primed	PD
chrX	48595376	48596008	633	A1_Pax3_fastq_peak_2113	Distal Intergenic	ENSG00000171433	GLOD5	glyoxalase domain containing 5	Primed	PD
chr1	8197778	8198324	547	A1_Pax3_fastq_peak_13	Promoter (<=1kb)	ENSG00000116285	ERRFI1	ERBB receptor feedback inhibitor 1	Active	PDHD
chr1	22266083	22266761	679	A1_Pax3_fastq_peak_31	Promoter (<=1kb)	ENSG00000142798	HSPG2	heparan sulfate proteoglycan 2	Active	PDHD
chr1	26758461	26758995	535	A1_Pax3_fastq_peak_42	Promoter (<=1kb)	ENSG00000117682	DHDDS	dehydrodolichyl diphosphate synthase subunit	Active	PDHD
chr1	28975104	28976115	1012	A1_Pax3_fastq_peak_48a	Promoter (<=1kb)	ENSG00000274978	RNU11	RNA, U11 small nuclear	Active	PDHD
chr1	45956841	45957467	627	A1_Pax3_fastq_peak_66	Distal Intergenic	ENSG00000070759	TESK2	testis associated actin remodelling kinase 2	Active	PDHD
chr1	52439188	52439769	582	A1_Pax3_fastq_peak_73	Promoter (<=1kb)	ENSG00000169213	RAB3B	RAB3B, member RAS oncogene family	Active	PDHD
chr1	61543436	61543979	544	A1_Pax3_fastq_peak_79	Promoter (<=1kb)	ENSG00000162599	NFIA	nuclear factor I A	Active	PDHD
chr1	63577813	63578649	837	A1_Pax3_fastq_peak_82	Promoter (<=1kb)	ENSG00000224209	LINC00466	long intergenic non-protein coding RNA 466	Active	PDHD
chr1	94883467	94884026	560	A1_Pax3_fastq_peak_92	Promoter (<=1kb)	ENSG00000117528	ABCD3	ATP binding cassette subfamily D member 3	Active	PDHD
chr1	155278214	155278833	620	A1_Pax3_fastq_peak_127	Promoter (<=1kb)	ENSG00000160752	FDPS	farnesyl diphosphate synthase	Active	PDHD
chr1	161676257	161676856	600	A1_Pax3_fastq_peak_143	Promoter (<=1kb)	ENSG00000132185	FCRLA	Fc receptor like A	Active	PDHD
chr1	170463527	170464041	515	A1_Pax3_fastq_peak_148	Promoter (<=1kb)	ENSG00000120370	GORAB	golgin, RAB6 interacting	Active	PDHD
chr1	185379095	185379577	483	A1_Pax3_fastq_peak_171	Distal Intergenic	ENSG00000261024	GS1-279B7.1	microtubule associated protein 1 light chain 3 beta pseudogene	Active	PDHD
chr1	185744591	185745198	608	A1_Pax3_fastq_peak_172	Promoter (<=1kb)	ENSG00000143341	HMCN1	hemicentin 1	Active	PDHD
chr1	191631836	191632370	535	A1_Pax3_fastq_peak_180	Promoter (<=1kb)	ENSG00000150681	RGS18	regulator of G protein signaling 18	Active	PDHD
chr1	202501011	202501577	567	A1_Pax3_fastq_peak_186	Promoter (<=1kb)	ENSG00000077157	PPP1R12B	protein phosphatase 1 regulatory subunit 12B	Active	PDHD
chr1	229670847	229671394	548	A1_Pax3_fastq_peak_218	Promoter (<=1kb)	ENSG00000135776	ABCB10	ATP binding cassette subfamily B member 10	Active	PDHD
chr2	32499252	32499790	539	A1_Pax3_fastq_peak_1060	Promoter (<=1kb)	ENSG00000119820	YIPF4	Yip1 domain family member 4	Active	PDHD
chr2	33824223	33824872	650	A1_Pax3_fastq_peak_1061	Promoter (<=1kb)	ENSG00000119812	FAM98A	family with sequence similarity 98 member A	Active	PDHD
chr2	41946830	41947475	646	A1_Pax3_fastq_peak_1068	Promoter (<=1kb)	ENSG00000214691	LINC01913	long intergenic non-protein coding RNA 1913	Active	PDHD
chr2	198317799	198318470	672	A1_Pax3_fastq_peak_1146a	Promoter (<=1kb)	ENSG00000115520	COQ10B	coenzyme Q10B	Active	PDHD
chr2	224969290	224969758	469	A1_Pax3_fastq_peak_1162	Promoter (<=1kb)	ENSG00000135919	SERPINE2	serpin family E member 2	Active	PDHD
chr3	37239422	37240048	627	A1_Pax3_fastq_peak_1299	Promoter (<=1kb)	ENSG00000093167	LRRFIP2	LRR binding FLII interacting protein 2	Active	PDHD
chr3	69985254	69985823	570	A1_Pax3_fastq_peak_1316	Promoter (<=1kb)	ENSG00000187098	MITF	melanocyte inducing transcription factor	Active	PDHD
chr3	143690324	143690710	387	A1_Pax3_fastq_peak_1360	Promoter (<=1kb)	ENSG00000181744	DIPK2A	divergent protein kinase domain 2A	Active	PDHD
chr3	156892613	156893179	567	A1_Pax3_fastq_peak_1375	Promoter (<=1kb)	ENSG00000163660	CCNL1	cyclin L1	Active	PDHD
chr3	173605657	173606174	518	A1_Pax3_fastq_peak_1387	Intron (uc002xwc.4/4773, intron 9 of 10)	ENSG00000169760	NLGN1	neuroligin 1	Active	PDHD
chr3	176974712	176975217	506	A1_Pax3_fastq_peak_1391	Promoter (<=1kb)	ENSG00000177565	TBL1XR1	TBL1X/Y related 1	Active	PDHD
chr3	185548854	185549326	473	A1_Pax3_fastq_peak_1403	Promoter (<=1kb)	ENSG00000073792	IGF2BP2	insulin like growth factor 2 mRNA binding protein 2	Active	PDHD
chr3	194489736	194490324	589	A1_Pax3_fastq_peak_1412	Promoter (<=1kb)	ENSG00000237222	LINC01968	long intergenic non-protein coding RNA 1968	Active	PDHD
chr4	14945242	14945808	567	A1_Pax3_fastq_peak_1435	Intron (uc002yuc.3/1827, intron 1 of 3)	ENSG00000247624	CPEB2-DT	CPEB2 divergent transcript	Active	PDHD
chr4	31161588	31162237	650	A1_Pax3_fastq_peak_1441	Promoter (<=1kb)	ENSG00000169851	PCDH7	protocadherin 7	Active	PDHD
chr4	83839253	83839804	552	A1_Pax3_fastq_peak_1460	Promoter (<=1kb)	ENSG00000168152	THAP9	THAP domain containing 9	Active	PDHD
chr4	90674701	90675327	627	A1_Pax3_fastq_peak_1463	Promoter (<=1kb)	ENSG00000145335	SNCA	synuclein alpha	Active	PDHD
chr4	103748915	103749441	527	A1_Pax3_fastq_peak_1466	Promoter (<=1kb)	ENSG00000109332	UBE2D3	ubiquitin conjugating enzyme E2 D3	Active	PDHD
chr4	113558036	113558788	753	A1_Pax3_fastq_peak_1470a	Promoter (<=1kb)	ENSG00000174720	LARP7	La ribonucleoprotein 7, transcriptional regulator	Active	PDHD
chr5	42404206	42404620	415	A1_Pax3_fastq_peak_1522	3' UTR	ENSG00000112964	GHR	growth hormone receptor	Active	PDHD
chr5	112538860	112539502	643	A1_Pax3_fastq_peak_1536	Promoter (<=1kb)	ENSG00000171444	MCC	MCC regulator of WNT signaling pathway	Active	PDHD
chr5	123997050	123997564	515	A1_Pax3_fastq_peak_1539	Promoter (<=1kb)	ENSG00000168916	ZNF608	zinc finger protein 608	Active	PDHD
chr5	154237524	154238161	638	A1_Pax3_fastq_peak_1560	Promoter (<=1kb)	ENSG00000155508	CNOT8	CCR4-NOT transcription complex subunit 8	Active	PDHD
chr6	16205554	16206192	639	A1_Pax3_fastq_peak_1594	Promoter (<=1kb)	ENSG00000137198	GMPR	guanosine monophosphate reductase	Active	PDHD
chr6	21091712	21092212	501	A1_Pax3_fastq_peak_1604	Promoter (<=1kb)	ENSG00000145996	CDKAL1	CDK5 regulatory subunit associated protein 1 like 1	Active	PDHD
chr6	47876093	47876627	535	A1_Pax3_fastq_peak_1626	Promoter (<=1kb)	ENSG00000124818	OPN5	opsin 5	Active	PDHD
chr6	69269499	69270153	655	A1_Pax3_fastq_peak_1635	Promoter (<=1kb)	ENSG00000135298	ADGRB3	adhesion G protein-coupled receptor B3	Active	PDHD
chr6	125323267	125323726	460	A1_Pax3_fastq_peak_1649	Promoter (<=1kb)	ENSG00000146373	RNF217	ring finger protein 217	Active	PDHD
chr6	132767052	132767681	630	A1_Pax3_fastq_peak_1651	Promoter (<=1kb)	ENSG00000079931	MOXD1	monooxygenase DBH like 1	Active	PDHD
chr7	9065741	9066253	513	A1_Pax3_fastq_peak_1685	Promoter (<=1kb)	ENSG00000122584	NXPH1	neurexophilin 1	Active	PDHD
chr7	17585876	17586700	825	A1_Pax3_fastq_peak_1692a	Promoter (<=1kb)	ENSG00000106546	AHR	aryl hydrocarbon receptor	Active	PDHD
chr7	22798232	22798689	458	A1_Pax3_fastq_peak_1705	Distal Intergenic	ENSG00000136244	IL6	interleukin 6	Active	PDHD
chr7	30323759	30324700	942	A1_Pax3_fastq_peak_1718a	Promoter (<=1kb)	ENSG00000180233	ZNRF2	zinc and ring finger 2	Active	PDHD
chr7	77427646	77428167	522	A1_Pax3_fastq_peak_1762	Distal Intergenic	ENSG00000006576	PHTF2	putative homeodomain transcription factor 2	Active	PDHD
chr7	85293463	85294112	650	A1_Pax3_fastq_peak_1774	Promoter (<=1kb)	ENSG00000153993	SEMA3D	semaphorin 3D	Active	PDHD
chr7	94657960	94658443	484	A1_Pax3_fastq_peak_1785	Promoter (<=1kb)	ENSG00000158528	PPP1R9A	protein phosphatase 1 regulatory subunit 9A	Active	PDHD
chr7	104434731	104436088	1358	A1_Pax3_fastq_peak_1801a	Promoter (<=1kb)	ENSG00000226869	LHFPL3-AS1	LHFPL3 antisense RNA 1	Active	PDHD
chr7	115957178	115957909	732	A1_Pax3_fastq_peak_1819	Distal Intergenic	ENSG00000105971	CAV2	caveolin 2	Active	PDHD
chr7	124569729	124570284	556	A1_Pax3_fastq_peak_1823	Distal Intergenic	ENSG00000128513	POT1	protection of telomeres 1	Active	PDHD
chr8	42575630	42576130	501	A1_Pax3_fastq_peak_1887	Intron (uc004dcw.2/1756, intron 6 of 50)	ENSG00000147432	CHRNB3	cholinergic receptor nicotinic beta 3 subunit	Active	PDHD
chr8	81113347	81113794	448	A1_Pax3_fastq_peak_1918	Promoter (<=1kb)	ENSG00000076554	TPD52	tumor protein D52	Active	PDHD
chr8	90555039	90555742	704	A1_Pax3_fastq_peak_1927	Promoter (<=1kb)	ENSG00000104312	RIPK2	receptor interacting serine/threonine kinase 2	Active	PDHD
chr8	93488113	93488607	495	A1_Pax3_fastq_peak_1931	Promoter (<=1kb)	ENSG00000248858	FLJ46284	uncharacterized LOC441369	Active	PDHD
chr8	135844383	135845066	684	A1_Pax3_fastq_peak_1974	Promoter (<=1kb)	ENSG00000199153	MIR30D	microRNA 30d	Active	PDHD
chr8	136384950	136385522	573	A1_Pax3_fastq_peak_1978	Promoter (<=1kb)	ENSG00000131773	KHDRBS3	KH RNA binding domain containing, signal transduction associated 3	Active	PDHD
chr9	97509399	97509901	503	A1_Pax3_fastq_peak_2017	Promoter (<=1kb)	ENSG00000148120	AOPEP	aminopeptidase O (putative)	Active	PDHD
chr10	16859287	16859946	660	A1_Pax3_fastq_peak_240	3' UTR	ENSG00000148484	RSU1	Ras suppressor protein 1	Active	PDHD
chr10	29844709	29845248	540	A1_Pax3_fastq_peak_244	Intron (uc004dvg.2/92249, intron 1 of 3)	ENSG00000197321	SVIL	supervillin	Active	PDHD
chr11	9482084	9482630	547	A1_Pax3_fastq_peak_303	Promoter (<=1kb)	ENSG00000268403	LOC644656	uncharacterized LOC644656	Active	PDHD
chr11	22475892	22476542	651	A1_Pax3_fastq_peak_318	Promoter (<=1kb)	ENSG00000091664	SLC17A6	solute carrier family 17 member 6	Active	PDHD
chr11	70148444	70148954	511	A1_Pax3_fastq_peak_359	Promoter (<=1kb)	ENSG00000221333	MIR548K	microRNA 548k	Active	PDHD
chr11	71823170	71823739	570	A1_Pax3_fastq_peak_363	Promoter (<=1kb)	ENSG00000110200	ANAPC15	anaphase promoting complex subunit 15	Active	PDHD
chr12	23124544	23125157	614	A1_Pax3_fastq_peak_391	Promoter (<=1kb)	ENSG00000139163	ETNK1	ethanolamine kinase 1	Active	PDHD
chr12	25671210	25671970	761	A1_Pax3_fastq_peak_393	Promoter (<=1kb)	ENSG00000152936	LMNTD1	lamin tail domain containing 1	Active	PDHD
chr12	53773211	53774027	817	A1_Pax3_fastq_peak_412a	Distal Intergenic	ENSG00000185591	SP1	Sp1 transcription factor	Active	PDHD
chr12	53835138	53835692	555	A1_Pax3_fastq_peak_413	Distal Intergenic	ENSG00000197111	PCBP2	poly(rC) binding protein 2	Active	PDHD
chr12	67662835	67663604	770	A1_Pax3_fastq_peak_430a	Promoter (<=1kb)	ENSG00000111530	CAND1	cullin associated and neddylation dissociated 1	Active	PDHD
chr12	72079634	72080339	706	A1_Pax3_fastq_peak_434	Promoter (<=1kb)	ENSG00000139291	TMEM19	transmembrane protein 19	Active	PDHD
chr12	91397239	91397875	637	A1_Pax3_fastq_peak_448	Promoter (<=1kb)	ENSG00000083782	EPYC	epiphycan	Active	PDHD
chr13	45716857	45717351	495	A1_Pax3_fastq_peak_507	Promoter (<=1kb)	ENSG00000188342	GTF2F2	general transcription factor IIF subunit 2	Active	PDHD
chr13	88605672	88606048	377	A1_Pax3_fastq_peak_526	Promoter (<=1kb)	ENSG00000165300	SLITRK5	SLIT and NTRK like family member 5	Active	PDHD
chr14	23938419	23939031	613	A1_Pax3_fastq_peak_552	Promoter (<=1kb)	ENSG00000129460	NGDN	neuroguidin	Active	PDHD
chr14	32977300	32977848	549	A1_Pax3_fastq_peak_555	Distal Intergenic	ENSG00000151320	AKAP6	A-kinase anchoring protein 6	Active	PDHD
chr14	34809317	34809824	508	A1_Pax3_fastq_peak_556	Promoter (<=1kb)	ENSG00000165389	SPTSSA	serine palmitoyltransferase small subunit A	Active	PDHD
chr14	90420892	90421392	501	A1_Pax3_fastq_peak_584	Distal Intergenic	ENSG00000042088	TDP1	tyrosyl-DNA phosphodiesterase 1	Active	PDHD
chr14	96000948	96001412	465	A1_Pax3_fastq_peak_586	Distal Intergenic	ENSG00000247092	SNHG10	small nucleolar RNA host gene 10	Active	PDHD
chr14	102537550	102538160	611	A1_Pax3_fastq_peak_589	Intron (uc002rxi.4/51130, intron 1 of 9)	ENSG00000080824	HSP90AA1	heat shock protein 90 alpha family class A member 1	Active	PDHD
chr15	34123719	34124281	563	A1_Pax3_fastq_peak_595	Promoter (<=1kb)	ENSG00000184984	CHRM5	cholinergic receptor muscarinic 5	Active	PDHD
chr15	44538584	44539302	719	A1_Pax3_fastq_peak_603	Distal Intergenic	ENSG00000166734	GOLM2	golgi membrane protein 2	Active	PDHD
chr16	46864918	46865720	803	A1_Pax3_fastq_peak_691a	Distal Intergenic	ENSG00000155330	C16orf87	chromosome 16 open reading frame 87	Active	PDHD
chr16	72503747	72504340	594	A1_Pax3_fastq_peak_706	Distal Intergenic	ENSG00000118557	PMFBP1	polyamine modulated factor 1 binding protein 1	Active	PDHD
chr17	8076406	8076964	559	A1_Pax3_fastq_peak_731	Intron (uc003xgj.3/286133, intron 8 of 8)	ENSG00000179029	TMEM107	transmembrane protein 107	Active	PDHD
chr17	27055470	27056294	825	A1_Pax3_fastq_peak_748a	Distal Intergenic	ENSG00000160602	NEK8	NIMA related kinase 8	Active	PDHD
chr17	56736046	56736603	558	A1_Pax3_fastq_peak_778	Distal Intergenic	ENSG00000121101	TEX14	testis expressed 14, intercellular bridge forming factor	Active	PDHD
chr17	57796824	57797375	552	A1_Pax3_fastq_peak_783	Distal Intergenic	ENSG00000062716	VMP1	vacuole membrane protein 1	Active	PDHD
chr17	57970064	57970563	500	A1_Pax3_fastq_peak_785	Distal Intergenic	ENSG00000108423	TUBD1	tubulin delta 1	Active	PDHD
chr17	61862847	61863421	575	A1_Pax3_fastq_peak_790	Distal Intergenic	ENSG00000198231	DDX42	DEAD-box helicase 42	Active	PDHD
chr17	69736954	69737505	552	A1_Pax3_fastq_peak_800	Intron (uc001tvw.3/23389, intron 2 of 30)	ENSG00000125398	SOX9	SRY-box transcription factor 9	Active	PDHD
chr18	42777409	42777909	501	A1_Pax3_fastq_peak_837	Distal Intergenic	ENSG00000132874	SLC14A2	solute carrier family 14 member 2	Active	PDHD
chr18	48380183	48380695	513	A1_Pax3_fastq_peak_838	Exon (uc021tzn.1/uc021tzn.1, exon 1 of 1)	ENSG00000082212	ME2	malic enzyme 2	Active	PDHD
chr18	67924075	67924643	569	A1_Pax3_fastq_peak_843	Intron (uc004eft.4/1730, intron 17 of 26)	ENSG00000170677	SOCS6	suppressor of cytokine signaling 6	Active	PDHD
chr19	1490530	1491066	537	A1_Pax3_fastq_peak_850	Distal Intergenic	ENSG00000115255	REEP6	receptor accessory protein 6	Active	PDHD
chr19	4342673	4343247	575	A1_Pax3_fastq_peak_866	Distal Intergenic	ENSG00000178078	STAP2	signal transducing adaptor family member 2	Active	PDHD
chr19	7968270	7968756	487	A1_Pax3_fastq_peak_876	Distal Intergenic	ENSG00000076984	MAP2K7	mitogen-activated protein kinase kinase 7	Active	PDHD
chr19	17246142	17246760	619	A1_Pax3_fastq_peak_901	Distal Intergenic	ENSG00000099331	MYO9B	myosin IXB	Active	PDHD
chr19	18303454	18304228	775	A1_Pax3_fastq_peak_908	Distal Intergenic	ENSG00000254858	MPV17L2	MPV17 mitochondrial inner membrane protein like 2	Active	PDHD
chr19	18433764	18434328	565	A1_Pax3_fastq_peak_911	Distal Intergenic	ENSG00000130520	LSM4	LSM4 homolog, U6 small nuclear RNA and mRNA degradation associated	Active	PDHD
chr19	39615991	39616617	627	A1_Pax3_fastq_peak_936	Distal Intergenic	ENSG00000130669	PAK4	p21 (RAC1) activated kinase 4	Active	PDHD
chr19	45393556	45394598	1043	A1_Pax3_fastq_peak_959	Promoter (<=1kb)	ENSG00000130204	TOMM40	translocase of outer mitochondrial membrane 40	Active	PDHD
chr19	47616154	47617044	891	A1_Pax3_fastq_peak_967	Promoter (<=1kb)	ENSG00000130749	ZC3H4	zinc finger CCCH-type containing 4	Active	PDHD
chr19	48835983	48836582	600	A1_Pax3_fastq_peak_972	Promoter (<=1kb)	ENSG00000142227	EMP3	epithelial membrane protein 3	Active	PDHD
chr19	50143334	50144067	734	A1_Pax3_fastq_peak_987	Promoter (<=1kb)	ENSG00000126458	RRAS	RAS related	Active	PDHD
chr19	56116482	56117086	605	A1_Pax3_fastq_peak_1021	Promoter (<=1kb)	ENSG00000179943	FIZ1	FLT3 interacting zinc finger 1	Active	PDHD
chr19	57018877	57019359	483	A1_Pax3_fastq_peak_1025	Promoter (<=1kb)	ENSG00000196263	ZNF471	zinc finger protein 471	Active	PDHD
chr20	8000845	8001534	690	A1_Pax3_fastq_peak_1178	Distal Intergenic	ENSG00000125827	TMX4	thioredoxin related transmembrane protein 4	Active	PDHD
chr21	35287907	35288423	517	A1_Pax3_fastq_peak_1227	Distal Intergenic	ENSG00000241837	ATP5PO	ATP synthase peripheral stalk subunit OSCP	Active	PDHD
chr22	41777516	41778011	496	A1_Pax3_fastq_peak_1268	Distal Intergenic	ENSG00000167074	TEF	TEF transcription factor, PAR bZIP family member	Active	PDHD
chrX	11971730	11972230	501	A1_Pax3_fastq_peak_2091	Promoter (<=1kb)	ENSG00000169933	FRMPD4	FERM and PDZ domain containing 4	Active	PDHD
chrX	21816771	21817501	731	A1_Pax3_fastq_peak_2099	Distal Intergenic	ENSG00000012174	MBTPS2	membrane bound transcription factor peptidase, site 2	Active	PDHD
chrX	32393087	32393625	539	A1_Pax3_fastq_peak_2105	Distal Intergenic	ENSG00000198947	DMD	dystrophin	Active	PDHD
chrX	70503157	70503654	498	A1_Pax3_fastq_peak_2133	Promoter (<=1kb)	ENSG00000147140	NONO	non-POU domain containing octamer binding	Active	PDHD
chrX	102941546	102942042	497	A1_Pax3_fastq_peak_2140	Promoter (<=1kb)	ENSG00000123562	MORF4L2	mortality factor 4 like 2	Active	PDHD
chrX	112795112	112795752	641	A1_Pax3_fastq_peak_2145	Promoter (<=1kb)	ENSG00000126016	AMOT	angiomotin	Active	PDHD
chrX	149106521	149107022	502	A1_Pax3_fastq_peak_2159	Distal Intergenic	ENSG00000235703	EOLA2-DT	EOLA2 divergent transcript	Active	PDHD
chr1	104733310	104733858	549	A1_Pax3_fastq_peak_95	Promoter (1-2kb)	ENSG00000215869	LOC100129138	THAP domain containing 3 pseudogene	Closed	PDHD
chr2	54053973	54054494	522	A1_Pax3_fastq_peak_1082	Promoter (<=1kb)	ENSG00000265452	MIR3682	microRNA 3682	Closed	PDHD
chr9	84441411	84442026	616	A1_Pax3_fastq_peak_2009	Distal Intergenic	ENSG00000291172	SPATA31D5P	SPATA31 subfamily D member 5, pseudogene	Closed	PDHD
chr11	59893454	59894128	675	A1_Pax3_fastq_peak_332	3' UTR	ENSG00000149534	MS4A2	membrane spanning 4-domains A2	Closed	PDHD
chr12	116561405	116561944	540	A1_Pax3_fastq_peak_466	Exon (uc001oxi.1/uc001oxi.1, exon 3 of 4)	ENSG00000207967	MIR620	microRNA 620	Closed	PDHD
chr6	110858303	110858891	589	A1_Pax3_fastq_peak_1644	Promoter (<=1kb)	ENSG00000004809	SLC22A16	solute carrier family 22 member 16	Primed	PDHD
chr8	123501774	123502315	542	A1_Pax3_fastq_peak_1959	Promoter (<=1kb)	ENSG00000178764	ZHX2	zinc fingers and homeoboxes 2	Primed	PDHD
chr19	2841007	2841632	626	A1_Pax3_fastq_peak_854	Distal Intergenic	ENSG00000186300	ZNF555	zinc finger protein 555	Primed	PDHD
chr6	23875134	23875501	368	A1_Pax3_fastq_peak_1606	Exon (uc002clj.3/8938, exon 14 of 34)	ENSG00000152954	NRSN1	neurensin 1	Primed	PDHD
chr8	111930524	111931153	630	A1_Pax3_fastq_peak_1949	Promoter (<=1kb)	ENSG00000164794	KCNV1	potassium voltage-gated channel modifier subfamily V member 1	Primed	PDHD
chr1	115983169	115983777	609	A1_Pax3_fastq_peak_102	Promoter (1-2kb)	ENSG00000134259	NGF	nerve growth factor	Primed	PDHD
chr15	98503370	98504027	658	A1_Pax3_fastq_peak_624	Promoter (<=1kb)	ENSG00000140450	ARRDC4	arrestin domain containing 4	Primed	PDHD
chr11	76119034	76119585	552	A1_Pax3_fastq_peak_370	Exon (uc021usc.1/uc021usc.1, exon 1 of 1)	ENSG00000137492	THAP12	THAP domain containing 12	Primed	PDHD
chr19	21579607	21580144	538	A1_Pax3_fastq_peak_917	Distal Intergenic	ENSG00000196268	ZNF493	zinc finger protein 493	Primed	PDHD
chr3	175575572	175576209	638	A1_Pax3_fastq_peak_1390	Distal Intergenic	ENSG00000264974	MIR4789	microRNA 4789	Repressed	PDHD

## Sheet: Supplementary Table 2
Supplementary Table 2. Active GO, BP & MF merged (clusterProfiler)
ID	Description	GeneRatio	BgRatio	RichFactor	FoldEnrichment	zScore	pvalue	p.adjust	qvalue	Gene Symbols	Count	Category
GO:0008380	RNA splicing	40/669	484/18986	0.0826446	2.34543	5.73013	5.73333e-07	0.00186511	0.00175004	CDK11A/HNRNPR/SRRM1/RNU11/SRSF4/KHDRBS1/PTBP2/RBM8A/KHDC4/FAM98A/CCNL1/LARP7/DDX41/SYNCRIP/CDK13/SRPK2/LUC7L2/ENY2/KHDRBS3/RNU6ATAC/TSSC4/PRPF19/SF1/TMBIM6/ARGLU1/ACIN1/C1QBP/DDX42/PTBP1/KHSRP/LSM4/HNRNPL/HNRNPUL1/SCAF1/PRMT1/TSEN34/U2AF2/ESS2/RBFOX2/NONO	40	GO BP
GO:0140014	mitotic nuclear division	28/669	282/18986	0.0992908	2.81784	5.87765	8.60222e-07	0.00186511	0.00175004	CEP85/NUDC/NFIA/TPR/SPAST/RHOA/STAG1/CAV2/NFIB/NUMA1/ANAPC15/ATM/NCAPD2/KMT5A/MZT1/XRCC3/INO80/UBE2I/KIF22/TOM1L2/KPNB1/TEX14/SIRT2/PPP2R1A/UBE2S/CHMP4B/UBE2C/PDXP	28	GO BP
GO:0050684	regulation of mRNA processing	18/669	136/18986	0.132353	3.75613	6.1646	1.40374e-06	0.00186511	0.00175004	CDK11A/SRRM1/SRSF4/KHDRBS1/RBM8A/BARD1/LARP7/SRPK2/KHDRBS3/PRPF19/SF1/ARGLU1/ACIN1/C1QBP/PTBP1/HNRNPL/U2AF2/RBFOX2	18	GO BP
GO:0000375	RNA splicing, via transesterification reactions	31/669	342/18986	0.0906433	2.57243	5.60796	1.61412e-06	0.00186511	0.00175004	HNRNPR/SRRM1/RNU11/SRSF4/KHDRBS1/PTBP2/RBM8A/KHDC4/LARP7/DDX41/SYNCRIP/CDK13/SRPK2/LUC7L2/KHDRBS3/RNU6ATAC/TSSC4/PRPF19/SF1/ARGLU1/ACIN1/C1QBP/DDX42/PTBP1/KHSRP/LSM4/HNRNPL/HNRNPUL1/U2AF2/ESS2/RBFOX2	31	GO BP
GO:0048024	regulation of mRNA splicing, via spliceosome	16/669	114/18986	0.140351	3.98311	6.10526	2.45742e-06	0.00216755	0.00203382	SRRM1/SRSF4/KHDRBS1/RBM8A/LARP7/SRPK2/KHDRBS3/PRPF19/SF1/ARGLU1/ACIN1/C1QBP/PTBP1/HNRNPL/U2AF2/RBFOX2	16	GO BP
GO:0000377	RNA splicing, via transesterification reactions with bulged adenosine as nucleophile	30/669	338/18986	0.0887574	2.51891	5.38473	3.63478e-06	0.00216755	0.00203382	HNRNPR/SRRM1/RNU11/SRSF4/KHDRBS1/PTBP2/RBM8A/KHDC4/LARP7/DDX41/SYNCRIP/CDK13/SRPK2/LUC7L2/KHDRBS3/RNU6ATAC/TSSC4/PRPF19/SF1/ARGLU1/ACIN1/C1QBP/DDX42/PTBP1/LSM4/HNRNPL/HNRNPUL1/U2AF2/ESS2/RBFOX2	30	GO BP
GO:0000398	mRNA splicing, via spliceosome	30/669	338/18986	0.0887574	2.51891	5.38473	3.63478e-06	0.00216755	0.00203382	HNRNPR/SRRM1/RNU11/SRSF4/KHDRBS1/PTBP2/RBM8A/KHDC4/LARP7/DDX41/SYNCRIP/CDK13/SRPK2/LUC7L2/KHDRBS3/RNU6ATAC/TSSC4/PRPF19/SF1/ARGLU1/ACIN1/C1QBP/DDX42/PTBP1/LSM4/HNRNPL/HNRNPUL1/U2AF2/ESS2/RBFOX2	30	GO BP
GO:0043484	regulation of RNA splicing	21/669	190/18986	0.110526	3.1367	5.65691	3.75171e-06	0.00216755	0.00203382	CDK11A/SRRM1/SRSF4/KHDRBS1/PTBP2/RBM8A/CCNL1/LARP7/SRPK2/ENY2/KHDRBS3/PRPF19/SF1/TMBIM6/ARGLU1/ACIN1/C1QBP/PTBP1/HNRNPL/U2AF2/RBFOX2	21	GO BP
GO:0140993	histone modifying activity	36/694	438/18737	0.0821918	2.21906	5.06305	7.29075e-06	0.00457442	0.00420125	MTOR/EYA3/KDM4A/MAP4K4/ATF2/OXSR1/GSK3B/PCGF3/JADE1/DCLK2/TRIO/CSNK1G3/JARID2/EIF2AK1/HDAC9/SRPK2/RIPK2/JAK2/BRSK2/MTA2/MARK2/ATM/TAOK3/CIT/SIRT4/KMT5A/NEK8/CARM1/SIRT2/PAK4/DMPK/LMTK3/PRMT1/KMT5C/TP53RK/RPS6KA3	36	GO MF
GO:0004674	protein serine/threonine kinase activity	35/694	429/18737	0.0815851	2.20268	4.94222	1.14361e-05	0.00457442	0.00420125	CDK11A/MTOR/TESK2/MAP4K4/OXSR1/GSK3B/DCLK2/TRIO/CSNK1G3/GRK6/EIF2AK1/CDK13/SRPK2/RIPK2/BMPR1A/GRK5/BRSK2/MARK2/ATM/ACVR1B/TAOK3/CIT/CCNK/MAP2K1/EEF2K/NEK8/MAP3K3/MAP2K7/PAK4/DMPK/LMTK3/TP53RK/CDKL5/RPS6KA3/CDK16	35	GO MF
GO:0044772	mitotic cell cycle phase transition	36/669	467/18986	0.0770878	2.18773	4.96658	1.01014e-05	0.00518761	0.00486756	KHDRBS1/STIL/NFIA/CKS1B/NES/TPR/SPAST/BARD1/JADE1/E2F3/HUS1/DBF4/RRM2B/NFIB/BRSK2/WEE1/CDK2AP2/ANAPC15/ATM/ACVR1B/E2F7/TAOK3/RAD51B/XRCC3/INO80/SIN3A/CDK5RAP3/TEX14/SMARCD2/TCF3/DNM2/SIRT2/UBE2S/CHMP4B/UBE2C/MBTPS2	36	GO BP
GO:0000280	nuclear division	34/669	451/18986	0.075388	2.13949	4.6805	2.80541e-05	0.012398	0.0116331	CEP85/NUDC/NFIA/TDRKH/TPR/SPAST/MLH1/RHOA/STAG1/CAV2/NFIB/NUMA1/ANAPC15/ATM/NCAPD2/KMT5A/MZT1/RAD51B/XRCC3/INO80/UBE2I/ERCC4/KIF22/TOM1L2/KPNB1/TEX14/CENPX/CALR/SIRT2/PPP2R1A/UBE2S/CHMP4B/UBE2C/PDXP	34	GO BP
GO:0033119	negative regulation of RNA splicing	7/669	27/18986	0.259259	7.35769	6.31779	3.13454e-05	0.012398	0.0116331	SRSF4/PTBP2/TMBIM6/ACIN1/C1QBP/PTBP1/U2AF2	7	GO BP
GO:0006302	double-strand break repair	27/669	323/18986	0.0835913	2.37229	4.75389	3.21887e-05	0.012398	0.0116331	EYA3/MLH1/REV3L/POLM/HUS1/POT1/ESCO2/VCP/PRPF19/ATM/RAD52/UBE2N/KMT5A/RAD51B/TDP1/XRCC3/INO80/TP53BP1/ERCC4/C1QBP/SMARCD2/HDGFL2/SWSAP1/PRMT1/PNKP/KMT5C/MORF4L2	27	GO BP
GO:0031398	positive regulation of protein ubiquitination	14/669	112/18986	0.125	3.54746	5.16744	3.93936e-05	0.0140059	0.0131418	BCL10/GSK3B/WFS1/NHLRC1/RIPK2/WBP1L/UBE2N/CDK5RAP3/CENPX/HSPBP1/UBE2S/UBE2C/RBX1/AMER1	14	GO BP
GO:0006417	regulation of translation	34/669	461/18986	0.0737527	2.09308	4.5406	4.36579e-05	0.0144133	0.0135241	MTOR/EIF4G3/KHDRBS1/RBM8A/TPR/PAIP2B/LIMD1/EIF2A/IGF2BP2/WFS1/CPEB2/HNRNPD/TRIM2/CNOT8/NHLRC1/SYNCRIP/EIF2AK1/IL6/IGF2BP3/OTUD6B/EIF4G2/CNOT2/NGDN/EEF2K/C1QBP/EIF5A/CALR/MPV17L2/SAMD4B/PRMT1/CNOT3/EIF3D/TNRC6B/RPS6KA3	34	GO BP
GO:0106310	protein serine kinase activity	29/694	363/18737	0.0798898	2.15691	4.36531	9.21218e-05	0.0245658	0.0225618	CDK11A/MTOR/TESK2/MAP4K4/OXSR1/GSK3B/DCLK2/TRIO/CSNK1G3/EIF2AK1/CDK13/SRPK2/RIPK2/BRSK2/MARK2/ATM/TAOK3/CIT/MAP2K1/NEK8/MAP3K3/MAP2K7/PAK4/DMPK/LMTK3/TP53RK/CDKL5/RPS6KA3/CDK16	29	GO MF
GO:1903322	positive regulation of protein modification by small protein conjugation or removal	15/669	135/18986	0.111111	3.1533	4.79838	8.41686e-05	0.0259352	0.0243351	BCL10/GSK3B/WFS1/NHLRC1/RIPK2/VCP/WBP1L/UBE2N/CDK5RAP3/CENPX/HSPBP1/UBE2S/UBE2C/RBX1/AMER1	15	GO BP
GO:1901875	positive regulation of post-translational protein modification	15/669	136/18986	0.110294	3.13011	4.76439	9.15881e-05	0.0264575	0.0248252	BCL10/GSK3B/WFS1/NHLRC1/RIPK2/VCP/WBP1L/UBE2N/CDK5RAP3/CENPX/HSPBP1/UBE2S/UBE2C/RBX1/AMER1	15	GO BP
GO:0010458	exit from mitosis	7/669	32/18986	0.21875	6.20805	5.63496	0.000101921	0.0277104	0.0260008	NFIA/SPAST/NFIB/SIRT2/UBE2S/CHMP4B/UBE2C	7	GO BP
GO:0050686	negative regulation of mRNA processing	6/669	23/18986	0.26087	7.40339	5.87235	0.000113062	0.0285396	0.0267788	SRSF4/BARD1/ACIN1/C1QBP/PTBP1/U2AF2	6	GO BP
GO:1903311	regulation of mRNA metabolic process	30/669	406/18986	0.0738916	2.09702	4.27018	0.00011732	0.0285396	0.0267788	CDK11A/SRRM1/SRSF4/KHDRBS1/RBM8A/BARD1/MLH1/IGF2BP2/HNRNPD/LARP7/CNOT8/SYNCRIP/TRAF3IP2/IGF2BP3/SRPK2/KHDRBS3/PRPF19/SF1/CNOT2/ARGLU1/ACIN1/C1QBP/PTBP1/KHSRP/HNRNPL/SAMD4B/CNOT3/U2AF2/RBFOX2/TNRC6B	30	GO BP
GO:0051054	positive regulation of DNA metabolic process	24/669	295/18986	0.0813559	2.30885	4.32989	0.000132304	0.0305754	0.028689	EYA3/MLH1/HNRNPD/IL6/DBF4/POT1/WEE1/ATM/E2F7/UBE2N/HSP90AA1/INO80/TP53BP1/TNFAIP1/SMARCD2/CBX8/HDGFL2/MAP2K7/PRMT1/PNKP/KMT5C/TRIM28/PCNA/MORF4L2	24	GO BP
GO:0035173	histone kinase activity	22/694	256/18737	0.0859375	2.32019	4.17116	0.00022928	0.0394423	0.0362246	MTOR/MAP4K4/OXSR1/GSK3B/DCLK2/TRIO/CSNK1G3/EIF2AK1/SRPK2/RIPK2/JAK2/BRSK2/MARK2/ATM/TAOK3/CIT/NEK8/PAK4/DMPK/LMTK3/TP53RK/RPS6KA3	22	GO MF
GO:0031489	myosin V binding	5/694	17/18737	0.294118	7.94075	5.6149	0.000293334	0.0394423	0.0362246	RAB3B/RAB14/RAB6A/RAB11B/RAB3A	5	GO MF
GO:0044024	histone H2AS1 kinase activity	21/694	246/18737	0.0853659	2.30476	4.03999	0.00034512	0.0394423	0.0362246	MTOR/MAP4K4/OXSR1/GSK3B/DCLK2/TRIO/CSNK1G3/EIF2AK1/SRPK2/RIPK2/BRSK2/MARK2/ATM/TAOK3/CIT/NEK8/PAK4/DMPK/LMTK3/TP53RK/RPS6KA3	21	GO MF
GO:0140995	histone H2A kinase activity	21/694	246/18737	0.0853659	2.30476	4.03999	0.00034512	0.0394423	0.0362246	MTOR/MAP4K4/OXSR1/GSK3B/DCLK2/TRIO/CSNK1G3/EIF2AK1/SRPK2/RIPK2/BRSK2/MARK2/ATM/TAOK3/CIT/NEK8/PAK4/DMPK/LMTK3/TP53RK/RPS6KA3	21	GO MF
GO:0000070	mitotic sister chromatid segregation	18/669	194/18986	0.0927835	2.63317	4.36954	0.000181116	0.0398628	0.0374034	NUDC/TPR/RHOA/STAG1/NUMA1/ANAPC15/ATM/NCAPD2/KMT5A/MZT1/XRCC3/INO80/KIF22/KPNB1/TEX14/PPP2R1A/CHMP4B/UBE2C	18	GO BP
GO:0003714	transcription corepressor activity	18/694	205/18737	0.0878049	2.37061	3.86983	0.000641086	0.0641086	0.0588787	SPEN/IRF2BP2/LIMD1/TBL1XR1/HDAC9/MTA2/SF1/ATF7IP/PAWR/KMT5A/SIN3A/FLYWCH1/C1QBP/TLE2/DNAJB1/URI1/TRIM28/RBFOX2	18	GO MF
GO:0070934	CRD-mediated mRNA stabilization	4/669	11/18986	0.363636	10.3199	5.9089	0.000413627	0.0741524	0.0695775	IGF2BP2/HNRNPD/SYNCRIP/IGF2BP3	4	GO BP
GO:0030970	retrograde protein transport, ER to cytosol	6/669	29/18986	0.206897	5.87166	5.01744	0.000444344	0.0741524	0.0695775	EDEM1/FAF2/VCP/BRSK2/OS9/SEL1L	6	GO BP
GO:1903513	endoplasmic reticulum to cytosol transport	6/669	29/18986	0.206897	5.87166	5.01744	0.000444344	0.0741524	0.0695775	EDEM1/FAF2/VCP/BRSK2/OS9/SEL1L	6	GO BP
GO:0006282	regulation of DNA repair	19/669	227/18986	0.0837004	2.37539	3.98406	0.000452661	0.0741524	0.0695775	EYA3/BARD1/POT1/ENY2/RAD52/UBE2N/KMT5A/INO80/TP53BP1/C1QBP/SMARCD2/CBX8/HDGFL2/PRMT1/PNKP/KMT5C/TRIM28/PCNA/MORF4L2	19	GO BP
GO:0006913	nucleocytoplasmic transport	25/669	340/18986	0.0735294	2.08674	3.86424	0.000455216	0.0741524	0.0695775	KHDRBS1/RBM8A/TPR/XPO1/ATF2/BARD1/GSK3B/E2F3/TRAF3IP2/ENY2/JAK2/KPNA3/IPO5/ING1/PABPN1/HSP90AA1/UBE2I/NUP88/STAT3/KPNB1/CALR/PIK3R2/TRIM28/NXT1/ANKRD54	25	GO BP
GO:0051169	nuclear transport	25/669	340/18986	0.0735294	2.08674	3.86424	0.000455216	0.0741524	0.0695775	KHDRBS1/RBM8A/TPR/XPO1/ATF2/BARD1/GSK3B/E2F3/TRAF3IP2/ENY2/JAK2/KPNA3/IPO5/ING1/PABPN1/HSP90AA1/UBE2I/NUP88/STAT3/KPNB1/CALR/PIK3R2/TRIM28/NXT1/ANKRD54	25	GO BP
GO:0034504	protein localization to nucleus	24/669	321/18986	0.0747664	2.12184	3.87402	0.000462703	0.0741524	0.0695775	MTOR/TPR/XPO1/ATF2/BARD1/GSK3B/LARP7/DCLK2/E2F3/TRAF3IP2/JAK2/KPNA3/IPO5/ING1/HSP90AA1/SIN3A/NUP88/STAT3/KPNB1/CDK5RAP3/SOX9/CALR/PIK3R2/TRIM28	24	GO BP
GO:0000086	G2/M transition of mitotic cell cycle	14/669	141/18986	0.0992908	2.81784	4.14055	0.000465257	0.0741524	0.0695775	KHDRBS1/NES/BARD1/HUS1/RRM2B/BRSK2/WEE1/ATM/TAOK3/RAD51B/SIN3A/CDK5RAP3/DNM2/MBTPS2	14	GO BP
GO:1903320	regulation of protein modification by small protein conjugation or removal	20/669	248/18986	0.0806452	2.28868	3.90393	0.00052285	0.0805537	0.0755839	BCL10/GSK3B/WFS1/NHLRC1/RIPK2/VCP/WBP1L/UBE2N/SPRY2/HSP90AA1/UBE2I/CDK5RAP3/CENPX/HMG20B/HSPBP1/UBE2S/U2AF2/UBE2C/RBX1/AMER1	20	GO BP
GO:0043539	protein serine/threonine kinase activator activity	9/694	69/18737	0.130435	3.52155	4.11535	0.000968344	0.086075	0.0790531	CKS1B/DELE1/DBF4/CAB39L/SPRY2/SAMD15/CCNK/MAP2K1/SLC27A1	9	GO MF
GO:0043161	proteasome-mediated ubiquitin-dependent protein catabolic process	31/669	467/18986	0.0663812	1.88388	3.696	0.000589344	0.0878693	0.0824481	TRIM45/RNF187/SOCS5/XPO1/GSK3B/TBL1XR1/KLHL24/PSMD2/UBE2D3/TRIM2/FAF2/NHLRC1/GNA12/ZNRF2/PPP2CB/WWP1/SHARPIN/VCP/ANAPC15/USP5/PCBP2/UBE2N/TNFAIP1/PSMD3/FBXL12/SIRT2/HSPBP1/UBE2S/TRIM28/UBE2C/RBX1	31	GO BP
GO:0038202	TORC1 signaling	12/669	113/18986	0.106195	3.01377	4.10317	0.000637226	0.0888516	0.0833698	MTOR/SESN3/ATM/UBE2N/WDR59/CTNS/PIH1D1/PRMT1/CASTOR1/RBX1/RPS6KA3/OTUD5	12	GO BP
GO:0071826	protein-RNA complex organization	19/669	234/18986	0.0811966	2.30433	3.83675	0.000657155	0.0888516	0.0833698	RNU11/PTBP2/KHDC4/FAF2/SRPK2/LUC7L2/VCP/RNU6ATAC/TSSC4/PRPF19/SF1/ATM/HSP90AA1/DDX42/LSM4/RPS19/PIH1D1/U2AF2/EIF3D	19	GO BP
GO:1901873	regulation of post-translational protein modification	20/669	253/18986	0.0790514	2.24345	3.80519	0.000672686	0.0888516	0.0833698	BCL10/GSK3B/WFS1/NHLRC1/RIPK2/VCP/WBP1L/UBE2N/SPRY2/HSP90AA1/UBE2I/CDK5RAP3/CENPX/HMG20B/HSPBP1/UBE2S/U2AF2/UBE2C/RBX1/AMER1	20	GO BP
GO:0032386	regulation of intracellular transport	21/669	272/18986	0.0772059	2.19108	3.78122	0.000679042	0.0888516	0.0833698	KHDRBS1/TPR/XPO1/BARD1/EDEM1/GSK3B/JAK2/BRSK2/ARHGAP1/NUMA1/OS9/IPO5/HSP90AA1/MAP2K1/TMEM97/CEP131/REEP6/RAB11B/PIK3R2/TRIM28/SNX12	21	GO BP
GO:0000819	sister chromatid segregation	19/669	235/18986	0.0808511	2.29453	3.81614	0.00069205	0.0888516	0.0833698	NUDC/TPR/RHOA/STAG1/NUMA1/ANAPC15/ATM/NCAPD2/KMT5A/MZT1/XRCC3/INO80/KIF22/KPNB1/TEX14/SMARCD2/PPP2R1A/CHMP4B/UBE2C	19	GO BP
GO:0000289	nuclear-transcribed mRNA poly(A) tail shortening	6/669	32/18986	0.1875	5.32119	4.6754	0.000774893	0.0967987	0.0908267	MLH1/CNOT8/CNOT2/SAMD4B/CNOT3/TNRC6B	6	GO BP
GO:2001252	positive regulation of chromosome organization	12/669	116/18986	0.103448	2.93583	3.9967	0.000806178	0.0980567	0.092007	TPR/HNRNPD/POT1/NUMA1/ATM/NCAPD2/ATF7IP/HSP90AA1/INO80/MAP2K7/PNKP/TRIM28	12	GO BP
GO:0048025	negative regulation of mRNA splicing, via spliceosome	5/669	22/18986	0.227273	6.44993	4.88797	0.000855586	0.101398	0.0951421	SRSF4/ACIN1/C1QBP/PTBP1/U2AF2	5	GO BP
GO:0045648	positive regulation of erythrocyte differentiation	6/669	33/18986	0.181818	5.15994	4.57084	0.000919211	0.102422	0.0961027	ABCB10/ETS1/ACVR1B/STAT3/PRMT1/ANKRD54	6	GO BP
GO:0000288	nuclear-transcribed mRNA catabolic process, deadenylation-dependent decay	8/669	58/18986	0.137931	3.91444	4.24823	0.00092173	0.102422	0.0961027	MLH1/HNRNPD/CNOT8/SYNCRIP/CNOT2/SAMD4B/CNOT3/TNRC6B	8	GO BP
GO:0006303	double-strand break repair via nonhomologous end joining	9/669	72/18986	0.125	3.54746	4.13879	0.000930704	0.102422	0.0961027	MLH1/POLM/POT1/PRPF19/ATM/TP53BP1/ERCC4/PNKP/KMT5C	9	GO BP
GO:0031396	regulation of protein ubiquitination	17/669	205/18986	0.0829268	2.35344	3.72346	0.000981572	0.105315	0.0988177	BCL10/GSK3B/WFS1/NHLRC1/RIPK2/WBP1L/UBE2N/SPRY2/HSP90AA1/CDK5RAP3/CENPX/HSPBP1/UBE2S/U2AF2/UBE2C/RBX1/AMER1	17	GO BP
GO:1903312	negative regulation of mRNA metabolic process	11/669	103/18986	0.106796	3.03084	3.94957	0.00101003	0.105315	0.0988177	SRSF4/BARD1/IGF2BP2/HNRNPD/SYNCRIP/TRAF3IP2/IGF2BP3/ACIN1/C1QBP/PTBP1/U2AF2	11	GO BP
GO:0000724	double-strand break repair via homologous recombination	16/669	188/18986	0.0851064	2.41529	3.72701	0.00104014	0.105315	0.0988177	REV3L/HUS1/ATM/RAD52/UBE2N/KMT5A/RAD51B/XRCC3/INO80/TP53BP1/ERCC4/C1QBP/HDGFL2/SWSAP1/PRMT1/MORF4L2	16	GO BP
GO:0006997	nucleus organization	14/669	153/18986	0.0915033	2.59683	3.78998	0.00104814	0.105315	0.0988177	SELENOF/TPR/SPAST/CCDC146/SRPK2/SF1/NUMA1/ETS1/UBE2I/SIRT2/RPS19/NECTIN2/DMPK/CHMP4B	14	GO BP
GO:0000209	protein polyubiquitination	20/669	263/18986	0.0760456	2.15815	3.61448	0.0010863	0.106827	0.100237	TRIM45/RUSC1/RNF187/BARD1/DZIP3/UBE2D3/TRIM2/NHLRC1/TRAF3IP2/ZNRF2/RIPK2/SHARPIN/PRPF19/ANAPC15/UBE2N/TRAF7/RNF125/UBE2S/UBE2C/RBX1	20	GO BP
GO:0004842	ubiquitin-protein transferase activity	30/694	452/18737	0.0663717	1.79194	3.34255	0.00156563	0.109205	0.100297	TRIM45/RNF187/BARD1/DZIP3/RNF13/PCGF3/UBE2D3/TRIM2/NHLRC1/TRAF3IP2/RNF217/ZNRF2/FBXO24/CBLL1/PEX2/WWP1/SHARPIN/PRPF19/UBE2N/TRAF7/NEURL4/TNFAIP1/RNF125/MEX3C/UBE2S/RNF225/TRIM28/UBE2C/RBX1/MED12	30	GO MF
GO:0016755	aminoacyltransferase activity	32/694	499/18737	0.0641283	1.73137	3.2476	0.00192447	0.109205	0.100297	TRIM45/RNF187/BARD1/DZIP3/RNF13/PCGF3/UBE2D3/TRIM2/NHLRC1/TRAF3IP2/RNF217/ZNRF2/FBXO24/CBLL1/PEX2/WWP1/SHARPIN/PRPF19/UBE2N/UBE2I/TRAF7/NEURL4/TNFAIP1/RNF125/MEX3C/QPCTL/UBE2S/RNF225/TRIM28/UBE2C/RBX1/MED12	32	GO MF
GO:0019787	ubiquitin-like protein transferase activity	31/694	482/18737	0.0643154	1.73642	3.21235	0.00214996	0.109205	0.100297	TRIM45/RNF187/BARD1/DZIP3/RNF13/PCGF3/UBE2D3/TRIM2/NHLRC1/TRAF3IP2/RNF217/ZNRF2/FBXO24/CBLL1/PEX2/WWP1/SHARPIN/PRPF19/UBE2N/UBE2I/TRAF7/NEURL4/TNFAIP1/RNF125/MEX3C/UBE2S/RNF225/TRIM28/UBE2C/RBX1/MED12	31	GO MF
GO:0019213	deacetylase activity	6/694	37/18737	0.162162	4.37814	4.03387	0.002203	0.109205	0.100297	OARD1/HDAC9/MTA2/SIRT4/SIRT2/MACROD2	6	GO MF
GO:0019208	phosphatase regulator activity	11/694	108/18737	0.101852	2.74985	3.5767	0.00220592	0.109205	0.100297	PPP1R12B/PPP2R5A/PPP2R5D/RCAN2/GNA12/PTN/GTF2F1/URI1/DMPK/PPP2R1A/RCAN1	11	GO MF
GO:0017070	U6 snRNA binding	4/694	16/18737	0.25	6.74964	4.51232	0.00237848	0.109205	0.100297	LARP7/TUT1/EIF5A/LSM4	4	GO MF
GO:0030275	LRR domain binding	4/694	16/18737	0.25	6.74964	4.51232	0.00237848	0.109205	0.100297	ATF2/LRRFIP2/PAWR/NRL	4	GO MF
GO:0042393	histone binding	19/694	249/18737	0.0763052	2.06013	3.30277	0.00241335	0.109205	0.100297	KDM4A/CKS1B/TBL1XR1/SNCA/PWWP2A/PHF14/CBX3/JAK2/NCAPD2/ING1/INO80/TP53BP1/CBX8/HDGFL2/CARM1/SPHK2/PIH1D1/KMT5C/SCML1	19	GO MF
GO:0090079	translation regulator activity, nucleic acid binding	11/694	110/18737	0.1	2.69986	3.50672	0.00255135	0.109205	0.100297	EIF4G3/PAIP2B/EEF1B2/EIF2A/IGF2BP2/CPEB2/EIF4G2/EEF1G/EEF2K/EIF5A/EIF3D	11	GO MF
GO:0140297	DNA-binding transcription factor binding	31/694	488/18737	0.0635246	1.71507	3.13909	0.00259363	0.109205	0.100297	SKI/SPEN/NFIA/BCL10/ATF2/CREB1/GSK3B/WFS1/AHR/HDAC9/MTA2/AIP/ETS1/SP1/TP53BP1/SIN3A/STAT3/CDK5RAP3/SOX9/TCF3/CARM1/CALR/SIRT2/FIZ1/PCNA/ASXL1/RBFOX2/RBX1/TXLNG/ELK1/MED12	31	GO MF
GO:0097479	synaptic vesicle localization	8/669	60/18986	0.133333	3.78396	4.12762	0.00115689	0.111399	0.104526	DNM3/NLGN1/SNCA/AP3M2/BRSK2/DNM2/RAB3A/TMEM230	8	GO BP
GO:0140566	histone reader activity	5/694	27/18737	0.185185	4.99973	4.07887	0.00281643	0.112657	0.103467	JARID2/PHF14/TP53BP1/HDGFL2/PIH1D1	5	GO MF
GO:0140036	ubiquitin-modified protein reader activity	4/694	17/18737	0.235294	6.3526	4.33012	0.00302006	0.11505	0.105664	JARID2/PEX1/VCP/TP53BP1	4	GO MF
GO:0000380	alternative mRNA splicing, via spliceosome	9/669	75/18986	0.12	3.40556	3.98915	0.00125102	0.118004	0.110724	KHDRBS1/RBM8A/CDK13/KHDRBS3/ARGLU1/PTBP1/HNRNPL/HNRNPUL1/RBFOX2	9	GO BP
GO:0140296	general transcription initiation factor binding	7/694	53/18737	0.132075	3.56585	3.66858	0.00325109	0.118222	0.108577	MTOR/BCL10/AHR/EDF1/CAND1/ERCC4/GTF2F1	7	GO MF
GO:0045727	positive regulation of translation	13/669	139/18986	0.0935252	2.65421	3.74084	0.00127985	0.118309	0.11101	MTOR/EIF4G3/KHDRBS1/HNRNPD/SYNCRIP/IL6/OTUD6B/EIF4G2/C1QBP/EIF5A/MPV17L2/PRMT1/EIF3D	13	GO BP
GO:0008135	translation factor activity, RNA binding	9/694	83/18737	0.108434	2.92755	3.45162	0.00355579	0.119939	0.110155	EIF4G3/EEF1B2/EIF2A/CPEB2/EIF4G2/EEF1G/EEF2K/EIF5A/EIF3D	9	GO MF
GO:0019888	protein phosphatase regulator activity	10/694	99/18737	0.10101	2.72713	3.37914	0.00365849	0.119939	0.110155	PPP1R12B/PPP2R5A/PPP2R5D/RCAN2/GNA12/PTN/URI1/DMPK/PPP2R1A/RCAN1	10	GO MF
GO:0004693	cyclin-dependent protein serine/threonine kinase activity	5/694	29/18737	0.172414	4.65492	3.86302	0.00389803	0.119939	0.110155	CDK11A/CDK13/CCNK/CDKL5/CDK16	5	GO MF
GO:0097472	cyclin-dependent protein kinase activity	5/694	29/18737	0.172414	4.65492	3.86302	0.00389803	0.119939	0.110155	CDK11A/CDK13/CCNK/CDKL5/CDK16	5	GO MF
GO:0001558	regulation of cell growth	27/669	408/18986	0.0661765	1.87807	3.42649	0.00135808	0.121576	0.114076	CDK11A/MTOR/SERTAD2/SEMA4F/SERPINE2/DCBLD2/GSK3B/JADE1/SEMA3A/NAIF1/EIF4G2/ACVR1B/TCHP/ING1/AKAP6/INO80/SIN3A/TMEM97/HDGFL2/DNM2/URI1/PAK4/SERTAD3/SPHK2/CDKL5/RPS6KA3/ACSL4	27	GO BP
GO:0007059	chromosome segregation	28/669	429/18986	0.0652681	1.85229	3.41233	0.00137151	0.121576	0.114076	CEP85/NUDC/STIL/TPR/MLH1/RHOA/STAG1/ESCO2/NUMA1/ANAPC15/ATM/NCAPD2/KMT5A/MZT1/XRCC3/INO80/STARD9/UBE2I/KIF22/CTCF/KPNB1/TEX14/SMARCD2/CENPX/SIRT2/PPP2R1A/CHMP4B/UBE2C	28	GO BP
GO:0032886	regulation of microtubule-based process	20/669	269/18986	0.0743494	2.11001	3.50411	0.00142675	0.121576	0.114076	CDK11A/STIL/TPR/SPAST/XPO1/RHOA/EPHA3/GSK3B/CCNL1/SLAIN2/SNCA/RAC1/MARK2/CDK2AP2/NUMA1/XRCC3/CFAP20/CYB5D1/CEP131/CHMP4B	20	GO BP
GO:0044839	cell cycle G2/M phase transition	14/669	158/18986	0.0886076	2.51465	3.65369	0.001429	0.121576	0.114076	KHDRBS1/NES/BARD1/HUS1/RRM2B/BRSK2/WEE1/ATM/TAOK3/RAD51B/SIN3A/CDK5RAP3/DNM2/MBTPS2	14	GO BP
GO:0000725	recombinational repair	16/669	194/18986	0.0824742	2.34059	3.58676	0.00144671	0.121576	0.114076	REV3L/HUS1/ATM/RAD52/UBE2N/KMT5A/RAD51B/XRCC3/INO80/TP53BP1/ERCC4/C1QBP/HDGFL2/SWSAP1/PRMT1/MORF4L2	16	GO BP
GO:0016055	Wnt signaling pathway	30/669	476/18986	0.0630252	1.78863	3.33018	0.00161909	0.127604	0.119731	SKI/BCL9/PPM1B/USP34/RBMS3/LRRFIP2/LIMD1/RHOA/MITF/GSK3B/TBL1XR1/JADE1/MCC/CSNK1G3/GRK6/TMEM170B/RAC1/HBP1/SNAI2/VCP/GRK5/CTR9/MARK2/SOX9/TLE2/RBX1/OTUD5/AMER1/MED12/ZBTB33	30	GO BP
GO:0031929	TOR signaling	15/669	178/18986	0.0842697	2.39155	3.56473	0.00162571	0.127604	0.119731	MTOR/GSK3B/GNA12/SESN3/ATM/UBE2N/ARMH4/WDR59/CTNS/PIH1D1/PRMT1/CASTOR1/RBX1/RPS6KA3/OTUD5	15	GO BP
GO:0006310	DNA recombination	24/669	352/18986	0.0681818	1.93498	3.38385	0.00165576	0.127604	0.119731	BARD1/MLH1/THAP9/REV3L/POLM/HUS1/ATM/RAD52/UBE2N/KMT5A/RAD51B/XRCC3/INO80/TP53BP1/ERCC4/C1QBP/CENPX/TCF3/HDGFL2/SWSAP1/PRMT1/KMT5C/NONO/MORF4L2	24	GO BP
GO:0006986	response to unfolded protein	13/669	143/18986	0.0909091	2.57997	3.62437	0.00165648	0.127604	0.119731	ABCB10/EDEM1/WFS1/FAF2/TBL2/CREB3L2/VCP/TMBIM6/OS9/HSP90AA1/CDK5RAP3/DNAJB1/MBTPS2	13	GO BP
GO:0048813	dendrite morphogenesis	13/669	143/18986	0.0909091	2.57997	3.62437	0.00165648	0.127604	0.119731	DNM3/SLC30A1/KIDINS220/GSK3B/NLGN1/EPHB3/ADGRB3/SEMA3A/PTN/SLITRK5/EEF2K/BTBD3/CDKL5	13	GO BP
GO:0008361	regulation of cell size	15/669	179/18986	0.0837989	2.37818	3.54051	0.0017183	0.130196	0.122164	MTOR/SEMA4F/CREB1/OXSR1/RHOA/GSK3B/RAC1/SEMA3A/RET/EIF4G2/HSP90AA1/SIN3A/DNM2/CDKL5/AMOT	15	GO BP
GO:0048156	tau protein binding	6/694	43/18737	0.139535	3.76724	3.56282	0.00479013	0.131774	0.121024	GSK3B/SNCA/PPP2CB/BRSK2/MARK2/HSP90AA1	6	GO MF
GO:0030374	nuclear receptor coactivator activity	7/694	57/18737	0.122807	3.31561	3.43383	0.00491137	0.131774	0.121024	ENY2/PPRC1/ETS1/ARGLU1/CARM1/ELK1/MED12	7	GO MF
GO:0001094	TFIID-class transcription factor complex binding	3/694	10/18737	0.3	8.09957	4.40414	0.00499519	0.131774	0.121024	AHR/EDF1/ERCC4	3	GO MF
GO:0140035	ubiquitin-like protein reader activity	4/694	20/18737	0.2	5.39971	3.86087	0.00562951	0.131774	0.121024	JARID2/PEX1/VCP/TP53BP1	4	GO MF
GO:0061629	RNA polymerase II-specific DNA-binding transcription factor binding	23/694	349/18737	0.0659026	1.77927	2.88204	0.00570354	0.131774	0.121024	SPEN/BCL10/ATF2/CREB1/GSK3B/AHR/HDAC9/MTA2/AIP/ETS1/SP1/TP53BP1/SIN3A/STAT3/CDK5RAP3/TCF3/CALR/FIZ1/PCNA/ASXL1/RBX1/ELK1/MED12	23	GO MF
GO:0140142	nucleocytoplasmic carrier activity	5/694	32/18737	0.15625	4.21852	3.57369	0.00603393	0.131774	0.121024	XPO1/KPNA3/IPO5/KPNB1/CALR	5	GO MF
GO:0017022	myosin binding	8/694	75/18737	0.106667	2.87985	3.19917	0.00645969	0.131774	0.121024	RAB3B/RHOA/RAB14/RAB6A/VEZT/RAB11B/RAB3A/DMD	8	GO MF
GO:0019207	kinase regulator activity	19/694	273/18737	0.0695971	1.87902	2.86934	0.00651897	0.131774	0.121024	BCL10/CKS1B/KIDINS220/CCNL1/SNCA/DELE1/DBF4/MARK2/TAOK3/CIT/CAB39L/SPRY2/SAMD15/CCNK/MAP2K1/HEXIM2/SLC27A1/PIK3R2/ANKRD54	19	GO MF
GO:0001098	basal transcription machinery binding	7/694	60/18737	0.116667	3.14983	3.27107	0.00652421	0.131774	0.121024	AHR/EDF1/CTR9/ERCC4/GTF2F1/URI1/SCAF1	7	GO MF
GO:0001099	basal RNA polymerase II transcription machinery binding	7/694	60/18737	0.116667	3.14983	3.27107	0.00652421	0.131774	0.121024	AHR/EDF1/CTR9/ERCC4/GTF2F1/URI1/SCAF1	7	GO MF
GO:0036002	pre-mRNA binding	7/694	60/18737	0.116667	3.14983	3.27107	0.00652421	0.131774	0.121024	RNU11/RNU6ATAC/ARGLU1/SOX9/PTBP1/HNRNPL/U2AF2	7	GO MF
GO:0000099	sulfur amino acid transmembrane transporter activity	3/694	11/18737	0.272727	7.36324	4.14015	0.00668089	0.131774	0.121024	SLC1A4/CTNS/MFSD12	3	GO MF
GO:0043522	leucine zipper domain binding	3/694	11/18737	0.272727	7.36324	4.14015	0.00668089	0.131774	0.121024	ATF2/PAWR/NRL	3	GO MF
GO:0140537	transcription regulator activator activity	3/694	11/18737	0.272727	7.36324	4.14015	0.00668089	0.131774	0.121024	BICRA/MBTPS2/ELK1	3	GO MF
GO:0004407	histone deacetylase activity	4/694	21/18737	0.190476	5.14258	3.7251	0.0067534	0.131774	0.121024	HDAC9/MTA2/SIRT4/SIRT2	4	GO MF
GO:0046824	positive regulation of nucleocytoplasmic transport	8/669	64/18986	0.125	3.54746	3.90126	0.00176973	0.131931	0.123791	KHDRBS1/TPR/GSK3B/JAK2/IPO5/HSP90AA1/PIK3R2/TRIM28	8	GO BP
GO:0061630	ubiquitin protein ligase activity	23/694	355/18737	0.0647887	1.7492	2.79499	0.00696017	0.132575	0.121759	TRIM45/DZIP3/RNF13/PCGF3/UBE2D3/TRIM2/NHLRC1/TRAF3IP2/RNF217/ZNRF2/CBLL1/PEX2/WWP1/PRPF19/TRAF7/NEURL4/RNF125/MEX3C/RNF225/TRIM28/UBE2C/RBX1/MED12	23	GO MF
GO:0046777	protein autophosphorylation	15/669	180/18986	0.0833333	2.36497	3.51644	0.00181525	0.133176	0.12496	ERRFI1/MTOR/OXSR1/GSK3B/EPHB3/EIF2AK1/JAK2/GRK5/MARK2/ATM/ACVR1B/TAOK3/EEF2K/MAP3K3/CDKL5	15	GO BP
GO:0007409	axonogenesis	29/669	459/18986	0.0631808	1.79305	3.28697	0.00185251	0.133786	0.125532	ENAH/SPAST/SEMA4F/CREB1/EPHA3/GSK3B/EPHB3/TRIO/POU3F2/RAC1/ETV1/SEMA3C/SEMA3A/SEMA3D/NFIB/RET/BRSK2/EIF4G2/MARK2/CNTN1/SLITRK6/SLITRK5/ATL1/MAP2K1/SIN3A/DNM2/RAB3A/PARD6B/CDKL5	29	GO BP
GO:1905508	protein localization to microtubule organizing center	6/669	38/18986	0.157895	4.481	4.10493	0.00197388	0.138802	0.130238	STIL/GSK3B/SNX10/NUMA1/C2CD3/CEP131	6	GO BP
GO:1900034	regulation of cellular response to heat	4/669	16/18986	0.25	7.09492	4.66107	0.00198202	0.138802	0.130238	MTOR/GSK3B/ATM/DNAJB1	4	GO BP
GO:0000245	spliceosomal complex assembly	10/669	96/18986	0.104167	2.95622	3.67221	0.00203897	0.140551	0.13188	RNU11/PTBP2/KHDC4/SRPK2/LUC7L2/RNU6ATAC/PRPF19/SF1/DDX42/U2AF2	10	GO BP
GO:0033044	regulation of chromosome organization	19/669	258/18986	0.0736434	2.08998	3.36878	0.00206782	0.140551	0.13188	TPR/HNRNPD/POT1/NUMA1/ANAPC15/ATM/NCAPD2/ATF7IP/HSP90AA1/XRCC3/INO80/ERCC4/CTCF/TEX14/SMARCD2/MAP2K7/PNKP/TRIM28/UBE2C	19	GO BP
GO:0001889	liver development	13/669	147/18986	0.0884354	2.50977	3.51181	0.00212053	0.142045	0.133281	ERRFI1/HLX/ATF2/HNRNPD/JARID2/IL6/PTN/E2F7/CDK5RAP3/SOX9/PCNA/GUCD1/ELK1	13	GO BP
GO:0033558	protein lysine deacetylase activity	4/694	22/18737	0.181818	4.90883	3.59772	0.00801627	0.14575	0.13386	HDAC9/MTA2/SIRT4/SIRT2	4	GO MF
GO:0038191	neuropilin binding	4/694	22/18737	0.181818	4.90883	3.59772	0.00801627	0.14575	0.13386	SEMA4F/SEMA3C/SEMA3A/SEMA3D	4	GO MF
GO:0070884	regulation of calcineurin-NFAT signaling cascade	6/669	39/18986	0.153846	4.3661	4.02143	0.00226439	0.148091	0.138954	CAMTA1/MTOR/GSK3B/AKAP6/PTBP1/RCAN1	6	GO BP
GO:0001667	ameboidal-type cell migration	18/669	241/18986	0.0746888	2.11964	3.343	0.00229795	0.148091	0.138954	MTOR/PIP5K1A/DUSP10/SEMA4F/MAP4K4/MCC/GNA12/RAC1/SEMA3C/SEMA3A/SEMA3D/RET/MTA2/ACVR1B/C1QBP/SOX9/CALR/AMOT	18	GO BP
GO:0032535	regulation of cellular component size	24/669	361/18986	0.066482	1.88674	3.25081	0.00230691	0.148091	0.138954	MTOR/HP1BP3/RAB3B/ARPC5/SEMA4F/CREB1/OXSR1/RHOA/GSK3B/RAC1/SEMA3A/SPTAN1/SVIL/RET/EIF4G2/FCHSD2/HSP90AA1/SIN3A/DNM2/PIK3R2/KXD1/PDXP/CDKL5/AMOT	24	GO BP
GO:0051656	establishment of organelle localization	30/669	488/18986	0.0614754	1.74465	3.18487	0.00235552	0.14914	0.139939	NUDC/STXBP3/SYT11/DNM3/SPAST/XPO1/MLH1/TFG/NLGN1/SNCA/EXOC4/AP3M2/NUMA1/RAB6A/ATM/SPRY2/TMED10/KIF22/NUP88/KPNB1/TEX14/RAB11B/DNM2/RAB3A/KXD1/SIRT2/NECTIN2/SPHK2/TMEM230/CHMP4B	30	GO BP
GO:0006606	protein import into nucleus	14/669	167/18986	0.0838323	2.37913	3.42104	0.00240483	0.150204	0.140937	TPR/ATF2/E2F3/TRAF3IP2/JAK2/KPNA3/IPO5/ING1/HSP90AA1/NUP88/STAT3/KPNB1/PIK3R2/TRIM28	14	GO BP
GO:0035497	cAMP response element binding	3/694	12/18737	0.25	6.74964	3.90737	0.00866517	0.15104	0.138719	ATF2/CREB1/CREB3L2	3	GO MF
GO:0044389	ubiquitin-like protein ligase binding	21/694	321/18737	0.0654206	1.76626	2.71578	0.00868481	0.15104	0.138719	SKI/KDM4A/BCL10/SYT11/CACYBP/GSK3B/WFS1/FAF2/VCP/WBP1L/TMBIM6/ACVR1B/PCBP2/UBE2N/HSP90AA1/CDK5RAP3/CALR/HSPBP1/TRIM28/UBE2C/RBX1	21	GO MF
GO:0019827	stem cell population maintenance	15/669	186/18986	0.0806452	2.28868	3.37532	0.00249768	0.151194	0.141866	SKI/BCL9/PTN/FUT10/NFIB/BMPR1A/CTR9/CNOT2/ING1/SIN3A/STAT3/SOX9/BICRA/CNOT3/MED12	15	GO BP
GO:0016049	cell growth	30/669	490/18986	0.0612245	1.73753	3.16104	0.00250271	0.151194	0.141866	CDK11A/MTOR/SERTAD2/SEMA4F/SERPINE2/DCBLD2/GSK3B/JADE1/NRN1/SEMA3A/NAIF1/EIF4G2/ACVR1B/TCHP/ING1/AKAP6/INO80/SIN3A/TMEM97/SOX9/MEX3C/HDGFL2/DNM2/URI1/PAK4/SERTAD3/SPHK2/CDKL5/RPS6KA3/ACSL4	30	GO BP
GO:0061008	hepaticobiliary system development	13/669	150/18986	0.0866667	2.45957	3.42979	0.00253468	0.151194	0.141866	ERRFI1/HLX/ATF2/HNRNPD/JARID2/IL6/PTN/E2F7/CDK5RAP3/SOX9/PCNA/GUCD1/ELK1	13	GO BP
GO:1903432	regulation of TORC1 signaling	10/669	99/18986	0.10101	2.86663	3.55866	0.00256402	0.151194	0.141866	SESN3/ATM/UBE2N/WDR59/CTNS/PIH1D1/PRMT1/CASTOR1/RBX1/OTUD5	10	GO BP
GO:0106056	regulation of calcineurin-mediated signaling	6/669	40/18986	0.15	4.25695	3.9407	0.00258597	0.151194	0.141866	CAMTA1/MTOR/GSK3B/AKAP6/PTBP1/RCAN1	6	GO BP
GO:0022618	protein-RNA complex assembly	17/669	225/18986	0.0755556	2.14424	3.29968	0.0026633	0.151194	0.141866	RNU11/PTBP2/KHDC4/SRPK2/LUC7L2/RNU6ATAC/TSSC4/PRPF19/SF1/ATM/HSP90AA1/DDX42/LSM4/RPS19/PIH1D1/U2AF2/EIF3D	17	GO BP
GO:0033157	regulation of intracellular protein transport	13/669	151/18986	0.0860927	2.44328	3.40289	0.00268662	0.151194	0.141866	TPR/XPO1/BARD1/EDEM1/GSK3B/JAK2/BRSK2/OS9/IPO5/HSP90AA1/CEP131/PIK3R2/TRIM28	13	GO BP
GO:0048732	gland development	28/669	450/18986	0.0622222	1.76585	3.14218	0.00273502	0.151194	0.141866	ERRFI1/HLX/ATF2/CREB1/SERPINE2/EPHB3/HNRNPD/JARID2/POU3F2/IL6/SEMA3C/PTN/CSMD1/SNAI2/JAK2/NFIB/BMPR1A/DEAF1/ATM/E2F7/MAP2K1/CTNS/CDK5RAP3/SOX9/PCNA/ASXL1/GUCD1/ELK1	28	GO BP
GO:1904263	positive regulation of TORC1 signaling	7/669	54/18986	0.12963	3.67885	3.76736	0.00274564	0.151194	0.141866	WDR59/CTNS/PIH1D1/PRMT1/CASTOR1/RBX1/OTUD5	7	GO BP
GO:0051304	chromosome separation	9/669	84/18986	0.107143	3.04068	3.58222	0.00277352	0.151194	0.141866	TPR/NUMA1/ANAPC15/ATM/NCAPD2/XRCC3/TEX14/PPP2R1A/UBE2C	9	GO BP
GO:0006354	DNA-templated transcription elongation	12/669	134/18986	0.0895522	2.54146	3.42214	0.00278998	0.151194	0.141866	LARP7/PWWP2A/CDK13/ENY2/CTR9/INTS5/INTS4/GTF2F2/CCNK/GTF2F1/ELL/ZC3H4	12	GO BP
GO:0007093	mitotic cell cycle checkpoint signaling	13/669	152/18986	0.0855263	2.42721	3.37621	0.00284593	0.151194	0.141866	TPR/ATF2/BARD1/HUS1/BRSK2/ANAPC15/ATM/E2F7/TAOK3/XRCC3/CDK5RAP3/TEX14/MBTPS2	13	GO BP
GO:0032006	regulation of TOR signaling	13/669	152/18986	0.0855263	2.42721	3.37621	0.00284593	0.151194	0.141866	GSK3B/GNA12/SESN3/ATM/UBE2N/ARMH4/WDR59/CTNS/PIH1D1/PRMT1/CASTOR1/RBX1/OTUD5	13	GO BP
GO:0035330	regulation of hippo signaling	6/669	41/18986	0.146341	4.15312	3.86257	0.00294063	0.152714	0.143293	MAP4K4/LIMD1/VCP/CIT/NEK8/PPP2R1A	6	GO BP
GO:0042307	positive regulation of protein import into nucleus	6/669	41/18986	0.146341	4.15312	3.86257	0.00294063	0.152714	0.143293	TPR/JAK2/IPO5/HSP90AA1/PIK3R2/TRIM28	6	GO BP
GO:0006368	transcription elongation by RNA polymerase II	11/669	118/18986	0.0932203	2.64556	3.42676	0.00302003	0.155095	0.145527	LARP7/PWWP2A/CDK13/ENY2/CTR9/INTS5/INTS4/GTF2F2/CCNK/GTF2F1/ELL	11	GO BP
GO:0098727	maintenance of cell number	15/669	190/18986	0.0789474	2.2405	3.28422	0.00306119	0.155481	0.145889	SKI/BCL9/PTN/FUT10/NFIB/BMPR1A/CTR9/CNOT2/ING1/SIN3A/STAT3/SOX9/BICRA/CNOT3/MED12	15	GO BP
GO:0019887	protein kinase regulator activity	17/694	243/18737	0.0699588	1.88879	2.73495	0.00927454	0.157864	0.144986	CKS1B/KIDINS220/CCNL1/SNCA/DELE1/DBF4/MARK2/TAOK3/CIT/CAB39L/SPRY2/SAMD15/CCNK/MAP2K1/HEXIM2/SLC27A1/ANKRD54	17	GO MF
GO:0051170	import into nucleus	14/669	172/18986	0.0813953	2.30997	3.2982	0.00315036	0.158271	0.148507	TPR/ATF2/E2F3/TRAF3IP2/JAK2/KPNA3/IPO5/ING1/HSP90AA1/NUP88/STAT3/KPNB1/PIK3R2/TRIM28	14	GO BP
GO:0046605	regulation of centrosome cycle	7/669	56/18986	0.125	3.54746	3.64852	0.00338466	0.168214	0.157836	CDK11A/STIL/XPO1/CCNL1/XRCC3/CEP131/CHMP4B	7	GO BP
GO:0003713	transcription coactivator activity	19/694	285/18737	0.0666667	1.7999	2.66872	0.010094	0.168234	0.15451	BCL10/BCL9/SERTAD2/JADE1/ENY2/EDF1/PPRC1/MTA2/AIP/ETS1/TSC22D1/ARGLU1/SMARCD2/CARM1/FIZ1/TRIM28/ASXL1/ELK1/MED12	19	GO MF
GO:1901987	regulation of cell cycle phase transition	29/669	479/18986	0.0605428	1.71818	3.04248	0.00343412	0.168856	0.158439	STIL/TPR/ATF2/BARD1/JADE1/HUS1/DBF4/RRM2B/BRSK2/WEE1/PRPF19/CDK2AP2/ANAPC15/ATM/E2F7/TAOK3/RAD51B/XRCC3/INO80/TP53BP1/SIN3A/CDK5RAP3/TEX14/SMARCD2/TCF3/SIRT2/UBE2C/MBTPS2/CDK16	29	GO BP
GO:0048863	stem cell differentiation	18/669	251/18986	0.0717131	2.0352	3.15518	0.0035499	0.171039	0.160486	GATAD2B/SEMA4F/GSK3B/JARID2/CDK13/SEMA3C/SEMA3A/SEMA3D/PTN/SNAI2/RET/BMPR1A/MTA2/SH2B3/STAT3/SOX9/GATAD2A/OTUD5	18	GO BP
GO:0045739	positive regulation of DNA repair	12/669	138/18986	0.0869565	2.4678	3.30723	0.00355251	0.171039	0.160486	EYA3/UBE2N/INO80/SMARCD2/CBX8/HDGFL2/PRMT1/PNKP/KMT5C/TRIM28/PCNA/MORF4L2	12	GO BP
GO:0001091	RNA polymerase II general transcription initiation factor binding	4/694	24/18737	0.166667	4.49976	3.36462	0.0109845	0.172306	0.15825	AHR/EDF1/ERCC4/GTF2F1	4	GO MF
GO:0030215	semaphorin receptor binding	4/694	24/18737	0.166667	4.49976	3.36462	0.0109845	0.172306	0.15825	SEMA4F/SEMA3C/SEMA3A/SEMA3D	4	GO MF
GO:0048027	mRNA 5'-UTR binding	4/694	24/18737	0.166667	4.49976	3.36462	0.0109845	0.172306	0.15825	IGF2BP2/SYNCRIP/IGF2BP3/MYH10	4	GO MF
GO:0000381	regulation of alternative mRNA splicing, via spliceosome	7/669	57/18986	0.122807	3.48522	3.59112	0.00374379	0.172399	0.161762	KHDRBS1/RBM8A/KHDRBS3/ARGLU1/PTBP1/HNRNPL/RBFOX2	7	GO BP
GO:0031529	ruffle organization	7/669	57/18986	0.122807	3.48522	3.59112	0.00374379	0.172399	0.161762	MTOR/PIP5K1A/SH3YL1/FAM98A/NLGN1/RAC1/SNX10	7	GO BP
GO:0035329	hippo signaling	7/669	57/18986	0.122807	3.48522	3.59112	0.00374379	0.172399	0.161762	MAP4K4/LIMD1/VCP/CIT/NEK8/PPP2R1A/AMOT	7	GO BP
GO:0045740	positive regulation of DNA replication	6/669	43/18986	0.139535	3.95995	3.71352	0.00375737	0.172399	0.161762	DBF4/WEE1/E2F7/INO80/TNFAIP1/PCNA	6	GO BP
GO:0030218	erythrocyte differentiation	12/669	139/18986	0.0863309	2.45004	3.27913	0.00376725	0.172399	0.161762	ABCB10/JAK2/ETS1/ACVR1B/SH2B3/ACIN1/STAT3/CDK5RAP3/RPS19/PRMT1/PKNOX1/ANKRD54	12	GO BP
GO:0001221	transcription coregulator binding	10/694	117/18737	0.0854701	2.30757	2.78248	0.0116288	0.178904	0.164309	AHR/CBX3/ELOC/ETS1/SP1/CNOT2/CIT/UBE2I/FLYWCH1/CTCF	10	GO MF
GO:1990928	response to amino acid starvation	7/669	58/18986	0.12069	3.42513	3.53499	0.00413113	0.184085	0.172728	MTOR/ATF2/EIF2A/PEX2/SESN3/WDR59/CASTOR1	7	GO BP
GO:1901617	organic hydroxy compound biosynthetic process	18/669	255/18986	0.0705882	2.00327	3.08247	0.00418834	0.184085	0.172728	ERRFI1/DHDDS/ABCD3/PMVK/FDPS/CREB1/SNCA/HMGCS1/MOXD1/SNAI2/IPPK/OSBP/SPTSSA/PGP/CTNS/MFSD12/SPHK2/MBTPS2	18	GO BP
GO:0097178	ruffle assembly	6/669	44/18986	0.136364	3.86996	3.64233	0.00422361	0.184085	0.172728	PIP5K1A/SH3YL1/FAM98A/NLGN1/RAC1/SNX10	6	GO BP
GO:0030262	apoptotic nuclear changes	5/669	31/18986	0.16129	4.57737	3.80955	0.0042508	0.184085	0.172728	KDM4A/IL6/SHARPIN/ACIN1/CDK5RAP3	5	GO BP
GO:0007084	mitotic nuclear membrane reassembly	3/669	10/18986	0.3	8.5139	4.54208	0.00434162	0.184085	0.172728	SPAST/UBE2I/SIRT2	3	GO BP
GO:0060502	epithelial cell proliferation involved in lung morphogenesis	3/669	10/18986	0.3	8.5139	4.54208	0.00434162	0.184085	0.172728	NFIB/MAP2K1/SOX9	3	GO BP
GO:0101024	mitotic nuclear membrane organization	3/669	10/18986	0.3	8.5139	4.54208	0.00434162	0.184085	0.172728	SPAST/UBE2I/SIRT2	3	GO BP
GO:1901838	positive regulation of transcription of nucleolar large rRNA by RNA polymerase I	3/669	10/18986	0.3	8.5139	4.54208	0.00434162	0.184085	0.172728	MTOR/IPPK/PIH1D1	3	GO BP
GO:0035966	response to topologically incorrect protein	13/669	160/18986	0.08125	2.30585	3.17004	0.00441814	0.184085	0.172728	ABCB10/EDEM1/WFS1/FAF2/TBL2/CREB3L2/VCP/TMBIM6/OS9/HSP90AA1/CDK5RAP3/DNAJB1/MBTPS2	13	GO BP
GO:0000956	nuclear-transcribed mRNA catabolic process	11/669	124/18986	0.0887097	2.51755	3.24005	0.00442091	0.184085	0.172728	RBM8A/MLH1/HNRNPD/CNOT8/SYNCRIP/ATM/CNOT2/LSM4/SAMD4B/CNOT3/TNRC6B	11	GO BP
GO:0010389	regulation of G2/M transition of mitotic cell cycle	10/669	107/18986	0.0934579	2.65231	3.27555	0.00450571	0.184396	0.173019	BARD1/HUS1/RRM2B/WEE1/ATM/TAOK3/RAD51B/SIN3A/CDK5RAP3/MBTPS2	10	GO BP
GO:0034976	response to endoplasmic reticulum stress	19/669	277/18986	0.0685921	1.94662	3.03306	0.00451955	0.184396	0.173019	EDEM1/GSK3B/WFS1/FAF2/NHLRC1/TBL2/CREB3L2/PDIA4/PPP2CB/VCP/BRSK2/TMBIM6/OS9/SEL1L/CDK5RAP3/P4HB/CALR/PIK3R2/MBTPS2	19	GO BP
GO:0016073	snRNA metabolic process	7/669	59/18986	0.118644	3.36708	3.48008	0.00454805	0.184396	0.173019	LARP7/NHP2/TUT1/INTS5/INTS4/SNAPC2/ELL	7	GO BP
GO:0061659	ubiquitin-like protein ligase activity	23/694	374/18737	0.0614973	1.66034	2.52985	0.0125134	0.188882	0.173473	TRIM45/DZIP3/RNF13/PCGF3/UBE2D3/TRIM2/NHLRC1/TRAF3IP2/RNF217/ZNRF2/CBLL1/PEX2/WWP1/PRPF19/TRAF7/NEURL4/RNF125/MEX3C/RNF225/TRIM28/UBE2C/RBX1/MED12	23	GO MF
GO:0048489	synaptic vesicle transport	6/669	45/18986	0.133333	3.78396	3.57321	0.00473121	0.190153	0.178422	DNM3/SNCA/AP3M2/DNM2/RAB3A/TMEM230	6	GO BP
GO:0003925	G protein activity	6/694	53/18737	0.113208	3.05644	2.94024	0.0132282	0.195974	0.179986	RHOA/RAP2B/GNA12/RAC1/GNA11/RAB11B	6	GO MF
GO:0005545	1-phosphatidylinositol binding	3/694	14/18737	0.214286	5.78541	3.51284	0.0135686	0.197362	0.181261	ZFYVE16/SNX10/SCARB1	3	GO MF
GO:0017069	snRNA binding	6/694	54/18737	0.111111	2.99984	2.88624	0.0144294	0.202518	0.185997	LARP7/RNU6ATAC/TUT1/EIF5A/HEXIM2/LSM4	6	GO MF
GO:0140313	molecular sequestering activity	6/694	54/18737	0.111111	2.99984	2.88624	0.0144294	0.202518	0.185997	TSSC4/STAT3/CALR/HSPBP1/CASTOR1/WDR44	6	GO MF
GO:0045646	regulation of erythrocyte differentiation	6/669	46/18986	0.130435	3.7017	3.50604	0.00528227	0.204099	0.191507	ABCB10/ETS1/ACVR1B/STAT3/PRMT1/ANKRD54	6	GO BP
GO:0002262	myeloid cell homeostasis	14/669	183/18986	0.0765027	2.17112	3.04232	0.0054644	0.204099	0.191507	ABCB10/TRAF3IP2/IL6/JAK2/ETS1/ACVR1B/SH2B3/ACIN1/STAT3/CDK5RAP3/RPS19/PRMT1/PKNOX1/ANKRD54	14	GO BP
GO:0014033	neural crest cell differentiation	9/669	93/18986	0.0967742	2.74642	3.22649	0.0054871	0.204099	0.191507	SEMA4F/SEMA3C/SEMA3A/SEMA3D/SNAI2/RET/BMPR1A/SOX9/OTUD5	9	GO BP
GO:1900180	regulation of protein localization to nucleus	12/669	146/18986	0.0821918	2.33258	3.08901	0.00557959	0.204099	0.191507	MTOR/TPR/GSK3B/LARP7/DCLK2/JAK2/IPO5/HSP90AA1/SIN3A/CDK5RAP3/PIK3R2/TRIM28	12	GO BP
GO:0098813	nuclear chromosome segregation	21/669	324/18986	0.0648148	1.83942	2.9125	0.005597	0.204099	0.191507	NUDC/TPR/MLH1/RHOA/STAG1/NUMA1/ANAPC15/ATM/NCAPD2/KMT5A/MZT1/XRCC3/INO80/KIF22/KPNB1/TEX14/SMARCD2/SIRT2/PPP2R1A/CHMP4B/UBE2C	21	GO BP
GO:0006921	cellular component disassembly involved in execution phase of apoptosis	5/669	33/18986	0.151515	4.29995	3.62591	0.00560435	0.204099	0.191507	KDM4A/IL6/SHARPIN/ACIN1/CDK5RAP3	5	GO BP
GO:1905818	regulation of chromosome separation	8/669	77/18986	0.103896	2.94854	3.27424	0.00565151	0.204099	0.191507	TPR/NUMA1/ANAPC15/ATM/NCAPD2/XRCC3/TEX14/UBE2C	8	GO BP
GO:0000075	cell cycle checkpoint signaling	15/669	203/18986	0.0738916	2.09702	3.00311	0.00565617	0.204099	0.191507	TPR/ATF2/BARD1/HUS1/BRSK2/PRPF19/ANAPC15/ATM/E2F7/TAOK3/XRCC3/TP53BP1/CDK5RAP3/TEX14/MBTPS2	15	GO BP
GO:0006260	DNA replication	19/669	283/18986	0.0671378	1.90535	2.93255	0.00566992	0.204099	0.191507	NFIA/BARD1/JADE1/WRNIP1/REV3L/DBF4/ESCO2/RRM2B/CHRAC1/NFIB/WEE1/E2F7/INO80/SIN3A/TNFAIP1/CENPX/CARM1/PNKP/PCNA	19	GO BP
GO:0008654	phospholipid biosynthetic process	17/669	243/18986	0.0699588	1.98541	2.95455	0.0057835	0.204099	0.191507	DHDDS/PIP5K1A/PMVK/FDPS/SH3YL1/PIGF/HMGCS1/HEXB/PI4K2A/PGAP2/FAR1/OSBP/ATM/ETNK1/SLC27A1/SPHK2/PIGU	17	GO BP
GO:0000425	pexophagy	3/669	11/18986	0.272727	7.73991	4.27318	0.00581462	0.204099	0.191507	PJVK/PEX2/ATM	3	GO BP
GO:0016185	synaptic vesicle budding from presynaptic endocytic zone membrane	3/669	11/18986	0.272727	7.73991	4.27318	0.00581462	0.204099	0.191507	DNM3/AP3M2/DNM2	3	GO BP
GO:0045625	regulation of T-helper 1 cell differentiation	3/669	11/18986	0.272727	7.73991	4.27318	0.00581462	0.204099	0.191507	HLX/SOCS5/RIPK2	3	GO BP
GO:0075522	IRES-dependent viral translational initiation	3/669	11/18986	0.272727	7.73991	4.27318	0.00581462	0.204099	0.191507	PCBP2/PTBP1/EIF3D	3	GO BP
GO:0032527	protein exit from endoplasmic reticulum	6/669	47/18986	0.12766	3.62294	3.44072	0.00587889	0.204099	0.191507	EDEM1/FAF2/VCP/BRSK2/OS9/SEL1L	6	GO BP
GO:0033173	calcineurin-NFAT signaling cascade	6/669	47/18986	0.12766	3.62294	3.44072	0.00587889	0.204099	0.191507	CAMTA1/MTOR/GSK3B/AKAP6/PTBP1/RCAN1	6	GO BP
GO:0006403	RNA localization	15/669	204/18986	0.0735294	2.08674	2.98237	0.0059131	0.204099	0.191507	KHDRBS1/RBM8A/TPR/XPO1/IGF2BP2/NHP2/IGF2BP3/ENY2/ATM/PABPN1/NUP88/KPNB1/KHSRP/PIH1D1/NXT1	15	GO BP
GO:0007051	spindle organization	15/669	204/18986	0.0735294	2.08674	2.98237	0.0059131	0.204099	0.191507	NUDC/STIL/TPR/SPAST/MLH1/RHOA/STAG1/VCP/NUMA1/MZT1/INO80/STARD9/KPNB1/PPP2R1A/CHMP4B	15	GO BP
GO:1901990	regulation of mitotic cell cycle phase transition	23/669	368/18986	0.0625	1.77373	2.86443	0.00594538	0.204099	0.191507	STIL/TPR/BARD1/JADE1/HUS1/RRM2B/WEE1/CDK2AP2/ANAPC15/ATM/E2F7/TAOK3/RAD51B/XRCC3/INO80/SIN3A/CDK5RAP3/TEX14/SMARCD2/TCF3/SIRT2/UBE2C/MBTPS2	23	GO BP
GO:0007566	embryo implantation	7/669	62/18986	0.112903	3.20416	3.32218	0.0059902	0.204099	0.191507	ERRFI1/HSPG2/ACVR1B/C1QBP/VMP1/CALR/TRIM28	7	GO BP
GO:0070507	regulation of microtubule cytoskeleton organization	13/669	166/18986	0.0783133	2.2225	3.02333	0.0060055	0.204099	0.191507	STIL/TPR/SPAST/RHOA/EPHA3/GSK3B/SLAIN2/SNCA/RAC1/MARK2/CDK2AP2/NUMA1/CHMP4B	13	GO BP
GO:0019001	guanyl nucleotide binding	24/694	402/18737	0.0597015	1.61185	2.43212	0.0151787	0.205812	0.189022	RAB3B/DNM3/HHAT/RHOA/GNAI2/RAP2B/PDE5A/RNGTT/GNA12/RAC1/ARL4A/RAB2A/RAB14/TUBB4B/CNGA4/RAB6A/ATL1/HSP90AA1/TUBD1/GNA11/RAB11B/DNM2/RAB3A/RRAS	24	GO MF
GO:0032561	guanyl ribonucleotide binding	24/694	402/18737	0.0597015	1.61185	2.43212	0.0151787	0.205812	0.189022	RAB3B/DNM3/HHAT/RHOA/GNAI2/RAP2B/PDE5A/RNGTT/GNA12/RAC1/ARL4A/RAB2A/RAB14/TUBB4B/CNGA4/RAB6A/ATL1/HSP90AA1/TUBD1/GNA11/RAB11B/DNM2/RAB3A/RRAS	24	GO MF
GO:0061650	ubiquitin-like protein conjugating enzyme activity	5/694	40/18737	0.125	3.37482	2.94875	0.0154826	0.206434	0.189594	UBE2D3/UBE2N/UBE2I/UBE2S/UBE2C	5	GO MF
GO:0007224	smoothened signaling pathway	12/669	148/18986	0.0810811	2.30105	3.03669	0.00620781	0.209434	0.196513	HSPG2/STIL/IFT25/GORAB/HHAT/SERPINE2/IFT122/VCP/C2CD3/CHSY1/IFT140/TUBD1	12	GO BP
GO:0090316	positive regulation of intracellular protein transport	9/669	95/18986	0.0947368	2.6886	3.15321	0.0063024	0.209801	0.196857	TPR/EDEM1/GSK3B/JAK2/IPO5/HSP90AA1/CEP131/PIK3R2/TRIM28	9	GO BP
GO:0051236	establishment of RNA localization	13/669	167/18986	0.0778443	2.2092	2.99949	0.00630945	0.209801	0.196857	KHDRBS1/RBM8A/TPR/XPO1/IGF2BP2/IGF2BP3/ENY2/ATM/PABPN1/NUP88/KPNB1/KHSRP/NXT1	13	GO BP
GO:0031338	regulation of vesicle fusion	5/669	34/18986	0.147059	4.17348	3.53948	0.00638383	0.210758	0.197755	SYT11/SNCA/ZNRF2/RAB3A/GRIK5	5	GO BP
GO:0071526	semaphorin-plexin signaling pathway	6/669	48/18986	0.125	3.54746	3.37716	0.00652316	0.212945	0.199807	SEMA4F/RHOA/RAC1/SEMA3C/SEMA3A/SEMA3D	6	GO BP
GO:0090090	negative regulation of canonical Wnt signaling pathway	12/669	149/18986	0.0805369	2.28561	3.01084	0.00654223	0.212945	0.199807	RBMS3/LIMD1/GSK3B/JADE1/MCC/TMEM170B/SNAI2/SOX9/TLE2/RBX1/OTUD5/AMER1	12	GO BP
GO:0018107	peptidyl-threonine phosphorylation	8/669	79/18986	0.101266	2.87389	3.18961	0.00659253	0.213082	0.199935	ATF2/OXSR1/GSK3B/RIPK2/MARK2/ACVR1B/SPRY2/SIRT2	8	GO BP
GO:0008320	protein transmembrane transporter activity	4/694	27/18737	0.148148	3.99979	3.05914	0.0166267	0.21415	0.19668	TIMM17A/PEX2/TMED10/TOMM40	4	GO MF
GO:0019209	kinase activator activity	11/694	142/18737	0.0774648	2.09144	2.56041	0.0166355	0.21415	0.19668	BCL10/CKS1B/DELE1/DBF4/MARK2/CAB39L/SPRY2/SAMD15/CCNK/MAP2K1/SLC27A1	11	GO MF
GO:0140318	protein transporter activity	5/694	41/18737	0.121951	3.29251	2.88199	0.0171107	0.21415	0.19668	TIMM17A/PEX1/PEX2/TMED10/TOMM40	5	GO MF
GO:0031625	ubiquitin protein ligase binding	19/694	301/18737	0.0631229	1.70423	2.41561	0.017132	0.21415	0.19668	SKI/KDM4A/BCL10/SYT11/CACYBP/GSK3B/WFS1/FAF2/VCP/WBP1L/TMBIM6/ACVR1B/PCBP2/UBE2N/HSP90AA1/CALR/HSPBP1/TRIM28/RBX1	19	GO MF
GO:0034101	erythrocyte homeostasis	12/669	150/18986	0.08	2.27037	2.9852	0.00689071	0.221173	0.207527	ABCB10/JAK2/ETS1/ACVR1B/SH2B3/ACIN1/STAT3/CDK5RAP3/RPS19/PRMT1/PKNOX1/ANKRD54	12	GO BP
GO:0014032	neural crest cell development	8/669	80/18986	0.1	2.83797	3.14829	0.00710529	0.226487	0.212514	SEMA4F/SEMA3C/SEMA3A/SEMA3D/SNAI2/RET/BMPR1A/SOX9	8	GO BP
GO:0006376	mRNA splice site recognition	6/669	49/18986	0.122449	3.47506	3.31528	0.00721717	0.226924	0.212923	RNU11/PTBP2/KHDC4/LUC7L2/RNU6ATAC/SF1	6	GO BP
GO:0097720	calcineurin-mediated signaling	6/669	49/18986	0.122449	3.47506	3.31528	0.00721717	0.226924	0.212923	CAMTA1/MTOR/GSK3B/AKAP6/PTBP1/RCAN1	6	GO BP
GO:0045499	chemorepellent activity	4/694	28/18737	0.142857	3.85694	2.967	0.0188435	0.228406	0.209773	SEMA4F/SEMA3C/SEMA3A/SEMA3D	4	GO MF
GO:0051019	mitogen-activated protein kinase binding	4/694	28/18737	0.142857	3.85694	2.967	0.0188435	0.228406	0.209773	TPR/DUSP10/CDK5RAP3/PRMT1	4	GO MF
GO:0048038	quinone binding	3/694	16/18737	0.1875	5.06223	3.18804	0.0197606	0.229109	0.210418	SDHB/COQ10B/AOC1	3	GO MF
GO:0097027	ubiquitin-protein transferase activator activity	3/694	16/18737	0.1875	5.06223	3.18804	0.0197606	0.229109	0.210418	ENTREP1/UBE2N/CBX8	3	GO MF
GO:0140939	histone H4 methyltransferase activity	3/694	16/18737	0.1875	5.06223	3.18804	0.0197606	0.229109	0.210418	KMT5A/PRMT1/KMT5C	3	GO MF
GO:0072594	establishment of protein localization to organelle	27/669	462/18986	0.0584416	1.65855	2.73864	0.00735128	0.229579	0.215415	TPR/TIMM17A/ATF2/EDEM1/IFT122/UBE2D3/ZFYVE16/E2F3/TRAF3IP2/PEX1/FIS1/POT1/PEX2/JAK2/AIP/SIRT4/KPNA3/IPO5/ING1/HSP90AA1/NUP88/STAT3/KPNB1/PIK3R2/TOMM40/TRIM28/CHMP4B	27	GO BP
GO:0000101	sulfur amino acid transport	3/669	12/18986	0.25	7.09492	4.03618	0.00755176	0.229633	0.215466	SLC1A4/CTNS/MFSD12	3	GO BP
GO:0045793	positive regulation of cell size	3/669	12/18986	0.25	7.09492	4.03618	0.00755176	0.229633	0.215466	RET/HSP90AA1/AMOT	3	GO BP
GO:0070671	response to interleukin-12	3/669	12/18986	0.25	7.09492	4.03618	0.00755176	0.229633	0.215466	RIPK2/JAK2/P4HB	3	GO BP
GO:1990253	cellular response to leucine starvation	3/669	12/18986	0.25	7.09492	4.03618	0.00755176	0.229633	0.215466	MTOR/ATF2/SESN3	3	GO BP
GO:0051306	mitotic sister chromatid separation	7/669	65/18986	0.107692	3.05627	3.17363	0.00774884	0.234086	0.219644	TPR/ANAPC15/ATM/XRCC3/TEX14/PPP2R1A/UBE2C	7	GO BP
GO:0007052	mitotic spindle organization	11/669	134/18986	0.0820896	2.32967	2.95196	0.00785648	0.234275	0.219821	NUDC/STIL/TPR/SPAST/RHOA/STAG1/VCP/NUMA1/MZT1/KPNB1/CHMP4B	11	GO BP
GO:0051225	spindle assembly	11/669	134/18986	0.0820896	2.32967	2.95196	0.00785648	0.234275	0.219821	STIL/TPR/MLH1/RHOA/STAG1/NUMA1/MZT1/INO80/STARD9/KPNB1/CHMP4B	11	GO BP
GO:0035331	negative regulation of hippo signaling	4/669	23/18986	0.173913	4.93559	3.60921	0.00793233	0.235021	0.220521	LIMD1/VCP/CIT/PPP2R1A	4	GO BP
GO:0016180	snRNA processing	5/669	36/18986	0.138889	3.94162	3.37617	0.00816503	0.24015	0.225334	LARP7/NHP2/TUT1/INTS5/INTS4	5	GO BP
GO:0034620	cellular response to unfolded protein	9/669	99/18986	0.0909091	2.57997	3.01215	0.00820936	0.24015	0.225334	ABCB10/EDEM1/WFS1/TBL2/VCP/TMBIM6/OS9/CDK5RAP3/MBTPS2	9	GO BP
GO:0032784	regulation of DNA-templated transcription elongation	9/669	100/18986	0.09	2.55417	2.97797	0.00874818	0.254028	0.238356	LARP7/PWWP2A/CDK13/INTS5/INTS4/CCNK/GTF2F1/ELL/ZC3H4	9	GO BP
GO:0046822	regulation of nucleocytoplasmic transport	10/669	118/18986	0.0847458	2.40506	2.92592	0.00887867	0.254028	0.238356	KHDRBS1/TPR/XPO1/BARD1/GSK3B/JAK2/IPO5/HSP90AA1/PIK3R2/TRIM28	10	GO BP
GO:0001701	in utero embryonic development	24/669	403/18986	0.0595533	1.6901	2.67609	0.008925	0.254028	0.238356	STIL/SLC30A1/KIDINS220/ATF2/TTLL4/TBL1XR1/GNA12/CCM2/BMPR1A/CTR9/PRPF19/C2CD3/ACVR1B/CNOT2/E2F7/RAD51B/MAP2K1/SIN3A/CTCF/ELL/PRMT1/CNOT3/TRIM28/AMOT	24	GO BP
GO:0034110	regulation of homotypic cell-cell adhesion	5/669	37/18986	0.135135	3.83509	3.29887	0.00917325	0.254028	0.238356	SERPINE2/IL6/JAK2/SH2B3/PLAUR	5	GO BP
GO:0071539	protein localization to centrosome	5/669	37/18986	0.135135	3.83509	3.29887	0.00917325	0.254028	0.238356	STIL/GSK3B/SNX10/C2CD3/CEP131	5	GO BP
GO:0071897	DNA biosynthetic process	13/669	175/18986	0.0742857	2.1082	2.81465	0.00920544	0.254028	0.238356	HNRNPD/JADE1/NHP2/WRNIP1/REV3L/POLM/POT1/RRM2B/CHRAC1/VCP/ATM/HSP90AA1/PCNA	13	GO BP
GO:0042659	regulation of cell fate specification	4/669	24/18986	0.166667	4.72995	3.49428	0.00925824	0.254028	0.238356	GATAD2B/BMPR1A/MTA2/GATAD2A	4	GO BP
GO:0045063	T-helper 1 cell differentiation	4/669	24/18986	0.166667	4.72995	3.49428	0.00925824	0.254028	0.238356	MTOR/HLX/SOCS5/RIPK2	4	GO BP
GO:2000736	regulation of stem cell differentiation	8/669	84/18986	0.0952381	2.70283	2.98915	0.00946176	0.254028	0.238356	GATAD2B/GSK3B/CDK13/PTN/MTA2/STAT3/SOX9/GATAD2A	8	GO BP
GO:0045930	negative regulation of mitotic cell cycle	17/669	256/18986	0.0664062	1.88459	2.72322	0.00951808	0.254028	0.238356	TPR/ATF2/BARD1/JADE1/HUS1/BRSK2/WEE1/CDK2AP2/ANAPC15/ATM/E2F7/TAOK3/XRCC3/TOM1L2/CDK5RAP3/TEX14/MBTPS2	17	GO BP
GO:0002327	immature B cell differentiation	3/669	13/18986	0.230769	6.54915	3.82491	0.00956315	0.254028	0.238356	IRF2BP2/TRAF3IP2/ATM	3	GO BP
GO:0021781	glial cell fate commitment	3/669	13/18986	0.230769	6.54915	3.82491	0.00956315	0.254028	0.238356	NFIA/NFIB/SOX9	3	GO BP
GO:0031453	positive regulation of heterochromatin formation	3/669	13/18986	0.230769	6.54915	3.82491	0.00956315	0.254028	0.238356	TPR/ATF7IP/TRIM28	3	GO BP
GO:0034498	early endosome to Golgi transport	3/669	13/18986	0.230769	6.54915	3.82491	0.00956315	0.254028	0.238356	SNX8/RAB14/RAB6A	3	GO BP
GO:0038203	TORC2 signaling	3/669	13/18986	0.230769	6.54915	3.82491	0.00956315	0.254028	0.238356	SESN3/ARMH4/OTUD5	3	GO BP
GO:0070142	synaptic vesicle budding	3/669	13/18986	0.230769	6.54915	3.82491	0.00956315	0.254028	0.238356	DNM3/AP3M2/DNM2	3	GO BP
GO:0002269	leukocyte activation involved in inflammatory response	6/669	52/18986	0.115385	3.27458	3.13886	0.00961821	0.254031	0.238358	SYT11/SNCA/TRAF3IP2/IL6/JAK2/ATM	6	GO BP
GO:0140030	modification-dependent protein binding	13/694	188/18737	0.0691489	1.86692	2.34295	0.0230468	0.260861	0.23958	KDM4A/DZIP3/PWWP2A/JARID2/CBX3/PEX1/SHARPIN/VCP/ING1/TP53BP1/CBX8/HDGFL2/CARM1	13	GO MF
GO:0070403	NAD+ binding	3/694	17/18737	0.176471	4.76445	3.04535	0.0233479	0.260861	0.23958	UXS1/SIRT4/SIRT2	3	GO MF
GO:0008187	poly-pyrimidine tract binding	4/694	30/18737	0.133333	3.59981	2.79488	0.0238036	0.260861	0.23958	KHDRBS1/RBMS3/PTBP1/U2AF2	4	GO MF
GO:0035925	mRNA 3'-UTR AU-rich region binding	4/694	30/18737	0.133333	3.59981	2.79488	0.0238036	0.260861	0.23958	RBMS3/CPEB2/HNRNPD/KHSRP	4	GO MF
GO:1902749	regulation of cell cycle G2/M phase transition	10/669	120/18986	0.0833333	2.36497	2.86659	0.00993895	0.26101	0.244907	BARD1/HUS1/RRM2B/WEE1/ATM/TAOK3/RAD51B/SIN3A/CDK5RAP3/MBTPS2	10	GO BP
GO:0051539	4 iron, 4 sulfur cluster binding	5/694	45/18737	0.111111	2.99984	2.63413	0.0247435	0.267497	0.245675	SDHB/CDKAL1/REV3L/TYW1/TYW1B	5	GO MF
GO:0007031	peroxisome organization	5/669	38/18986	0.131579	3.73417	3.22423	0.0102641	0.268025	0.251489	ABCD3/PJVK/PEX1/FIS1/PEX2	5	GO BP
GO:1990830	cellular response to leukemia inhibitory factor	9/669	103/18986	0.0873786	2.47978	2.87787	0.0105261	0.271228	0.254494	CACYBP/CREB1/MYNN/JARID2/SNX10/SPRY2/TEX14/RNF125/PMM1	9	GO BP
GO:0051403	stress-activated MAPK cascade	6/669	53/18986	0.113208	3.21279	3.08291	0.0105316	0.271228	0.254494	DUSP10/CCM2/RIPK2/TAOK3/MAP2K1/MAP2K7	6	GO BP
GO:0017148	negative regulation of translation	15/669	218/18986	0.0688073	1.95273	2.70383	0.0106013	0.271228	0.254494	TPR/PAIP2B/LIMD1/IGF2BP2/WFS1/CPEB2/TRIM2/NHLRC1/SYNCRIP/EIF2AK1/IGF2BP3/OTUD6B/CALR/SAMD4B/TNRC6B	15	GO BP
GO:0034605	cellular response to heat	7/669	69/18986	0.101449	2.8791	2.9884	0.0106516	0.271228	0.254494	MTOR/TPR/GSK3B/VCP/ATM/HSP90AA1/DNAJB1	7	GO BP
GO:0006312	mitotic recombination	4/669	25/18986	0.16	4.54075	3.38552	0.0107204	0.271228	0.254494	MLH1/RAD52/XRCC3/ERCC4	4	GO BP
GO:0032388	positive regulation of intracellular transport	11/669	140/18986	0.0785714	2.22983	2.7912	0.0107443	0.271228	0.254494	KHDRBS1/TPR/EDEM1/GSK3B/JAK2/NUMA1/IPO5/HSP90AA1/CEP131/PIK3R2/TRIM28	11	GO BP
GO:0048864	stem cell development	8/669	86/18986	0.0930233	2.63997	2.91303	0.0108375	0.271228	0.254494	SEMA4F/SEMA3C/SEMA3A/SEMA3D/SNAI2/RET/BMPR1A/SOX9	8	GO BP
GO:0016358	dendrite development	16/669	239/18986	0.0669456	1.89989	2.67557	0.0108562	0.271228	0.254494	DNM3/SLC30A1/KIDINS220/GSK3B/NLGN1/EPHB3/ADGRB3/SEMA3A/PTN/EIF4G2/SLITRK5/EEF2K/CARM1/PAK4/BTBD3/CDKL5	16	GO BP
GO:0019902	phosphatase binding	13/694	191/18737	0.0680628	1.8376	2.28187	0.0258214	0.273939	0.251591	SH3YL1/DZIP3/GHR/GNA12/VCP/PPP1R3E/HSP90AA1/STAT3/GTF2F1/MAP2K7/PIK3R2/ELL/SFI1	13	GO MF
GO:0005525	GTP binding	22/694	380/18737	0.0578947	1.56307	2.17481	0.0264459	0.273939	0.251591	RAB3B/DNM3/HHAT/RHOA/GNAI2/RAP2B/RNGTT/GNA12/RAC1/ARL4A/RAB2A/RAB14/TUBB4B/RAB6A/ATL1/HSP90AA1/TUBD1/GNA11/RAB11B/DNM2/RAB3A/RRAS	22	GO MF
GO:0140463	chromatin-protein adaptor activity	5/694	46/18737	0.108696	2.93463	2.57646	0.0269434	0.273939	0.251591	JARID2/PHF14/TP53BP1/HDGFL2/PIH1D1	5	GO MF
GO:0035064	methylated histone binding	7/694	79/18737	0.0886076	2.39228	2.43204	0.0269588	0.273939	0.251591	KDM4A/PWWP2A/CBX3/ING1/TP53BP1/CBX8/HDGFL2	7	GO MF
GO:0003746	translation elongation factor activity	3/694	18/18737	0.166667	4.49976	2.91338	0.0272634	0.273939	0.251591	EEF1B2/EEF1G/EIF5A	3	GO MF
GO:0030295	protein kinase activator activity	10/694	134/18737	0.0746269	2.01482	2.31213	0.0273939	0.273939	0.251591	CKS1B/DELE1/DBF4/MARK2/CAB39L/SPRY2/SAMD15/CCNK/MAP2K1/SLC27A1	10	GO MF
GO:0008589	regulation of smoothened signaling pathway	8/669	87/18986	0.091954	2.60962	2.87578	0.0115784	0.281037	0.263698	GORAB/SERPINE2/IFT122/VCP/C2CD3/CHSY1/IFT140/TUBD1	8	GO BP
GO:1990823	response to leukemia inhibitory factor	9/669	105/18986	0.0857143	2.43254	2.81307	0.0118537	0.281037	0.263698	CACYBP/CREB1/MYNN/JARID2/SNX10/SPRY2/TEX14/RNF125/PMM1	9	GO BP
GO:0035721	intraciliary retrograde transport	3/669	14/18986	0.214286	6.08136	3.63478	0.0118568	0.281037	0.263698	DYNC2LI1/IFT122/IFT140	3	GO BP
GO:0035970	peptidyl-threonine dephosphorylation	3/669	14/18986	0.214286	6.08136	3.63478	0.0118568	0.281037	0.263698	DUSP10/PPM1B/PPP2CB	3	GO BP
GO:0042541	hemoglobin biosynthetic process	3/669	14/18986	0.214286	6.08136	3.63478	0.0118568	0.281037	0.263698	ABCB10/EIF2AK1/PRMT1	3	GO BP
GO:0060816	random inactivation of X chromosome	3/669	14/18986	0.214286	6.08136	3.63478	0.0118568	0.281037	0.263698	SPEN/PCGF3/JARID2	3	GO BP
GO:1904152	regulation of retrograde protein transport, ER to cytosol	3/669	14/18986	0.214286	6.08136	3.63478	0.0118568	0.281037	0.263698	EDEM1/BRSK2/OS9	3	GO BP
GO:1904353	regulation of telomere capping	3/669	14/18986	0.214286	6.08136	3.63478	0.0118568	0.281037	0.263698	HNRNPD/ATM/ERCC4	3	GO BP
GO:1905269	positive regulation of chromatin organization	3/669	14/18986	0.214286	6.08136	3.63478	0.0118568	0.281037	0.263698	TPR/ATF7IP/TRIM28	3	GO BP
GO:2000105	positive regulation of DNA-templated DNA replication	3/669	14/18986	0.214286	6.08136	3.63478	0.0118568	0.281037	0.263698	DBF4/E2F7/INO80	3	GO BP
GO:0000723	telomere maintenance	12/669	162/18986	0.0740741	2.1022	2.69248	0.0123173	0.285803	0.26817	HNRNPD/NHP2/HUS1/POT1/ATM/HSP90AA1/XRCC3/INO80/ERCC4/MAP2K7/PNKP/PCNA	12	GO BP
GO:0031468	nuclear membrane reassembly	4/669	26/18986	0.153846	4.3661	3.28236	0.0123237	0.285803	0.26817	SPAST/UBE2I/SIRT2/CHMP4B	4	GO BP
GO:0032212	positive regulation of telomere maintenance via telomerase	4/669	26/18986	0.153846	4.3661	3.28236	0.0123237	0.285803	0.26817	HNRNPD/POT1/ATM/HSP90AA1	4	GO BP
GO:0034243	regulation of transcription elongation by RNA polymerase II	8/669	88/18986	0.0909091	2.57997	2.83905	0.0123559	0.285803	0.26817	LARP7/PWWP2A/CDK13/INTS5/INTS4/CCNK/GTF2F1/ELL	8	GO BP
GO:0010972	negative regulation of G2/M transition of mitotic cell cycle	7/669	71/18986	0.0985915	2.798	2.90072	0.0123671	0.285803	0.26817	BARD1/HUS1/WEE1/ATM/TAOK3/CDK5RAP3/MBTPS2	7	GO BP
GO:0007098	centrosome cycle	11/669	143/18986	0.0769231	2.18305	2.71386	0.012463	0.286587	0.268906	CDK11A/CEP85/STIL/XPO1/CCNL1/C2CD3/XRCC3/CEP131/DNM2/CHMP4B/PARD6B	11	GO BP
GO:0044818	mitotic G2/M transition checkpoint	6/669	55/18986	0.109091	3.09596	2.97488	0.0125399	0.286927	0.269225	BARD1/HUS1/ATM/TAOK3/CDK5RAP3/MBTPS2	6	GO BP
GO:0022884	macromolecule transmembrane transporter activity	4/694	32/18737	0.125	3.37482	2.63688	0.0294837	0.291198	0.267442	TIMM17A/PEX2/TMED10/TOMM40	4	GO MF
GO:0051402	neuron apoptotic process	19/669	307/18986	0.0618893	1.7564	2.55348	0.0128941	0.29358	0.275467	NES/ATF2/RHOA/GBE1/GSK3B/WFS1/SNCA/TRIM2/SRPK2/JAK2/ATM/TMBIM6/CIT/DIABLO/TRAF7/MAP2K7/DNAJC5/ELK1/NONO	19	GO BP
GO:0140034	methylation-dependent protein binding	7/694	81/18737	0.0864198	2.33321	2.35828	0.0303846	0.296435	0.272252	KDM4A/PWWP2A/CBX3/ING1/TP53BP1/CBX8/HDGFL2	7	GO MF
GO:0018210	peptidyl-threonine modification	8/669	89/18986	0.0898876	2.55098	2.80283	0.013171	0.29793	0.279549	ATF2/OXSR1/GSK3B/RIPK2/MARK2/ACVR1B/SPRY2/SIRT2	8	GO BP
GO:1901988	negative regulation of cell cycle phase transition	18/669	287/18986	0.0627178	1.77991	2.54429	0.0134606	0.29793	0.279549	TPR/ATF2/BARD1/JADE1/HUS1/BRSK2/WEE1/PRPF19/CDK2AP2/ANAPC15/ATM/E2F7/TAOK3/XRCC3/TP53BP1/CDK5RAP3/TEX14/MBTPS2	18	GO BP
GO:0050657	nucleic acid transport	12/669	164/18986	0.0731707	2.07656	2.64618	0.0134742	0.29793	0.279549	KHDRBS1/RBM8A/TPR/XPO1/IGF2BP2/IGF2BP3/ENY2/PABPN1/NUP88/KPNB1/KHSRP/NXT1	12	GO BP
GO:0050658	RNA transport	12/669	164/18986	0.0731707	2.07656	2.64618	0.0134742	0.29793	0.279549	KHDRBS1/RBM8A/TPR/XPO1/IGF2BP2/IGF2BP3/ENY2/PABPN1/NUP88/KPNB1/KHSRP/NXT1	12	GO BP
GO:0006644	phospholipid metabolic process	22/669	374/18986	0.0588235	1.66939	2.49868	0.0136201	0.29793	0.279549	DHDDS/PIP5K1A/PMVK/FDPS/SH3YL1/PIGF/PLCD1/SNCA/HMGCS1/HEXB/PI4K2A/PGAP2/FAR1/OSBP/ATM/ETNK1/SCARB1/CHRM5/PGP/SLC27A1/SPHK2/PIGU	22	GO BP
GO:0042176	regulation of protein catabolic process	22/669	374/18986	0.0588235	1.66939	2.49868	0.0136201	0.29793	0.279549	SOCS5/XPO1/BARD1/SERPINE2/GSK3B/TIPARP/PSMD2/WFS1/SNCA/GNA12/RIC1/VCP/USP5/HSP90AA1/PSMD3/CDK5RAP3/SOX9/SIRT2/HSPBP1/RBX1/AMER1/SNX12	22	GO BP
GO:2000779	regulation of double-strand break repair	11/669	145/18986	0.0758621	2.15294	2.66336	0.0137199	0.29793	0.279549	POT1/UBE2N/KMT5A/TP53BP1/C1QBP/SMARCD2/HDGFL2/PRMT1/PNKP/KMT5C/MORF4L2	11	GO BP
GO:0051345	positive regulation of hydrolase activity	20/669	331/18986	0.060423	1.71478	2.50716	0.0139012	0.29793	0.279549	BCL10/PIP5K1A/MAP4K4/RHOA/GSK3B/SNCA/RAPGEF6/HIP1/CAV2/RIPK2/RIC1/VCP/RSU1/RET/DIABLO/ARHGAP17/STAT3/PCNA/TBC1D10A/CDKL5	20	GO BP
GO:0010001	glial cell differentiation	17/669	267/18986	0.0636704	1.80695	2.53775	0.0139974	0.29793	0.279549	SKI/MTOR/KDM4A/NFIA/DUSP10/SERPINE2/RHOA/POU3F2/IL6/PTN/NFIB/CNTN1/MAP2K1/STAT3/SOX9/SIRT2/MED12	17	GO BP
GO:0036465	synaptic vesicle recycling	8/669	90/18986	0.0888889	2.52264	2.76709	0.0140248	0.29793	0.279549	SYT11/DNM3/NLGN1/SNCA/AP3M2/DNM2/RAB3A/AP2A1	8	GO BP
GO:0016233	telomere capping	4/669	27/18986	0.148148	4.2044	3.18428	0.0140726	0.29793	0.279549	HNRNPD/POT1/ATM/ERCC4	4	GO BP
GO:0070102	interleukin-6-mediated signaling pathway	4/669	27/18986	0.148148	4.2044	3.18428	0.0140726	0.29793	0.279549	IL6/JAK2/CTR9/STAT3	4	GO BP
GO:0120032	regulation of plasma membrane bounded cell projection assembly	14/669	205/18986	0.0682927	1.93812	2.58089	0.0140881	0.29793	0.279549	MTOR/DNM3/SH3YL1/FAM98A/DYNC2LI1/GSK3B/NLGN1/RAC1/TCHP/HSP90AA1/IFT140/RABEP2/CDKL5/WDR44	14	GO BP
GO:1901991	negative regulation of mitotic cell cycle phase transition	14/669	205/18986	0.0682927	1.93812	2.58089	0.0140881	0.29793	0.279549	TPR/BARD1/JADE1/HUS1/WEE1/CDK2AP2/ANAPC15/ATM/E2F7/TAOK3/XRCC3/CDK5RAP3/TEX14/MBTPS2	14	GO BP
GO:1902750	negative regulation of cell cycle G2/M phase transition	7/669	73/18986	0.0958904	2.72134	2.81604	0.0142731	0.29793	0.279549	BARD1/HUS1/WEE1/ATM/TAOK3/CDK5RAP3/MBTPS2	7	GO BP
GO:0050770	regulation of axonogenesis	11/669	146/18986	0.0753425	2.13819	2.63842	0.0143832	0.29793	0.279549	SEMA4F/GSK3B/EPHB3/POU3F2/SEMA3A/RET/BRSK2/EIF4G2/MARK2/MAP2K1/CDKL5	11	GO BP
GO:0006275	regulation of DNA replication	10/669	127/18986	0.0787402	2.23462	2.66788	0.0144214	0.29793	0.279549	JADE1/WRNIP1/DBF4/ESCO2/CHRAC1/WEE1/E2F7/INO80/TNFAIP1/PCNA	10	GO BP
GO:0060033	anatomical structure regression	3/669	15/18986	0.2	5.67593	3.46226	0.0144388	0.29793	0.279549	OPN5/BMPR1A/SLC17A6	3	GO BP
GO:0070885	negative regulation of calcineurin-NFAT signaling cascade	3/669	15/18986	0.2	5.67593	3.46226	0.0144388	0.29793	0.279549	MTOR/GSK3B/RCAN1	3	GO BP
GO:0106057	negative regulation of calcineurin-mediated signaling	3/669	15/18986	0.2	5.67593	3.46226	0.0144388	0.29793	0.279549	MTOR/GSK3B/RCAN1	3	GO BP
GO:1901836	regulation of transcription of nucleolar large rRNA by RNA polymerase I	3/669	15/18986	0.2	5.67593	3.46226	0.0144388	0.29793	0.279549	MTOR/IPPK/PIH1D1	3	GO BP
GO:0031098	stress-activated protein kinase signaling cascade	6/669	57/18986	0.105263	2.98733	2.87168	0.0148026	0.304078	0.285318	DUSP10/CCM2/RIPK2/TAOK3/MAP2K1/MAP2K7	6	GO BP
GO:0035091	phosphatidylinositol binding	17/694	280/18737	0.0607143	1.6392	2.11348	0.03214	0.306269	0.281284	SH3YL1/PLCD1/ZFYVE16/SNX8/SNX10/HIP1/SVIL/OSBP/NUMA1/FCHSD2/SCARB1/TOM1L2/DNM2/PIGU/FRMPD4/AMER1/SNX12	17	GO MF
GO:0043130	ubiquitin binding	8/694	100/18737	0.08	2.15988	2.28082	0.0321583	0.306269	0.281284	CKS1B/FAF2/JARID2/SHARPIN/USP5/UBE2N/TOM1L2/SIRT2	8	GO MF
GO:0140416	transcription regulator inhibitor activity	4/694	33/18737	0.121212	3.27255	2.56252	0.0325989	0.306813	0.281784	NFIB/SIN3A/DNAJB1/ELK1	4	GO MF
GO:0060491	regulation of cell projection assembly	14/669	207/18986	0.0676329	1.9194	2.54181	0.015218	0.311228	0.292027	MTOR/DNM3/SH3YL1/FAM98A/DYNC2LI1/GSK3B/NLGN1/RAC1/TCHP/HSP90AA1/IFT140/RABEP2/CDKL5/WDR44	14	GO BP
GO:0006406	mRNA export from nucleus	7/669	74/18986	0.0945946	2.68456	2.77476	0.0153008	0.311435	0.292221	RBM8A/TPR/XPO1/ENY2/PABPN1/NUP88/NXT1	7	GO BP
GO:1902850	microtubule cytoskeleton organization involved in mitosis	12/669	167/18986	0.0718563	2.03926	2.57795	0.0153629	0.311435	0.292221	NUDC/STIL/TPR/SPAST/RHOA/STAG1/VCP/NUMA1/MZT1/SPRY2/KPNB1/CHMP4B	12	GO BP
GO:0014044	Schwann cell development	5/669	42/18986	0.119048	3.37853	2.9491	0.0155118	0.31172	0.292488	SKI/POU3F2/MAP2K1/SIRT2/MED12	5	GO BP
GO:0060999	positive regulation of dendritic spine development	5/669	42/18986	0.119048	3.37853	2.9491	0.0155118	0.31172	0.292488	SLC30A1/NLGN1/EIF4G2/EEF2K/CDKL5	5	GO BP
GO:0046165	alcohol biosynthetic process	11/669	148/18986	0.0743243	2.1093	2.58913	0.015782	0.315157	0.295713	DHDDS/PMVK/FDPS/SNCA/HMGCS1/MOXD1/IPPK/SPTSSA/PGP/SPHK2/MBTPS2	11	GO BP
GO:0022613	ribonucleoprotein complex biogenesis	27/669	492/18986	0.054878	1.55742	2.3941	0.0158192	0.315157	0.295713	RNU11/UTP11/NSUN4/PTBP2/KHDC4/XPO1/EIF2A/NHP2/NOL7/SRPK2/LUC7L2/RNU6ATAC/TSSC4/PRPF19/SF1/ATM/NGDN/HSP90AA1/NUP88/C1QBP/DDX42/MPV17L2/LSM4/RPS19/PIH1D1/U2AF2/EIF3D	27	GO BP
GO:0060537	muscle tissue development	25/669	447/18986	0.0559284	1.58723	2.4011	0.0159899	0.315356	0.2959	SKI/MTOR/BCL9/HLX/SLC8A1/FOXN2/CREB1/RHOA/DIPK2A/TIPARP/JARID2/HDAC9/SEMA3C/CAV2/SVIL/BMPR1A/AKAP6/CTCF/SOX9/HMG20B/CALR/SIRT2/PRMT1/RCAN1/DMD	25	GO BP
GO:0033047	regulation of mitotic sister chromatid segregation	6/669	58/18986	0.103448	2.93583	2.82176	0.0160339	0.315356	0.2959	TPR/NUMA1/ANAPC15/ATM/XRCC3/TEX14	6	GO BP
GO:0072698	protein localization to microtubule cytoskeleton	6/669	58/18986	0.103448	2.93583	2.82176	0.0160339	0.315356	0.2959	STIL/GSK3B/SNX10/NUMA1/C2CD3/CEP131	6	GO BP
GO:0140101	catalytic activity, acting on a tRNA	10/694	139/18737	0.0719424	1.94234	2.18699	0.0340595	0.315632	0.289883	NSUN4/DARS2/CDKAL1/TYW1/TYW1B/EARS2/ELAC2/SARS2/TSEN34/FTSJ1	10	GO MF
GO:0003697	single-stranded DNA binding	9/694	120/18737	0.075	2.02489	2.20891	0.0343249	0.315632	0.289883	MLH1/POLR2H/POT1/RAD52/PCBP2/RAD51B/TDP1/ERCC4/SWSAP1	9	GO MF
GO:0032008	positive regulation of TOR signaling	7/669	75/18986	0.0933333	2.64877	2.73416	0.0163801	0.316774	0.29723	WDR59/CTNS/PIH1D1/PRMT1/CASTOR1/RBX1/OTUD5	7	GO BP
GO:0032206	positive regulation of telomere maintenance	7/669	75/18986	0.0933333	2.64877	2.73416	0.0163801	0.316774	0.29723	HNRNPD/POT1/ATM/HSP90AA1/INO80/MAP2K7/PNKP	7	GO BP
GO:0071479	cellular response to ionizing radiation	7/669	75/18986	0.0933333	2.64877	2.73416	0.0163801	0.316774	0.29723	BARD1/HUS1/SNAI2/ATM/INO80/TP53BP1/ELK1	7	GO BP
GO:1902017	regulation of cilium assembly	7/669	75/18986	0.0933333	2.64877	2.73416	0.0163801	0.316774	0.29723	DYNC2LI1/GSK3B/TCHP/IFT140/RABEP2/CDKL5/WDR44	7	GO BP
GO:0055106	ubiquitin-protein transferase regulator activity	4/694	34/18737	0.117647	3.1763	2.49096	0.0358991	0.317118	0.291248	ENTREP1/UBE2N/SPRY2/CBX8	4	GO MF
GO:0061631	ubiquitin conjugating enzyme activity	4/694	34/18737	0.117647	3.1763	2.49096	0.0358991	0.317118	0.291248	UBE2D3/UBE2N/UBE2S/UBE2C	4	GO MF
GO:0061608	nuclear import signal receptor activity	3/694	20/18737	0.15	4.04978	2.67627	0.0360721	0.317118	0.291248	KPNA3/IPO5/KPNB1	3	GO MF
GO:0140664	ATP-dependent DNA damage sensor activity	3/694	20/18737	0.15	4.04978	2.67627	0.0360721	0.317118	0.291248	MLH1/RAD51B/XRCC3	3	GO MF
GO:0006261	DNA-templated DNA replication	12/669	169/18986	0.0710059	2.01512	2.53325	0.0167291	0.322174	0.302297	BARD1/WRNIP1/REV3L/DBF4/RRM2B/CHRAC1/E2F7/INO80/CENPX/CARM1/PNKP/PCNA	12	GO BP
GO:0006979	response to oxidative stress	23/669	405/18986	0.0567901	1.61169	2.378	0.0172717	0.324008	0.304018	SLC8A1/ATF2/PJVK/OXSR1/SNCA/IL6/PPP2CB/PEX2/RRM2B/JAK2/SESN3/ATM/RAD52/SP1/PAWR/SIN3A/NFE2L1/CBX8/SIRT2/PNKP/PCNA/RCAN1/RBX1	23	GO BP
GO:0030242	autophagy of peroxisome	3/669	16/18986	0.1875	5.32119	3.30461	0.0173135	0.324008	0.304018	PJVK/PEX2/ATM	3	GO BP
GO:0085020	protein K6-linked ubiquitination	3/669	16/18986	0.1875	5.32119	3.30461	0.0173135	0.324008	0.304018	BARD1/UBE2D3/UBE2S	3	GO BP
GO:0045839	negative regulation of mitotic nuclear division	6/669	59/18986	0.101695	2.88607	2.7729	0.0173342	0.324008	0.304018	TPR/ANAPC15/ATM/XRCC3/TOM1L2/TEX14	6	GO BP
GO:0051298	centrosome duplication	7/669	76/18986	0.0921053	2.61392	2.69422	0.0175122	0.324008	0.304018	CEP85/STIL/XPO1/C2CD3/XRCC3/CEP131/CHMP4B	7	GO BP
GO:0000077	DNA damage checkpoint signaling	10/669	131/18986	0.0763359	2.16639	2.5601	0.0175806	0.324008	0.304018	ATF2/BARD1/HUS1/PRPF19/ATM/E2F7/TAOK3/TP53BP1/CDK5RAP3/MBTPS2	10	GO BP
GO:0090068	positive regulation of cell cycle process	17/669	274/18986	0.0620438	1.76078	2.42419	0.0176122	0.324008	0.304018	STIL/TPR/SPAST/RHOA/DBF4/RRM2B/SVIL/NUMA1/NCAPD2/E2F7/CIT/RAD51B/XRCC3/INO80/SIN3A/SIRT2/UBE2C	17	GO BP
GO:0046889	positive regulation of lipid biosynthetic process	8/669	94/18986	0.0851064	2.41529	2.62883	0.0178457	0.324008	0.304018	MTOR/CREB1/ELOVL5/SIRT4/SCARB1/SLC27A1/SIRT2/SPHK2	8	GO BP
GO:1900182	positive regulation of protein localization to nucleus	8/669	94/18986	0.0851064	2.41529	2.62883	0.0178457	0.324008	0.304018	TPR/LARP7/JAK2/IPO5/HSP90AA1/CDK5RAP3/PIK3R2/TRIM28	8	GO BP
GO:0003401	axis elongation	4/669	29/18986	0.137931	3.91444	3.00165	0.0180227	0.324008	0.304018	SPRY2/SOX9/TRIM28/MED12	4	GO BP
GO:0008299	isoprenoid biosynthetic process	4/669	29/18986	0.137931	3.91444	3.00165	0.0180227	0.324008	0.304018	DHDDS/PMVK/FDPS/HMGCS1	4	GO BP
GO:0060384	innervation	4/669	29/18986	0.137931	3.91444	3.00165	0.0180227	0.324008	0.304018	SERPINE2/SEMA3A/RET/SLITRK6	4	GO BP
GO:1903421	regulation of synaptic vesicle recycling	4/669	29/18986	0.137931	3.91444	3.00165	0.0180227	0.324008	0.304018	SYT11/DNM3/NLGN1/SNCA	4	GO BP
GO:1904358	positive regulation of telomere maintenance via telomere lengthening	4/669	29/18986	0.137931	3.91444	3.00165	0.0180227	0.324008	0.304018	HNRNPD/POT1/ATM/HSP90AA1	4	GO BP
GO:0035107	appendage morphogenesis	11/669	151/18986	0.0728477	2.06739	2.51664	0.0180682	0.324008	0.304018	SKI/ERRFI1/NFIA/IFT122/GNA12/SEMA3C/BMPR1A/C2CD3/IFT140/TMEM107/SOX9	11	GO BP
GO:0035108	limb morphogenesis	11/669	151/18986	0.0728477	2.06739	2.51664	0.0180682	0.324008	0.304018	SKI/ERRFI1/NFIA/IFT122/GNA12/SEMA3C/BMPR1A/C2CD3/IFT140/TMEM107/SOX9	11	GO BP
GO:0051783	regulation of nuclear division	11/669	151/18986	0.0728477	2.06739	2.51664	0.0180682	0.324008	0.304018	TPR/CAV2/ANAPC15/ATM/XRCC3/TOM1L2/TEX14/CALR/SIRT2/UBE2C/PDXP	11	GO BP
GO:0010975	regulation of neuron projection development	25/669	452/18986	0.0553097	1.56967	2.34261	0.0180861	0.324008	0.304018	DNM3/SLC30A1/KIDINS220/SEMA4F/RHOA/EPHA3/GSK3B/NLGN1/EPHB3/ADGRB3/POU3F2/SEMA3A/PTN/RET/BRSK2/EIF4G2/MARK2/CNTN1/MAP2K1/EEF2K/RETREG3/CARM1/AP2A1/CDKL5/DMD	25	GO BP
GO:0031346	positive regulation of cell projection organization	21/669	363/18986	0.0578512	1.6418	2.35949	0.0185236	0.330564	0.310169	MTOR/DNM3/SLC30A1/KIDINS220/FAM98A/EPHA3/GSK3B/NLGN1/RAC1/PTN/RET/EIF4G2/MARK2/CNTN1/HSP90AA1/MAP2K1/EEF2K/RETREG3/AP2A1/CDKL5/DMD	21	GO BP
GO:0060998	regulation of dendritic spine development	6/669	60/18986	0.1	2.83797	2.72505	0.0187051	0.332343	0.311839	DNM3/SLC30A1/NLGN1/EIF4G2/EEF2K/CDKL5	6	GO BP
GO:0060828	regulation of canonical Wnt signaling pathway	17/669	276/18986	0.0615942	1.74802	2.39235	0.0187671	0.332343	0.311839	PPM1B/USP34/RBMS3/LIMD1/GSK3B/TBL1XR1/JADE1/MCC/CSNK1G3/TMEM170B/SNAI2/VCP/SOX9/TLE2/RBX1/OTUD5/AMER1	17	GO BP
GO:0006405	RNA export from nucleus	8/669	95/18986	0.0842105	2.38987	2.59537	0.0189072	0.333546	0.312967	KHDRBS1/RBM8A/TPR/XPO1/ENY2/PABPN1/NUP88/NXT1	8	GO BP
GO:1902115	regulation of organelle assembly	15/669	234/18986	0.0641026	1.81921	2.40974	0.0190967	0.335607	0.314902	MTOR/STIL/TPR/DYNC2LI1/RHOA/GSK3B/NUMA1/ATM/CNOT2/TCHP/IFT140/RABEP2/CHMP4B/CDKL5/WDR44	15	GO BP
GO:0014902	myotube differentiation	10/669	133/18986	0.075188	2.13381	2.50765	0.0193391	0.338405	0.317527	SKI/MTOR/BCL9/ERVFRD-1/ADGRB3/HDAC9/CAV2/DMPK/MAMSTR/RCAN1	10	GO BP
GO:0035967	cellular response to topologically incorrect protein	9/669	114/18986	0.0789474	2.2405	2.53882	0.0194157	0.338405	0.317527	ABCB10/EDEM1/WFS1/TBL2/VCP/TMBIM6/OS9/CDK5RAP3/MBTPS2	9	GO BP
GO:0032200	telomere organization	13/669	193/18986	0.0673575	1.91158	2.43259	0.0194755	0.338405	0.317527	HNRNPD/NHP2/HUS1/POT1/ATM/HSP90AA1/XRCC3/INO80/ERCC4/MAP2K7/SIRT2/PNKP/PCNA	13	GO BP
GO:0030308	negative regulation of cell growth	12/669	173/18986	0.0693642	1.96853	2.44568	0.0197336	0.340331	0.319334	SERTAD2/SEMA4F/SERPINE2/DCBLD2/JADE1/SEMA3A/NAIF1/ACVR1B/TCHP/ING1/SERTAD3/SPHK2	12	GO BP
GO:0051168	nuclear export	12/669	173/18986	0.0693642	1.96853	2.44568	0.0197336	0.340331	0.319334	KHDRBS1/RBM8A/TPR/XPO1/BARD1/GSK3B/ENY2/PABPN1/UBE2I/NUP88/CALR/NXT1	12	GO BP
GO:0048488	synaptic vesicle endocytosis	7/669	78/18986	0.0897436	2.54689	2.61623	0.0199395	0.341785	0.320698	SYT11/DNM3/NLGN1/SNCA/AP3M2/DNM2/AP2A1	7	GO BP
GO:0042306	regulation of protein import into nucleus	6/669	61/18986	0.0983607	2.79144	2.67819	0.0201483	0.341785	0.320698	TPR/JAK2/IPO5/HSP90AA1/PIK3R2/TRIM28	6	GO BP
GO:0090330	regulation of platelet aggregation	4/669	30/18986	0.133333	3.78396	2.91636	0.0202308	0.341785	0.320698	SERPINE2/IL6/JAK2/SH2B3	4	GO BP
GO:0051303	establishment of chromosome localization	9/669	115/18986	0.0782609	2.22102	2.50995	0.0204314	0.341785	0.320698	NUDC/MLH1/NUMA1/ATM/KIF22/KPNB1/TEX14/SIRT2/CHMP4B	9	GO BP
GO:0060428	lung epithelium development	5/669	45/18986	0.111111	3.1533	2.76376	0.0204505	0.341785	0.320698	ERRFI1/CREB1/NFIB/MAP2K1/SOX9	5	GO BP
GO:0000712	resolution of meiotic recombination intermediates	3/669	17/18986	0.176471	5.00818	3.15966	0.0204834	0.341785	0.320698	MLH1/ERCC4/CENPX	3	GO BP
GO:0050872	white fat cell differentiation	3/669	17/18986	0.176471	5.00818	3.15966	0.0204834	0.341785	0.320698	ATF2/TBL1XR1/SNAI2	3	GO BP
GO:0097091	synaptic vesicle clustering	3/669	17/18986	0.176471	5.00818	3.15966	0.0204834	0.341785	0.320698	NLGN1/BRSK2/RAB3A	3	GO BP
GO:0099159	regulation of modification of postsynaptic structure	3/669	17/18986	0.176471	5.00818	3.15966	0.0204834	0.341785	0.320698	RHOA/PDXP/AMOT	3	GO BP
GO:0051028	mRNA transport	10/669	135/18986	0.0740741	2.1022	2.45612	0.0212231	0.351588	0.329896	RBM8A/TPR/XPO1/IGF2BP2/IGF2BP3/ENY2/PABPN1/NUP88/KHSRP/NXT1	10	GO BP
GO:0051983	regulation of chromosome segregation	10/669	135/18986	0.0740741	2.1022	2.45612	0.0212231	0.351588	0.329896	TPR/NUMA1/ANAPC15/ATM/NCAPD2/XRCC3/TEX14/SMARCD2/SIRT2/UBE2C	10	GO BP
GO:0019211	phosphatase activator activity	3/694	21/18737	0.142857	3.85694	2.56902	0.0409586	0.352332	0.323589	PPP2R5A/PPP2R5D/GTF2F1	3	GO MF
GO:1904047	S-adenosyl-L-methionine binding	3/694	21/18737	0.142857	3.85694	2.56902	0.0409586	0.352332	0.323589	PRMT1/KMT5C/FTSJ1	3	GO MF
GO:0006383	transcription by RNA polymerase III	6/669	62/18986	0.0967742	2.74642	2.63226	0.0216652	0.355094	0.333186	MTOR/GTF3C2/POLR2H/SNAPC2/ELL/POLR3H	6	GO BP
GO:0006611	protein export from nucleus	6/669	62/18986	0.0967742	2.74642	2.63226	0.0216652	0.355094	0.333186	TPR/XPO1/BARD1/GSK3B/CALR/NXT1	6	GO BP
GO:0010965	regulation of mitotic sister chromatid separation	6/669	62/18986	0.0967742	2.74642	2.63226	0.0216652	0.355094	0.333186	TPR/ANAPC15/ATM/XRCC3/TEX14/UBE2C	6	GO BP
GO:0003924	GTPase activity	19/694	333/18737	0.0570571	1.54046	1.95161	0.0420518	0.356077	0.327029	RAB3B/DNM3/RGS18/RHOA/GNAI2/RAP2B/GNA12/RAC1/ARL4A/RAB2A/RAB14/TUBB4B/RAB6A/ATL1/GNA11/RAB11B/DNM2/RAB3A/RRAS	19	GO MF
GO:1990841	promoter-specific chromatin binding	6/694	69/18737	0.0869565	2.3477	2.19955	0.0422994	0.356077	0.327029	ATF2/NRL/ERCC4/GTF2F1/ZC3H4/TRIM28	6	GO MF
GO:0016830	carbon-carbon lyase activity	5/694	52/18737	0.0961538	2.59602	2.26025	0.0427293	0.356077	0.327029	UXS1/TYW1/TYW1B/ALDOA/ME2	5	GO MF
GO:0006739	NADP metabolic process	5/669	46/18986	0.108696	3.08475	2.70541	0.0223003	0.364212	0.341742	MTOR/MDH1/NADK2/PC/ME2	5	GO BP
GO:0031023	microtubule organizing center organization	11/669	156/18986	0.0705128	2.00113	2.39949	0.022413	0.364764	0.342259	CDK11A/CEP85/STIL/XPO1/CCNL1/C2CD3/XRCC3/CEP131/DNM2/CHMP4B/PARD6B	11	GO BP
GO:0032436	positive regulation of proteasomal ubiquitin-dependent protein catabolic process	7/669	80/18986	0.0875	2.48322	2.54064	0.0225922	0.366391	0.343786	SOCS5/GSK3B/VCP/USP5/SIRT2/HSPBP1/RBX1	7	GO BP
GO:0044706	multi-multicellular organism process	14/669	218/18986	0.0642202	1.82255	2.33438	0.0227205	0.367182	0.344528	ERRFI1/HSPG2/SERPINE2/HEXB/PTN/CSMD1/ACVR1B/EPYC/C1QBP/TEKT3/VMP1/CALR/TRIM28/ACSL4	14	GO BP
GO:0016779	nucleotidyltransferase activity	10/694	146/18737	0.0684932	1.84922	2.02026	0.045182	0.372635	0.342236	TIPARP/POLR2H/RNGTT/REV3L/POLM/CHRAC1/TUT1/SIRT4/GPHN/POLR3H	10	GO MF
GO:0031683	G-protein beta/gamma-subunit complex binding	3/694	22/18737	0.136364	3.68162	2.46819	0.04616	0.37301	0.34258	GNAI2/GNA12/GNA11	3	GO MF
GO:0050321	tau-protein kinase activity	3/694	22/18737	0.136364	3.68162	2.46819	0.04616	0.37301	0.34258	GSK3B/BRSK2/MARK2	3	GO MF
GO:0016874	ligase activity	11/694	167/18737	0.0658683	1.77835	1.98148	0.0466739	0.373391	0.34293	DARS2/SUCLG1/TTLL4/GMPS/PC/EARS2/SLC27A1/SARS2/ATP5F1E/ATP5PO/ACSL4	11	GO MF
GO:0071709	membrane assembly	6/669	63/18986	0.0952381	2.70283	2.58724	0.0232574	0.374549	0.351441	SPAST/NLGN1/CAV2/UBE2I/SIRT2/CHMP4B	6	GO BP
GO:0060996	dendritic spine development	8/669	99/18986	0.0808081	2.29331	2.46564	0.0236053	0.3762	0.35299	DNM3/SLC30A1/NLGN1/EPHB3/EIF4G2/EEF2K/PAK4/CDKL5	8	GO BP
GO:0010310	regulation of hydrogen peroxide metabolic process	3/669	18/18986	0.166667	4.72995	3.02565	0.0239499	0.3762	0.35299	SNCA/RAC1/CTNS	3	GO BP
GO:0034112	positive regulation of homotypic cell-cell adhesion	3/669	18/18986	0.166667	4.72995	3.02565	0.0239499	0.3762	0.35299	IL6/JAK2/PLAUR	3	GO BP
GO:0050687	negative regulation of defense response to virus	3/669	18/18986	0.166667	4.72995	3.02565	0.0239499	0.3762	0.35299	PPM1B/PCBP2/C1QBP	3	GO BP
GO:0060221	retinal rod cell differentiation	3/669	18/18986	0.166667	4.72995	3.02565	0.0239499	0.3762	0.35299	NRL/STAT3/SOX9	3	GO BP
GO:0072189	ureter development	3/669	18/18986	0.166667	4.72995	3.02565	0.0239499	0.3762	0.35299	NFIA/RET/SOX9	3	GO BP
GO:1901163	regulation of trophoblast cell migration	3/669	18/18986	0.166667	4.72995	3.02565	0.0239499	0.3762	0.35299	ACVR1B/C1QBP/CALR	3	GO BP
GO:0007519	skeletal muscle tissue development	12/669	178/18986	0.0674157	1.91324	2.33945	0.0240336	0.3762	0.35299	SKI/BCL9/HLX/FOXN2/RHOA/HDAC9/CAV2/SVIL/HMG20B/SIRT2/RCAN1/DMD	12	GO BP
GO:0000731	DNA synthesis involved in DNA repair	5/669	47/18986	0.106383	3.01911	2.64864	0.0242552	0.3762	0.35299	WRNIP1/REV3L/RRM2B/VCP/PCNA	5	GO BP
GO:0010824	regulation of centrosome duplication	5/669	47/18986	0.106383	3.01911	2.64864	0.0242552	0.3762	0.35299	STIL/XPO1/XRCC3/CEP131/CHMP4B	5	GO BP
GO:0050919	negative chemotaxis	5/669	47/18986	0.106383	3.01911	2.64864	0.0242552	0.3762	0.35299	SEMA4F/RHOA/SEMA3C/SEMA3A/SEMA3D	5	GO BP
GO:0010948	negative regulation of cell cycle process	19/669	329/18986	0.0577508	1.63895	2.23426	0.0246269	0.380688	0.357201	TPR/ATF2/BARD1/JADE1/HUS1/BRSK2/WEE1/PRPF19/CDK2AP2/ANAPC15/ATM/E2F7/TAOK3/XRCC3/TP53BP1/TOM1L2/CDK5RAP3/TEX14/MBTPS2	19	GO BP
GO:0035591	signaling adaptor activity	9/694	128/18737	0.0703125	1.89834	2.00007	0.0485131	0.382743	0.351519	KHDRBS1/BCL10/RIPK2/SH2B3/MAP2K1/WDR59/STAT3/SOCS6/STAP2	9	GO MF
GO:0051287	NAD binding	5/694	54/18737	0.0925926	2.49987	2.16466	0.0490036	0.382743	0.351519	UXS1/HIBADH/SIRT4/ME2/SIRT2	5	GO MF
GO:0016811	hydrolase activity, acting on carbon-nitrogen (but not peptide) bonds, in linear amides	6/694	72/18737	0.0833333	2.24988	2.08394	0.0503291	0.382743	0.351519	HDAC9/NTAQ1/HINT2/MTA2/SIRT4/SIRT2	6	GO MF
GO:0008353	RNA polymerase II CTD heptapeptide repeat kinase activity	2/694	10/18737	0.2	5.39971	2.72932	0.050614	0.382743	0.351519	CDK13/CCNK	2	GO MF
GO:0031957	very long-chain fatty acid-CoA ligase activity	2/694	10/18737	0.2	5.39971	2.72932	0.050614	0.382743	0.351519	SLC27A1/ACSL4	2	GO MF
GO:0042162	telomeric DNA binding	4/694	38/18737	0.105263	2.84195	2.22908	0.0509595	0.382743	0.351519	HNRNPD/POT1/ZBTB10/TP53BP1	4	GO MF
GO:0003887	DNA-directed DNA polymerase activity	3/694	23/18737	0.130435	3.52155	2.37308	0.0516703	0.382743	0.351519	REV3L/POLM/CHRAC1	3	GO MF
GO:0003950	NAD+-protein poly-ADP-ribosyltransferase activity	3/694	23/18737	0.130435	3.52155	2.37308	0.0516703	0.382743	0.351519	TIPARP/SIRT4/SIRT2	3	GO MF
GO:0006754	ATP biosynthetic process	8/669	100/18986	0.08	2.27037	2.43418	0.0248972	0.383583	0.359917	SDHB/VCP/ALDOA/ATP5MC1/SPHK2/ATP5F1E/ATP5PO/NDUFB11	8	GO BP
GO:0018105	peptidyl-serine phosphorylation	11/669	159/18986	0.0691824	1.96337	2.33128	0.0253617	0.387385	0.363485	MTOR/GSK3B/SNCA/IL6/SRPK2/RIPK2/MARK2/ATM/SPRY2/RPS6KA3/DMD	11	GO BP
GO:0048193	Golgi vesicle transport	18/669	308/18986	0.0584416	1.65855	2.22685	0.0254363	0.387385	0.363485	SPAST/YIPF4/TFG/SNX8/KDELR2/EXOC4/CREB3L2/VCP/RAB14/RAB6A/COPZ1/TMED10/P4HB/DNM2/TMED1/COPE/AP2A1/SNX12	18	GO BP
GO:0030516	regulation of axon extension	7/669	82/18986	0.0853659	2.42265	2.46729	0.0254792	0.387385	0.363485	SEMA4F/GSK3B/SEMA3A/EIF4G2/SIN3A/DNM2/CDKL5	7	GO BP
GO:0140238	presynaptic endocytosis	7/669	82/18986	0.0853659	2.42265	2.46729	0.0254792	0.387385	0.363485	SYT11/DNM3/NLGN1/SNCA/AP3M2/DNM2/AP2A1	7	GO BP
GO:0099504	synaptic vesicle cycle	14/669	222/18986	0.0630631	1.78971	2.26189	0.0260413	0.394381	0.37005	RAB3B/STXBP3/SYT11/DNM3/NLGN1/SNCA/AP3M2/BRSK2/SLC17A6/DNM2/RAB3A/GRIK5/AP2A1/DNAJC5	14	GO BP
GO:0031570	DNA integrity checkpoint signaling	10/669	140/18986	0.0714286	2.02712	2.33113	0.0265124	0.394381	0.37005	ATF2/BARD1/HUS1/PRPF19/ATM/E2F7/TAOK3/TP53BP1/CDK5RAP3/MBTPS2	10	GO BP
GO:0051965	positive regulation of synapse assembly	6/669	65/18986	0.0923077	2.61966	2.49977	0.0266731	0.394381	0.37005	NLGN1/EPHB3/ADGRB3/SLITRK6/SLITRK5/EEF2K	6	GO BP
GO:1905515	non-motile cilium assembly	6/669	65/18986	0.0923077	2.61966	2.49977	0.0266731	0.394381	0.37005	GORAB/IFT122/C2CD3/IFT140/TMEM107/CEP131	6	GO BP
GO:0030178	negative regulation of Wnt signaling pathway	12/669	181/18986	0.0662983	1.88153	2.27734	0.0269234	0.394381	0.37005	RBMS3/LIMD1/GSK3B/JADE1/MCC/TMEM170B/SNAI2/SOX9/TLE2/RBX1/OTUD5/AMER1	12	GO BP
GO:0051223	regulation of protein transport	24/669	446/18986	0.0538117	1.52716	2.153	0.0269512	0.394381	0.37005	TPR/XPO1/BARD1/EDEM1/GSK3B/IL6/ENY2/JAK2/BRSK2/OSBP/OS9/SIRT4/IPO5/TMED10/HSP90AA1/MYH10/TMEM97/CEP131/GNA11/PIK3R2/TRIM28/CDK16/SNX12/ACSL4	24	GO BP
GO:0007088	regulation of mitotic nuclear division	9/669	121/18986	0.0743802	2.11088	2.34274	0.0273423	0.394381	0.37005	TPR/CAV2/ANAPC15/ATM/XRCC3/TOM1L2/TEX14/UBE2C/PDXP	9	GO BP
GO:0014706	striated muscle tissue development	23/669	424/18986	0.0542453	1.53946	2.14696	0.0275974	0.394381	0.37005	SKI/MTOR/BCL9/HLX/SLC8A1/FOXN2/CREB1/RHOA/DIPK2A/JARID2/HDAC9/SEMA3C/CAV2/SVIL/BMPR1A/AKAP6/CTCF/HMG20B/CALR/SIRT2/PRMT1/RCAN1/DMD	23	GO BP
GO:0001829	trophectodermal cell differentiation	3/669	19/18986	0.157895	4.481	2.90117	0.0277128	0.394381	0.37005	CTR9/CNOT2/CNOT3	3	GO BP
GO:0020027	hemoglobin metabolic process	3/669	19/18986	0.157895	4.481	2.90117	0.0277128	0.394381	0.37005	ABCB10/EIF2AK1/PRMT1	3	GO BP
GO:0030575	nuclear body organization	3/669	19/18986	0.157895	4.481	2.90117	0.0277128	0.394381	0.37005	SRPK2/SF1/ETS1	3	GO BP
GO:0060263	regulation of respiratory burst	3/669	19/18986	0.157895	4.481	2.90117	0.0277128	0.394381	0.37005	DUSP10/RAC1/RPS19	3	GO BP
GO:0060965	negative regulation of miRNA-mediated gene silencing	3/669	19/18986	0.157895	4.481	2.90117	0.0277128	0.394381	0.37005	IL6/ELOC/STAT3	3	GO BP
GO:0061450	trophoblast cell migration	3/669	19/18986	0.157895	4.481	2.90117	0.0277128	0.394381	0.37005	ACVR1B/C1QBP/CALR	3	GO BP
GO:0071514	genomic imprinting	3/669	19/18986	0.157895	4.481	2.90117	0.0277128	0.394381	0.37005	MTA2/CTCF/TRIM28	3	GO BP
GO:1904037	positive regulation of epithelial cell apoptotic process	3/669	19/18986	0.157895	4.481	2.90117	0.0277128	0.394381	0.37005	IL6/JAK2/CARM1	3	GO BP
GO:0002363	alpha-beta T cell lineage commitment	4/669	33/18986	0.121212	3.43996	2.68097	0.0278202	0.394381	0.37005	MTOR/RHOA/IL6/STAT3	4	GO BP
GO:0010464	regulation of mesenchymal cell proliferation	4/669	33/18986	0.121212	3.43996	2.68097	0.0278202	0.394381	0.37005	PHF14/NFIB/BMPR1A/SOX9	4	GO BP
GO:0015813	L-glutamate transmembrane transport	4/669	33/18986	0.121212	3.43996	2.68097	0.0278202	0.394381	0.37005	SLC1A4/TTYH3/SLC17A6/ARL6IP1	4	GO BP
GO:0048799	animal organ maturation	4/669	33/18986	0.121212	3.43996	2.68097	0.0278202	0.394381	0.37005	RHOA/SNX10/RET/MBTPS2	4	GO BP
GO:0001774	microglial cell activation	5/669	49/18986	0.102041	2.89588	2.53948	0.0284876	0.394381	0.37005	SYT11/SNCA/IL6/JAK2/ATM	5	GO BP
GO:0006479	protein methylation	5/669	49/18986	0.102041	2.89588	2.53948	0.0284876	0.394381	0.37005	FAM98A/RAB6A/KMT5A/CARM1/PRMT1	5	GO BP
GO:0007094	mitotic spindle assembly checkpoint signaling	5/669	49/18986	0.102041	2.89588	2.53948	0.0284876	0.394381	0.37005	TPR/ANAPC15/ATM/XRCC3/TEX14	5	GO BP
GO:0008213	protein alkylation	5/669	49/18986	0.102041	2.89588	2.53948	0.0284876	0.394381	0.37005	FAM98A/RAB6A/KMT5A/CARM1/PRMT1	5	GO BP
GO:0014037	Schwann cell differentiation	5/669	49/18986	0.102041	2.89588	2.53948	0.0284876	0.394381	0.37005	SKI/POU3F2/MAP2K1/SIRT2/MED12	5	GO BP
GO:0042073	intraciliary transport	5/669	49/18986	0.102041	2.89588	2.53948	0.0284876	0.394381	0.37005	IFT25/DYNC2LI1/IFT122/IFT140/CEP131	5	GO BP
GO:0071173	spindle assembly checkpoint signaling	5/669	49/18986	0.102041	2.89588	2.53948	0.0284876	0.394381	0.37005	TPR/ANAPC15/ATM/XRCC3/TEX14	5	GO BP
GO:0071174	mitotic spindle checkpoint signaling	5/669	49/18986	0.102041	2.89588	2.53948	0.0284876	0.394381	0.37005	TPR/ANAPC15/ATM/XRCC3/TEX14	5	GO BP
GO:0044380	protein localization to cytoskeleton	6/669	66/18986	0.0909091	2.57997	2.45726	0.0284992	0.394381	0.37005	STIL/GSK3B/SNX10/NUMA1/C2CD3/CEP131	6	GO BP
GO:0050688	regulation of defense response to virus	6/669	66/18986	0.0909091	2.57997	2.45726	0.0284992	0.394381	0.37005	PPM1B/TRAF3IP2/PCBP2/HSP90AA1/SIN3A/C1QBP	6	GO BP
GO:0051648	vesicle localization	14/669	225/18986	0.0622222	1.76585	2.20849	0.0287583	0.396779	0.372299	STXBP3/SYT11/DNM3/TFG/NLGN1/SNCA/EXOC4/AP3M2/BRSK2/TMED10/RAB11B/DNM2/RAB3A/TMEM230	14	GO BP
GO:0042147	retrograde transport, endosome to Golgi	8/669	103/18986	0.0776699	2.20425	2.34201	0.0290678	0.398669	0.374073	SNX8/RIC1/RAB14/RAB6A/TBC1D10B/TBC1D17/TBC1D10A/SNX12	8	GO BP
GO:0051310	metaphase chromosome alignment	8/669	103/18986	0.0776699	2.20425	2.34201	0.0290678	0.398669	0.374073	NUDC/MLH1/NUMA1/KIF22/KPNB1/TEX14/SIRT2/CHMP4B	8	GO BP
GO:0000217	DNA secondary structure binding	4/694	39/18737	0.102564	2.76908	2.16894	0.0551879	0.405049	0.372005	HNRNPD/POT1/RAD51B/XRCC3	4	GO MF
GO:0050000	chromosome localization	9/669	123/18986	0.0731707	2.07656	2.28917	0.029973	0.409037	0.383801	NUDC/MLH1/NUMA1/ATM/KIF22/KPNB1/TEX14/SIRT2/CHMP4B	9	GO BP
GO:0051650	establishment of vesicle localization	13/669	205/18986	0.0634146	1.79969	2.20003	0.0300224	0.409037	0.383801	STXBP3/SYT11/DNM3/TFG/NLGN1/SNCA/EXOC4/AP3M2/TMED10/RAB11B/DNM2/RAB3A/TMEM230	13	GO BP
GO:0030968	endoplasmic reticulum unfolded protein response	7/669	85/18986	0.0823529	2.33715	2.36123	0.0302669	0.409037	0.383801	EDEM1/WFS1/TBL2/VCP/OS9/CDK5RAP3/MBTPS2	7	GO BP
GO:0051784	negative regulation of nuclear division	6/669	67/18986	0.0895522	2.54146	2.41553	0.0304058	0.409037	0.383801	TPR/ANAPC15/ATM/XRCC3/TOM1L2/TEX14	6	GO BP
GO:0009112	nucleobase metabolic process	4/669	34/18986	0.117647	3.33878	2.60852	0.0306784	0.409037	0.383801	MTOR/GMPS/GMPR/ALDH6A1	4	GO BP
GO:0090169	regulation of spindle assembly	4/669	34/18986	0.117647	3.33878	2.60852	0.0306784	0.409037	0.383801	STIL/TPR/NUMA1/CHMP4B	4	GO BP
GO:0031577	spindle checkpoint signaling	5/669	50/18986	0.1	2.83797	2.48697	0.0307681	0.409037	0.383801	TPR/ANAPC15/ATM/XRCC3/TEX14	5	GO BP
GO:0032968	positive regulation of transcription elongation by RNA polymerase II	5/669	50/18986	0.1	2.83797	2.48697	0.0307681	0.409037	0.383801	PWWP2A/CDK13/CCNK/GTF2F1/ELL	5	GO BP
GO:0048538	thymus development	5/669	50/18986	0.1	2.83797	2.48697	0.0307681	0.409037	0.383801	EPHB3/JARID2/ATM/MAP2K1/ASXL1	5	GO BP
GO:0090329	regulation of DNA-templated DNA replication	5/669	50/18986	0.1	2.83797	2.48697	0.0307681	0.409037	0.383801	WRNIP1/DBF4/E2F7/INO80/PCNA	5	GO BP
GO:0010976	positive regulation of neuron projection development	11/669	164/18986	0.0670732	1.90351	2.22083	0.0308859	0.409037	0.383801	SLC30A1/KIDINS220/EPHA3/PTN/RET/MARK2/CNTN1/EEF2K/RETREG3/AP2A1/DMD	11	GO BP
GO:0051258	protein polymerization	17/669	293/18986	0.0580205	1.6466	2.13168	0.0310719	0.409037	0.383801	MTOR/ARPC5/SLAIN2/SNCA/RAC1/JAK2/SPTAN1/SVIL/NUMA1/FCHSD2/MZT1/HSP90AA1/DNM2/PIK3R2/UBE2S/CHMP4B/UBE2C	17	GO BP
GO:0006607	NLS-bearing protein import into nucleus	3/669	20/18986	0.15	4.25695	2.78503	0.0317707	0.409037	0.383801	KPNA3/IPO5/KPNB1	3	GO BP
GO:0009301	snRNA transcription	3/669	20/18986	0.15	4.25695	2.78503	0.0317707	0.409037	0.383801	LARP7/SNAPC2/ELL	3	GO BP
GO:0033194	response to hydroperoxide	3/669	20/18986	0.15	4.25695	2.78503	0.0317707	0.409037	0.383801	JAK2/SP1/SIN3A	3	GO BP
GO:0060149	negative regulation of post-transcriptional gene silencing	3/669	20/18986	0.15	4.25695	2.78503	0.0317707	0.409037	0.383801	IL6/ELOC/STAT3	3	GO BP
GO:0060967	negative regulation of gene silencing by regulatory ncRNA	3/669	20/18986	0.15	4.25695	2.78503	0.0317707	0.409037	0.383801	IL6/ELOC/STAT3	3	GO BP
GO:0070886	positive regulation of calcineurin-NFAT signaling cascade	3/669	20/18986	0.15	4.25695	2.78503	0.0317707	0.409037	0.383801	CAMTA1/AKAP6/PTBP1	3	GO BP
GO:0106058	positive regulation of calcineurin-mediated signaling	3/669	20/18986	0.15	4.25695	2.78503	0.0317707	0.409037	0.383801	CAMTA1/AKAP6/PTBP1	3	GO BP
GO:1900369	negative regulation of post-transcriptional gene silencing by regulatory ncRNA	3/669	20/18986	0.15	4.25695	2.78503	0.0317707	0.409037	0.383801	IL6/ELOC/STAT3	3	GO BP
GO:1901881	positive regulation of protein depolymerization	3/669	20/18986	0.15	4.25695	2.78503	0.0317707	0.409037	0.383801	NES/SPAST/PDXP	3	GO BP
GO:1903978	regulation of microglial cell activation	3/669	20/18986	0.15	4.25695	2.78503	0.0317707	0.409037	0.383801	SYT11/IL6/ATM	3	GO BP
GO:0035035	histone acetyltransferase binding	3/694	24/18737	0.125	3.37482	2.28312	0.0574826	0.41059	0.377094	SP1/SIRT2/PCNA	3	GO MF
GO:0140612	DNA damage sensor activity	3/694	24/18737	0.125	3.37482	2.28312	0.0574826	0.41059	0.377094	MLH1/RAD51B/XRCC3	3	GO MF
GO:1990404	NAD+-protein ADP-ribosyltransferase activity	3/694	24/18737	0.125	3.37482	2.28312	0.0574826	0.41059	0.377094	TIPARP/SIRT4/SIRT2	3	GO MF
GO:0006446	regulation of translational initiation	7/669	86/18986	0.0813953	2.30997	2.32687	0.0319885	0.410697	0.385359	MTOR/EIF4G3/KHDRBS1/TPR/PAIP2B/EIF2AK1/EIF4G2	7	GO BP
GO:2000060	positive regulation of ubiquitin-dependent protein catabolic process	8/669	105/18986	0.0761905	2.16226	2.28232	0.0321016	0.411007	0.385649	SOCS5/GSK3B/VCP/USP5/TRAF7/SIRT2/HSPBP1/RBX1	8	GO BP
GO:0035019	somatic stem cell population maintenance	6/669	68/18986	0.0882353	2.50409	2.37455	0.0323939	0.412464	0.387017	SKI/BCL9/BMPR1A/STAT3/SOX9/MED12	6	GO BP
GO:0035825	homologous recombination	6/669	68/18986	0.0882353	2.50409	2.37455	0.0323939	0.412464	0.387017	BARD1/MLH1/ATM/RAD51B/ERCC4/CENPX	6	GO BP
GO:0045444	fat cell differentiation	15/669	251/18986	0.059761	1.696	2.12133	0.0329707	0.415353	0.389728	DUSP10/ATF2/CREB1/TBL1XR1/TRIO/ARL4A/IL6/SNAI2/GRK5/ALDH6A1/MEX3C/CARM1/SIRT2/ASXL1/TFE3	15	GO BP
GO:0033046	negative regulation of sister chromatid segregation	5/669	51/18986	0.0980392	2.78232	2.43573	0.03316	0.415353	0.389728	TPR/ANAPC15/ATM/XRCC3/TEX14	5	GO BP
GO:0033048	negative regulation of mitotic sister chromatid segregation	5/669	51/18986	0.0980392	2.78232	2.43573	0.03316	0.415353	0.389728	TPR/ANAPC15/ATM/XRCC3/TEX14	5	GO BP
GO:0045841	negative regulation of mitotic metaphase/anaphase transition	5/669	51/18986	0.0980392	2.78232	2.43573	0.03316	0.415353	0.389728	TPR/ANAPC15/ATM/XRCC3/TEX14	5	GO BP
GO:1904262	negative regulation of TORC1 signaling	5/669	51/18986	0.0980392	2.78232	2.43573	0.03316	0.415353	0.389728	SESN3/ATM/UBE2N/WDR59/CASTOR1	5	GO BP
GO:2000816	negative regulation of mitotic sister chromatid separation	5/669	51/18986	0.0980392	2.78232	2.43573	0.03316	0.415353	0.389728	TPR/ANAPC15/ATM/XRCC3/TEX14	5	GO BP
GO:0016050	vesicle organization	21/669	386/18986	0.0544041	1.54397	2.0635	0.0332598	0.415478	0.389845	SYT11/DNM3/YIPF4/CREB1/SERPINE2/TFG/SNCA/ZFYVE16/SNX10/ZNRF2/CAV2/AP3M2/RAB14/PI4K2A/OSBP/TMED10/DNM2/RAB3A/GRIK5/NECTIN2/CHMP4B	21	GO BP
GO:0008432	JUN kinase binding	2/694	11/18737	0.181818	4.90883	2.54322	0.0603769	0.416392	0.382423	DUSP10/RNF13	2	GO MF
GO:0032404	mismatch repair complex binding	2/694	11/18737	0.181818	4.90883	2.54322	0.0603769	0.416392	0.382423	MLH1/PCNA	2	GO MF
GO:0047676	arachidonate-CoA ligase activity	2/694	11/18737	0.181818	4.90883	2.54322	0.0603769	0.416392	0.382423	SLC27A1/ACSL4	2	GO MF
GO:0050998	nitric-oxide synthase binding	2/694	11/18737	0.181818	4.90883	2.54322	0.0603769	0.416392	0.382423	DNM3/DMD	2	GO MF
GO:0009408	response to heat	8/669	106/18986	0.0754717	2.14186	2.25298	0.0336966	0.419638	0.393748	MTOR/TPR/GSK3B/VCP/ATM/HSP90AA1/MAP2K7/DNAJB1	8	GO BP
GO:0044773	mitotic DNA damage checkpoint signaling	7/669	87/18986	0.0804598	2.28342	2.29298	0.0337744	0.419638	0.393748	ATF2/HUS1/ATM/E2F7/TAOK3/CDK5RAP3/MBTPS2	7	GO BP
GO:0019003	GDP binding	6/694	76/18737	0.0789474	2.13147	1.9384	0.0623952	0.420413	0.386116	RAB3B/RAP2B/RAB2A/RAB14/RAB11B/RRAS	6	GO MF
GO:0008276	protein methyltransferase activity	7/694	95/18737	0.0736842	1.98937	1.89599	0.062599	0.420413	0.386116	METTL13/FAM98A/JARID2/KMT5A/CARM1/PRMT1/KMT5C	7	GO MF
GO:0008139	nuclear localization sequence binding	3/694	25/18737	0.12	3.23983	2.1978	0.0635891	0.420413	0.386116	KPNA3/IPO5/KPNB1	3	GO MF
GO:0070840	dynein complex binding	3/694	25/18737	0.12	3.23983	2.1978	0.0635891	0.420413	0.386116	TPR/SNCA/NUMA1	3	GO MF
GO:0001727	lipid kinase activity	4/694	41/18737	0.097561	2.63401	2.05416	0.064193	0.420413	0.386116	PIP5K1A/PI4K2A/ATM/SPHK2	4	GO MF
GO:0042169	SH2 domain binding	4/694	41/18737	0.097561	2.63401	2.05416	0.064193	0.420413	0.386116	KHDRBS1/GHR/JAK2/CTR9	4	GO MF
GO:0004721	phosphoprotein phosphatase activity	11/694	178/18737	0.0617978	1.66845	1.75738	0.0674601	0.420413	0.386116	EYA3/PPP2R5A/DUSP10/PPM1B/PPP2R5D/RNGTT/PPP2CB/PPP1R3E/PGP/PPP2R1A/PDXP	11	GO MF
GO:0140828	metal cation:monoatomic cation antiporter activity	4/694	42/18737	0.0952381	2.57129	1.99932	0.0689661	0.420413	0.386116	SLC30A1/SLC8A1/SLC17A6/TMCO3	4	GO MF
GO:0008143	poly(A) binding	3/694	26/18737	0.115385	3.11522	2.11669	0.0699815	0.420413	0.386116	KHDRBS1/RBMS3/PABPN1	3	GO MF
GO:0051139	metal cation:proton antiporter activity	3/694	26/18737	0.115385	3.11522	2.11669	0.0699815	0.420413	0.386116	SLC30A1/SLC17A6/TMCO3	3	GO MF
GO:0052742	phosphatidylinositol kinase activity	3/694	26/18737	0.115385	3.11522	2.11669	0.0699815	0.420413	0.386116	PIP5K1A/PI4K2A/ATM	3	GO MF
GO:0005049	nuclear export signal receptor activity	2/694	12/18737	0.166667	4.49976	2.37838	0.0707192	0.420413	0.386116	XPO1/CALR	2	GO MF
GO:0005095	GTPase inhibitor activity	2/694	12/18737	0.166667	4.49976	2.37838	0.0707192	0.420413	0.386116	CPEB2/IPO5	2	GO MF
GO:0016273	arginine N-methyltransferase activity	2/694	12/18737	0.166667	4.49976	2.37838	0.0707192	0.420413	0.386116	CARM1/PRMT1	2	GO MF
GO:0016274	protein-arginine N-methyltransferase activity	2/694	12/18737	0.166667	4.49976	2.37838	0.0707192	0.420413	0.386116	CARM1/PRMT1	2	GO MF
GO:0031543	peptidyl-proline dioxygenase activity	2/694	12/18737	0.166667	4.49976	2.37838	0.0707192	0.420413	0.386116	P4HA1/P4HB	2	GO MF
GO:0061575	cyclin-dependent protein serine/threonine kinase activator activity	2/694	12/18737	0.166667	4.49976	2.37838	0.0707192	0.420413	0.386116	CKS1B/CCNK	2	GO MF
GO:1990247	N6-methyladenosine-containing RNA reader activity	2/694	12/18737	0.166667	4.49976	2.37838	0.0707192	0.420413	0.386116	IGF2BP2/IGF2BP3	2	GO MF
GO:0004713	protein tyrosine kinase activity	9/694	138/18737	0.0652174	1.76078	1.7592	0.0710799	0.420413	0.386116	TESK2/EPHA3/EPHB3/RIPK2/JAK2/RET/WEE1/MAP2K1/MAP2K7	9	GO MF
GO:0140104	molecular carrier activity	7/694	98/18737	0.0714286	1.92847	1.80731	0.0714702	0.420413	0.386116	XPO1/KPNA3/IPO5/KPNB1/GET3/CALR/MMGT1	7	GO MF
GO:0048762	mesenchymal cell differentiation	16/669	274/18986	0.0583942	1.65721	2.09415	0.0339561	0.420764	0.394805	MTOR/SEMA4F/EPHA3/GSK3B/IL6/SEMA3C/SEMA3A/SEMA3D/SNAI2/RET/BMPR1A/SPRY2/SOX9/TRIM28/OTUD5/AMER1	16	GO BP
GO:0010811	positive regulation of cell-substrate adhesion	9/669	126/18986	0.0714286	2.02712	2.21068	0.0342427	0.423182	0.397073	MAP4K4/GSK3B/RAC1/JAK2/RSU1/C1QBP/P4HB/CALR/RRAS	9	GO BP
GO:0071300	cellular response to retinoic acid	6/669	69/18986	0.0869565	2.4678	2.3343	0.0344646	0.423736	0.397593	CREB1/EPHA3/GSK3B/RET/ATM/SOX9	6	GO BP
GO:2000116	regulation of cysteine-type endopeptidase activity	11/669	167/18986	0.0658683	1.86932	2.15641	0.0345853	0.423736	0.397593	BCL10/SNCA/HIP1/RIPK2/VCP/RET/DIABLO/ARL6IP1/PLAUR/PIH1D1/TBC1D10A	11	GO BP
GO:0006457	protein folding	14/669	231/18986	0.0606061	1.71998	2.10406	0.0348076	0.423736	0.397593	NUDC/SELENOF/WFS1/PDIA4/FUT10/FKBP2/AIP/HSP90AA1/P4HB/KHSRP/CALR/DNAJB1/HSPBP1/DNAJC5	14	GO BP
GO:0045787	positive regulation of cell cycle	20/669	365/18986	0.0547945	1.55505	2.0463	0.0348137	0.423736	0.397593	STIL/TPR/SPAST/RHOA/DBF4/SRPK2/RRM2B/SVIL/NUMA1/NCAPD2/E2F7/CIT/RAD51B/XRCC3/INO80/SIN3A/TCF3/CALR/SIRT2/UBE2C	20	GO BP
GO:0032526	response to retinoic acid	8/669	107/18986	0.0747664	2.12184	2.22396	0.0353446	0.423736	0.397593	GDAP2/CREB1/EPHA3/GSK3B/RET/ATM/SOX9/ASXL1	8	GO BP
GO:0045639	positive regulation of myeloid cell differentiation	8/669	107/18986	0.0747664	2.12184	2.22396	0.0353446	0.423736	0.397593	ABCB10/CREB1/ETS1/ACVR1B/ACIN1/STAT3/PRMT1/ANKRD54	8	GO BP
GO:0051099	positive regulation of binding	8/669	107/18986	0.0747664	2.12184	2.22396	0.0353446	0.423736	0.397593	SKI/GSK3B/PPP2CB/RIPK2/EDF1/SIRT2/PLAUR/EIF3D	8	GO BP
GO:0045598	regulation of fat cell differentiation	10/669	147/18986	0.0680272	1.93059	2.16461	0.0354129	0.423736	0.397593	DUSP10/CREB1/TRIO/IL6/SNAI2/MEX3C/CARM1/SIRT2/ASXL1/TFE3	10	GO BP
GO:0006890	retrograde vesicle-mediated transport, Golgi to endoplasmic reticulum	5/669	52/18986	0.0961538	2.72881	2.38572	0.0356644	0.423736	0.397593	KDELR2/RAB6A/COPZ1/TMED10/COPE	5	GO BP
GO:0098926	postsynaptic signal transduction	5/669	52/18986	0.0961538	2.72881	2.38572	0.0356644	0.423736	0.397593	GNAI2/CHRNB3/JAK2/CHRM5/GNA11	5	GO BP
GO:0006413	translational initiation	9/669	127/18986	0.0708661	2.01116	2.18501	0.0357545	0.423736	0.397593	MTOR/EIF4G3/KHDRBS1/TPR/PAIP2B/EIF2A/EIF2AK1/EIF4G2/EIF3D	9	GO BP
GO:0045926	negative regulation of growth	14/669	232/18986	0.0603448	1.71257	2.08696	0.0358988	0.423736	0.397593	DUSP10/SERTAD2/SEMA4F/SERPINE2/DCBLD2/JADE1/JARID2/SEMA3A/NAIF1/ACVR1B/TCHP/ING1/SERTAD3/SPHK2	14	GO BP
GO:0032868	response to insulin	16/669	276/18986	0.057971	1.6452	2.06349	0.0359252	0.423736	0.397593	ERRFI1/MTOR/SRSF4/STXBP3/GNAI2/GSK3B/CPEB2/GHR/HDAC9/CAV2/SESN3/SP1/EEF2K/SLC27A1/PIK3R2/RBX1	16	GO BP
GO:0007213	G protein-coupled acetylcholine receptor signaling pathway	3/669	21/18986	0.142857	4.05424	2.67625	0.0361212	0.423736	0.397593	GNAI2/CHRM5/GNA11	3	GO BP
GO:0009048	dosage compensation by inactivation of X chromosome	3/669	21/18986	0.142857	4.05424	2.67625	0.0361212	0.423736	0.397593	SPEN/PCGF3/JARID2	3	GO BP
GO:0031340	positive regulation of vesicle fusion	3/669	21/18986	0.142857	4.05424	2.67625	0.0361212	0.423736	0.397593	SYT11/SNCA/ZNRF2	3	GO BP
GO:0031630	regulation of synaptic vesicle fusion to presynaptic active zone membrane	3/669	21/18986	0.142857	4.05424	2.67625	0.0361212	0.423736	0.397593	SYT11/RAB3A/GRIK5	3	GO BP
GO:0071786	endoplasmic reticulum tubular network organization	3/669	21/18986	0.142857	4.05424	2.67625	0.0361212	0.423736	0.397593	ATL1/ARL6IP1/RETREG3	3	GO BP
GO:0097049	motor neuron apoptotic process	3/669	21/18986	0.142857	4.05424	2.67625	0.0361212	0.423736	0.397593	ATF2/RHOA/MAP2K7	3	GO BP
GO:1901632	regulation of synaptic vesicle membrane organization	3/669	21/18986	0.142857	4.05424	2.67625	0.0361212	0.423736	0.397593	SYT11/RAB3A/GRIK5	3	GO BP
GO:0044091	membrane biogenesis	6/669	70/18986	0.0857143	2.43254	2.29474	0.0366188	0.425264	0.399027	SPAST/NLGN1/CAV2/UBE2I/SIRT2/CHMP4B	6	GO BP
GO:0046488	phosphatidylinositol metabolic process	10/669	148/18986	0.0675676	1.91755	2.14157	0.0368354	0.425264	0.399027	PIP5K1A/SH3YL1/PIGF/PLCD1/PI4K2A/PGAP2/ATM/CHRM5/SLC27A1/PIGU	10	GO BP
GO:0006301	postreplication repair	4/669	36/18986	0.111111	3.1533	2.47139	0.0368954	0.425264	0.399027	REV3L/VCP/UBE2N/PCNA	4	GO BP
GO:0045943	positive regulation of transcription by RNA polymerase I	4/669	36/18986	0.111111	3.1533	2.47139	0.0368954	0.425264	0.399027	MTOR/IPPK/CARM1/PIH1D1	4	GO BP
GO:0046825	regulation of protein export from nucleus	4/669	36/18986	0.111111	3.1533	2.47139	0.0368954	0.425264	0.399027	TPR/XPO1/BARD1/GSK3B	4	GO BP
GO:0048665	neuron fate specification	4/669	36/18986	0.111111	3.1533	2.47139	0.0368954	0.425264	0.399027	NFIA/POU3F2/NFIB/SOX9	4	GO BP
GO:2000765	regulation of cytoplasmic translation	4/669	36/18986	0.111111	3.1533	2.47139	0.0368954	0.425264	0.399027	MTOR/CPEB2/HNRNPD/SYNCRIP	4	GO BP
GO:0033045	regulation of sister chromatid segregation	8/669	108/18986	0.0740741	2.1022	2.19525	0.0370462	0.425525	0.399272	TPR/NUMA1/ANAPC15/ATM/XRCC3/TEX14/SMARCD2/UBE2C	8	GO BP
GO:0051348	negative regulation of transferase activity	12/669	190/18986	0.0631579	1.7924	2.09788	0.0371022	0.425525	0.399272	ERRFI1/CEP85/PPP2R5A/DUSP10/SLC8A1/SOCS5/GSK3B/SNCA/IPO5/HEXIM2/CDK5RAP3/PNKP	12	GO BP
GO:0006906	vesicle fusion	9/669	128/18986	0.0703125	1.99545	2.15956	0.0373115	0.426866	0.40053	SYT11/YIPF4/SNCA/ZNRF2/CAV2/RAB14/RAB3A/GRIK5/CHMP4B	9	GO BP
GO:1901981	phosphatidylinositol phosphate binding	11/694	181/18737	0.0607735	1.6408	1.69895	0.0740231	0.432252	0.396989	PLCD1/ZFYVE16/SNX10/HIP1/SVIL/OSBP/FCHSD2/DNM2/FRMPD4/AMER1/SNX12	11	GO MF
GO:0032387	negative regulation of intracellular transport	5/669	53/18986	0.0943396	2.67733	2.33688	0.0382824	0.433679	0.406923	TPR/BARD1/ARHGAP1/OS9/SNX12	5	GO BP
GO:1902100	negative regulation of metaphase/anaphase transition of cell cycle	5/669	53/18986	0.0943396	2.67733	2.33688	0.0382824	0.433679	0.406923	TPR/ANAPC15/ATM/XRCC3/TEX14	5	GO BP
GO:1905819	negative regulation of chromosome separation	5/669	53/18986	0.0943396	2.67733	2.33688	0.0382824	0.433679	0.406923	TPR/ANAPC15/ATM/XRCC3/TEX14	5	GO BP
GO:2000573	positive regulation of DNA biosynthetic process	5/669	53/18986	0.0943396	2.67733	2.33688	0.0382824	0.433679	0.406923	HNRNPD/POT1/ATM/HSP90AA1/PCNA	5	GO BP
GO:0043200	response to amino acid	9/669	129/18986	0.0697674	1.97998	2.13435	0.0389141	0.43813	0.411099	MTOR/HNRNPD/SESN3/TMBIM6/IPO5/PRMT1/PCNA/CASTOR1/RBX1	9	GO BP
GO:0032869	cellular response to insulin stimulus	13/669	213/18986	0.0610329	1.73209	2.05343	0.0390439	0.43813	0.411099	MTOR/GNAI2/GSK3B/CPEB2/GHR/HDAC9/CAV2/SESN3/SP1/EEF2K/SLC27A1/PIK3R2/RBX1	13	GO BP
GO:0045732	positive regulation of protein catabolic process	13/669	213/18986	0.0610329	1.73209	2.05343	0.0390439	0.43813	0.411099	SOCS5/BARD1/GSK3B/TIPARP/WFS1/VCP/USP5/HSP90AA1/SOX9/SIRT2/HSPBP1/RBX1/AMER1	13	GO BP
GO:0051222	positive regulation of protein transport	15/669	257/18986	0.0583658	1.6564	2.02474	0.0392937	0.43813	0.411099	TPR/EDEM1/GSK3B/JAK2/OSBP/IPO5/TMED10/HSP90AA1/MYH10/TMEM97/CEP131/GNA11/PIK3R2/TRIM28/ACSL4	15	GO BP
GO:0048708	astrocyte differentiation	7/669	90/18986	0.0777778	2.20731	2.19404	0.0395256	0.43813	0.411099	KDM4A/SERPINE2/POU3F2/IL6/MAP2K1/STAT3/SOX9	7	GO BP
GO:0045814	negative regulation of gene expression, epigenetic	12/669	192/18986	0.0625	1.77373	2.05931	0.0396899	0.43813	0.411099	SPEN/TPR/PCGF3/JARID2/HDAC9/CBX3/CTR9/ATF7IP/SIN3A/CTCF/SIRT2/TRIM28	12	GO BP
GO:0060538	skeletal muscle organ development	12/669	192/18986	0.0625	1.77373	2.05931	0.0396899	0.43813	0.411099	SKI/BCL9/HLX/FOXN2/RHOA/HDAC9/CAV2/SVIL/HMG20B/SIRT2/RCAN1/DMD	12	GO BP
GO:0018209	peptidyl-serine modification	11/669	171/18986	0.0643275	1.82559	2.07254	0.0399892	0.43813	0.411099	MTOR/GSK3B/SNCA/IL6/SRPK2/RIPK2/MARK2/ATM/SPRY2/RPS6KA3/DMD	11	GO BP
GO:0007095	mitotic G2 DNA damage checkpoint signaling	4/669	37/18986	0.108108	3.06807	2.40638	0.0402557	0.43813	0.411099	ATM/TAOK3/CDK5RAP3/MBTPS2	4	GO BP
GO:0043388	positive regulation of DNA binding	4/669	37/18986	0.108108	3.06807	2.40638	0.0402557	0.43813	0.411099	SKI/EDF1/SIRT2/PLAUR	4	GO BP
GO:0099171	presynaptic modulation of chemical synaptic transmission	4/669	37/18986	0.108108	3.06807	2.40638	0.0402557	0.43813	0.411099	GSK3B/HIP1/CHRNB3/RAB3A	4	GO BP
GO:0031503	protein-containing complex localization	13/669	214/18986	0.0607477	1.724	2.03554	0.0402933	0.43813	0.411099	IFT25/DYNC2LI1/XPO1/IFT122/NLGN1/HIP1/ATM/MZT1/GPHN/IFT140/NUP88/CEP131/AP2A1	13	GO BP
GO:0099003	vesicle-mediated transport in synapse	15/669	258/18986	0.0581395	1.64998	2.00889	0.0404265	0.43813	0.411099	RAB3B/STXBP3/SYT11/DNM3/NLGN1/SNCA/HIP1/AP3M2/BRSK2/SLC17A6/DNM2/RAB3A/GRIK5/AP2A1/DNAJC5	15	GO BP
GO:0090174	organelle membrane fusion	9/669	130/18986	0.0692308	1.96475	2.10936	0.0405629	0.43813	0.411099	SYT11/YIPF4/SNCA/ZNRF2/CAV2/RAB14/RAB3A/GRIK5/CHMP4B	9	GO BP
GO:0001708	cell fate specification	8/669	110/18986	0.0727273	2.06398	2.13877	0.0406127	0.43813	0.411099	NFIA/GATAD2B/POU3F2/NFIB/BMPR1A/MTA2/SOX9/GATAD2A	8	GO BP
GO:0010586	miRNA metabolic process	8/669	110/18986	0.0727273	2.06398	2.13877	0.0406127	0.43813	0.411099	IL6/ELOC/NFIB/BMPR1A/ETS1/STAT3/SOX9/KHSRP	8	GO BP
GO:1901796	regulation of signal transduction by p53 class mediator	8/669	110/18986	0.0727273	2.06398	2.13877	0.0406127	0.43813	0.411099	MTOR/SNAI2/RRM2B/ATM/KMT5A/EIF5A/CDK5RAP3/TP53RK	8	GO BP
GO:1901890	positive regulation of cell junction assembly	8/669	110/18986	0.0727273	2.06398	2.13877	0.0406127	0.43813	0.411099	MAP4K4/NLGN1/EPHB3/ADGRB3/RAC1/SLITRK6/SLITRK5/EEF2K	8	GO BP
GO:0000729	DNA double-strand break processing	3/669	22/18986	0.136364	3.86996	2.57402	0.0407607	0.43813	0.411099	ATM/RAD52/UBE2N	3	GO BP
GO:0015919	peroxisomal membrane transport	3/669	22/18986	0.136364	3.86996	2.57402	0.0407607	0.43813	0.411099	ABCD3/PEX1/PEX2	3	GO BP
GO:0043574	peroxisomal transport	3/669	22/18986	0.136364	3.86996	2.57402	0.0407607	0.43813	0.411099	ABCD3/PEX1/PEX2	3	GO BP
GO:0050849	negative regulation of calcium-mediated signaling	3/669	22/18986	0.136364	3.86996	2.57402	0.0407607	0.43813	0.411099	MTOR/GSK3B/RCAN1	3	GO BP
GO:0051985	negative regulation of chromosome segregation	5/669	54/18986	0.0925926	2.62775	2.28916	0.0410148	0.438984	0.4119	TPR/ANAPC15/ATM/XRCC3/TEX14	5	GO BP
GO:0043087	regulation of GTPase activity	12/669	193/18986	0.0621762	1.76454	2.04019	0.04103	0.438984	0.4119	PIP5K1A/MAP4K4/EPHA3/GSK3B/EPHB3/RAPGEF6/CAV2/RIC1/RSU1/ARHGAP17/TBC1D10B/CDKL5	12	GO BP
GO:0006414	translational elongation	6/669	72/18986	0.0833333	2.36497	2.21763	0.0411812	0.439583	0.412463	EEF1B2/CPEB2/EEF1G/EEF2K/EIF5A/CDK5RAP3	6	GO BP
GO:0021915	neural tube development	10/669	151/18986	0.0662252	1.87945	2.07352	0.0413394	0.439825	0.41269	SKI/STIL/BCL10/IFT122/SEMA3C/DEAF1/C2CD3/IFT140/TMEM107/MED12	10	GO BP
GO:0044774	mitotic DNA integrity checkpoint signaling	7/669	91/18986	0.0769231	2.18305	2.16193	0.0415762	0.439825	0.41269	ATF2/HUS1/ATM/E2F7/TAOK3/CDK5RAP3/MBTPS2	7	GO BP
GO:0071230	cellular response to amino acid stimulus	7/669	91/18986	0.0769231	2.18305	2.16193	0.0415762	0.439825	0.41269	MTOR/HNRNPD/SESN3/IPO5/PRMT1/CASTOR1/RBX1	7	GO BP
GO:0045786	negative regulation of cell cycle	22/669	419/18986	0.052506	1.4901	1.93871	0.0415845	0.439825	0.41269	TPR/ATF2/BARD1/JADE1/HUS1/BRSK2/WEE1/PRPF19/CDK2AP2/ANAPC15/ATM/ETS1/E2F7/TAOK3/IPO5/XRCC3/TP53BP1/TOM1L2/HEXIM2/CDK5RAP3/TEX14/MBTPS2	22	GO BP
GO:0051347	positive regulation of transferase activity	17/669	304/18986	0.0559211	1.58702	1.97183	0.0417229	0.440282	0.413118	RHOA/DIPK2A/SNCA/PDE5A/GHR/JAK2/MARK2/TAOK3/PABPN1/HSP90AA1/MAP2K1/UBE2I/MAP2K7/PIH1D1/UBE2S/PCNA/UBE2C	17	GO BP
GO:0032434	regulation of proteasomal ubiquitin-dependent protein catabolic process	9/669	131/18986	0.0687023	1.94975	2.0846	0.0422583	0.444201	0.416795	SOCS5/XPO1/GSK3B/GNA12/VCP/USP5/SIRT2/HSPBP1/RBX1	9	GO BP
GO:0042770	signal transduction in response to DNA damage	12/669	194/18986	0.0618557	1.75544	2.02119	0.0424015	0.444201	0.416795	ATF2/BARD1/HUS1/SNAI2/PRPF19/ATM/E2F7/TAOK3/KMT5A/TP53BP1/CDK5RAP3/MBTPS2	12	GO BP
GO:0045664	regulation of neuron differentiation	12/669	194/18986	0.0618557	1.75544	2.02119	0.0424015	0.444201	0.416795	KDM4A/RHOA/GSK3B/NLGN1/RET/SIN3A/CDK5RAP3/SOX9/TCF3/HMG20B/CALR/DMD	12	GO BP
GO:0009206	purine ribonucleoside triphosphate biosynthetic process	8/669	111/18986	0.0720721	2.04538	2.11098	0.0424787	0.444201	0.416795	SDHB/VCP/ALDOA/ATP5MC1/SPHK2/ATP5F1E/ATP5PO/NDUFB11	8	GO BP
GO:0032007	negative regulation of TOR signaling	6/669	73/18986	0.0821918	2.33258	2.18004	0.0435909	0.444404	0.416986	GSK3B/SESN3/ATM/UBE2N/WDR59/CASTOR1	6	GO BP
GO:0140029	exocytic process	7/669	92/18986	0.076087	2.15932	2.13024	0.0436947	0.444404	0.416986	STXBP3/SYT11/NLGN1/SNCA/EXOC4/RAB3A/GRIK5	7	GO BP
GO:0031112	positive regulation of microtubule polymerization or depolymerization	4/669	38/18986	0.105263	2.98733	2.34354	0.0437841	0.444404	0.416986	SPAST/SLAIN2/RAC1/NUMA1	4	GO BP
GO:0043243	positive regulation of protein-containing complex disassembly	4/669	38/18986	0.105263	2.98733	2.34354	0.0437841	0.444404	0.416986	NES/SPAST/EIF5A/PDXP	4	GO BP
GO:0046677	response to antibiotic	4/669	38/18986	0.105263	2.98733	2.34354	0.0437841	0.444404	0.416986	PPP2CB/JAK2/ETS1/HSP90AA1	4	GO BP
GO:1900181	negative regulation of protein localization to nucleus	4/669	38/18986	0.105263	2.98733	2.34354	0.0437841	0.444404	0.416986	MTOR/GSK3B/DCLK2/SIN3A	4	GO BP
GO:0034198	cellular response to amino acid starvation	5/669	55/18986	0.0909091	2.57997	2.24251	0.0438623	0.444404	0.416986	MTOR/ATF2/SESN3/WDR59/CASTOR1	5	GO BP
GO:0010563	negative regulation of phosphorus metabolic process	17/669	306/18986	0.0555556	1.57665	1.94346	0.0439115	0.444404	0.416986	ERRFI1/CEP85/PPP2R5A/DUSP10/SLC8A1/SOCS5/SNCA/FIS1/SPRY2/IPO5/STAT3/HEXIM2/CDK5RAP3/SLC27A1/URI1/SIRT2/DMD	17	GO BP
GO:0045936	negative regulation of phosphate metabolic process	17/669	306/18986	0.0555556	1.57665	1.94346	0.0439115	0.444404	0.416986	ERRFI1/CEP85/PPP2R5A/DUSP10/SLC8A1/SOCS5/SNCA/FIS1/SPRY2/IPO5/STAT3/HEXIM2/CDK5RAP3/SLC27A1/URI1/SIRT2/DMD	17	GO BP
GO:0006888	endoplasmic reticulum to Golgi vesicle-mediated transport	9/669	132/18986	0.0681818	1.93498	2.06005	0.0440008	0.444404	0.416986	SPAST/YIPF4/TFG/CREB3L2/VCP/TMED10/P4HB/TMED1/COPE	9	GO BP
GO:0007259	cell surface receptor signaling pathway via JAK-STAT	9/669	132/18986	0.0681818	1.93498	2.06005	0.0440008	0.444404	0.416986	SOCS5/GHR/IL6/JAK2/CTR9/SH2B3/STAT3/SOCS6/PIGU	9	GO BP
GO:0060348	bone development	13/669	217/18986	0.0599078	1.70016	1.98244	0.0442102	0.444404	0.416986	SKI/TRIM45/ATF2/RHOA/GHR/SNX10/EPYC/CHSY1/TMEM107/SOX9/ASXL1/MBTPS2/AMER1	13	GO BP
GO:0009145	purine nucleoside triphosphate biosynthetic process	8/669	112/18986	0.0714286	2.02712	2.08348	0.0444006	0.444404	0.416986	SDHB/VCP/ALDOA/ATP5MC1/SPHK2/ATP5F1E/ATP5PO/NDUFB11	8	GO BP
GO:0014013	regulation of gliogenesis	8/669	112/18986	0.0714286	2.02712	2.08348	0.0444006	0.444404	0.416986	SKI/MTOR/KDM4A/DUSP10/SERPINE2/IL6/PTN/SIRT2	8	GO BP
GO:0032204	regulation of telomere maintenance	8/669	112/18986	0.0714286	2.02712	2.08348	0.0444006	0.444404	0.416986	HNRNPD/POT1/ATM/HSP90AA1/INO80/ERCC4/MAP2K7/PNKP	8	GO BP
GO:0071900	regulation of protein serine/threonine kinase activity	15/669	262/18986	0.0572519	1.62479	1.94615	0.0451918	0.444404	0.416986	DUSP10/SLC8A1/RHOA/DIPK2A/SNCA/PDE5A/GHR/TAOK3/IPO5/CCNK/MAP2K1/HEXIM2/CDK5RAP3/MAP2K7/PIH1D1	15	GO BP
GO:0001832	blastocyst growth	3/669	23/18986	0.130435	3.7017	2.47764	0.0456849	0.444404	0.416986	CTR9/PRPF19/RAD51B	3	GO BP
GO:0007549	sex-chromosome dosage compensation	3/669	23/18986	0.130435	3.7017	2.47764	0.0456849	0.444404	0.416986	SPEN/PCGF3/JARID2	3	GO BP
GO:0031445	regulation of heterochromatin formation	3/669	23/18986	0.130435	3.7017	2.47764	0.0456849	0.444404	0.416986	TPR/ATF7IP/TRIM28	3	GO BP
GO:0033962	P-body assembly	3/669	23/18986	0.130435	3.7017	2.47764	0.0456849	0.444404	0.416986	LIMD1/CNOT2/LSM4	3	GO BP
GO:1900151	regulation of nuclear-transcribed mRNA catabolic process, deadenylation-dependent decay	3/669	23/18986	0.130435	3.7017	2.47764	0.0456849	0.444404	0.416986	HNRNPD/SYNCRIP/TNRC6B	3	GO BP
GO:1905244	regulation of modification of synaptic structure	3/669	23/18986	0.130435	3.7017	2.47764	0.0456849	0.444404	0.416986	RHOA/PDXP/AMOT	3	GO BP
GO:0030071	regulation of mitotic metaphase/anaphase transition	7/669	93/18986	0.0752688	2.1361	2.09894	0.0458815	0.444404	0.416986	TPR/ANAPC15/ATM/XRCC3/TEX14/SMARCD2/UBE2C	7	GO BP
GO:0071806	protein transmembrane transport	6/669	74/18986	0.0810811	2.30105	2.14306	0.0460871	0.444404	0.416986	TIMM17A/PEX1/EXOC4/PEX2/TMED10/TOMM40	6	GO BP
GO:2000036	regulation of stem cell population maintenance	6/669	74/18986	0.0810811	2.30105	2.14306	0.0460871	0.444404	0.416986	PTN/CNOT2/ING1/SIN3A/BICRA/CNOT3	6	GO BP
GO:0002536	respiratory burst involved in inflammatory response	2/669	10/18986	0.2	5.67593	2.82655	0.046248	0.444404	0.416986	DUSP10/RPS19	2	GO BP
GO:0006646	phosphatidylethanolamine biosynthetic process	2/669	10/18986	0.2	5.67593	2.82655	0.046248	0.444404	0.416986	ETNK1/SLC27A1	2	GO BP
GO:0018216	peptidyl-arginine methylation	2/669	10/18986	0.2	5.67593	2.82655	0.046248	0.444404	0.416986	CARM1/PRMT1	2	GO BP
GO:0048340	paraxial mesoderm morphogenesis	2/669	10/18986	0.2	5.67593	2.82655	0.046248	0.444404	0.416986	EXOC4/BMPR1A	2	GO BP
GO:0060430	lung saccule development	2/669	10/18986	0.2	5.67593	2.82655	0.046248	0.444404	0.416986	CREB1/ASXL1	2	GO BP
GO:0090184	positive regulation of kidney development	2/669	10/18986	0.2	5.67593	2.82655	0.046248	0.444404	0.416986	RET/SOX9	2	GO BP
GO:0097050	type B pancreatic cell apoptotic process	2/669	10/18986	0.2	5.67593	2.82655	0.046248	0.444404	0.416986	WFS1/IL6	2	GO BP
GO:0097119	postsynaptic density protein 95 clustering	2/669	10/18986	0.2	5.67593	2.82655	0.046248	0.444404	0.416986	SLC30A1/NLGN1	2	GO BP
GO:1901856	negative regulation of cellular respiration	2/669	10/18986	0.2	5.67593	2.82655	0.046248	0.444404	0.416986	RHOA/SNCA	2	GO BP
GO:1903799	negative regulation of miRNA processing	2/669	10/18986	0.2	5.67593	2.82655	0.046248	0.444404	0.416986	IL6/STAT3	2	GO BP
GO:1905198	manchette assembly	2/669	10/18986	0.2	5.67593	2.82655	0.046248	0.444404	0.416986	CCDC146/CEP131	2	GO BP
GO:2000508	regulation of dendritic cell chemotaxis	2/669	10/18986	0.2	5.67593	2.82655	0.046248	0.444404	0.416986	C1QBP/CALR	2	GO BP
GO:2000739	regulation of mesenchymal stem cell differentiation	2/669	10/18986	0.2	5.67593	2.82655	0.046248	0.444404	0.416986	GSK3B/SOX9	2	GO BP
GO:2001241	positive regulation of extrinsic apoptotic signaling pathway in absence of ligand	2/669	10/18986	0.2	5.67593	2.82655	0.046248	0.444404	0.416986	RET/PPP2R1A	2	GO BP
GO:0036503	ERAD pathway	8/669	113/18986	0.0707965	2.00918	2.05626	0.0463787	0.444735	0.417297	EDEM1/WFS1/FAF2/VCP/BRSK2/OS9/SEL1L/CALR	8	GO BP
GO:0051098	regulation of binding	13/669	219/18986	0.0593607	1.68464	1.9475	0.0469647	0.447868	0.420236	SKI/NES/GSK3B/PPP2CB/RIPK2/NFIB/EDF1/MARK2/TMBIM6/GTF2F1/SIRT2/PLAUR/EIF3D	13	GO BP
GO:0042063	gliogenesis	19/669	355/18986	0.0535211	1.51891	1.88617	0.0473538	0.447868	0.420236	SKI/MTOR/KDM4A/NFIA/DUSP10/SERPINE2/RHOA/HEXB/POU3F2/IL6/PTN/NFIB/CNTN1/MAP2K1/STAT3/SOX9/SIRT2/RRAS/MED12	19	GO BP
GO:0060070	canonical Wnt signaling pathway	18/669	332/18986	0.0542169	1.53866	1.89228	0.0474418	0.447868	0.420236	BCL9/PPM1B/USP34/RBMS3/LIMD1/GSK3B/TBL1XR1/JADE1/MCC/CSNK1G3/TMEM170B/SNAI2/VCP/SOX9/TLE2/RBX1/OTUD5/AMER1	18	GO BP
GO:0017158	regulation of calcium ion-dependent exocytosis	4/669	39/18986	0.102564	2.91074	2.28273	0.0474805	0.447868	0.420236	STXBP3/SYT11/GNAI2/RAB3A	4	GO BP
GO:0032872	regulation of stress-activated MAPK cascade	4/669	39/18986	0.102564	2.91074	2.28273	0.0474805	0.447868	0.420236	DUSP10/RIPK2/TAOK3/MAP2K1	4	GO BP
GO:0044743	protein transmembrane import into intracellular organelle	4/669	39/18986	0.102564	2.91074	2.28273	0.0474805	0.447868	0.420236	TIMM17A/PEX1/PEX2/TOMM40	4	GO BP
GO:0048741	skeletal muscle fiber development	4/669	39/18986	0.102564	2.91074	2.28273	0.0474805	0.447868	0.420236	SKI/HDAC9/CAV2/RCAN1	4	GO BP
GO:0070979	protein K11-linked ubiquitination	4/669	39/18986	0.102564	2.91074	2.28273	0.0474805	0.447868	0.420236	UBE2D3/ANAPC15/UBE2S/UBE2C	4	GO BP
GO:0032182	ubiquitin-like protein binding	8/694	120/18737	0.0666667	1.7999	1.724	0.0775959	0.449832	0.413135	CKS1B/FAF2/JARID2/SHARPIN/USP5/UBE2N/TOM1L2/SIRT2	8	GO MF
GO:2000781	positive regulation of double-strand break repair	7/669	94/18986	0.0744681	2.11338	2.06804	0.0481373	0.452057	0.424167	UBE2N/SMARCD2/HDGFL2/PRMT1/PNKP/KMT5C/MORF4L2	7	GO BP
GO:0030324	lung development	12/669	198/18986	0.0606061	1.71998	1.94627	0.0482064	0.452057	0.424167	ERRFI1/IFT25/CREB1/PHF14/NFIB/BMPR1A/SPRY2/MAP2K1/SOX9/RAB3A/ASXL1/ELK1	12	GO BP
GO:0042752	regulation of circadian rhythm	8/669	114/18986	0.0701754	1.99156	2.02933	0.0484137	0.452057	0.424167	MTOR/GSK3B/NLGN1/HNRNPD/OPN5/SIN3A/GNA11/NONO	8	GO BP
GO:1901800	positive regulation of proteasomal protein catabolic process	8/669	114/18986	0.0701754	1.99156	2.02933	0.0484137	0.452057	0.424167	SOCS5/GSK3B/WFS1/VCP/USP5/SIRT2/HSPBP1/RBX1	8	GO BP
GO:2001056	positive regulation of cysteine-type endopeptidase activity	8/669	114/18986	0.0701754	1.99156	2.02933	0.0484137	0.452057	0.424167	BCL10/SNCA/HIP1/RIPK2/VCP/RET/DIABLO/TBC1D10A	8	GO BP
GO:0010833	telomere maintenance via telomere lengthening	6/669	75/18986	0.08	2.27037	2.10667	0.0486703	0.453537	0.425555	HNRNPD/NHP2/POT1/ATM/HSP90AA1/ERCC4	6	GO BP
GO:2001233	regulation of apoptotic signaling pathway	21/669	403/18986	0.0521092	1.47884	1.85685	0.0488117	0.453939	0.425933	EYA3/BCL10/GNAI2/GSK3B/WFS1/FIS1/SNAI2/RRM2B/JAK2/RET/TMBIM6/SP1/TRAF7/EIF5A/P4HB/URI1/PLAUR/MEIS3/PIH1D1/PPP2R1A/NONO	21	GO BP
GO:0045859	regulation of protein kinase activity	22/669	427/18986	0.0515222	1.46218	1.84605	0.0492845	0.457415	0.429195	ERRFI1/CEP85/DUSP10/SLC8A1/SOCS5/RHOA/DIPK2A/RAP2B/SNCA/PDE5A/GHR/JAK2/MARK2/TAOK3/IPO5/CCNK/HSP90AA1/MAP2K1/HEXIM2/CDK5RAP3/MAP2K7/PIH1D1	22	GO BP
GO:0009152	purine ribonucleotide biosynthetic process	10/669	156/18986	0.0641026	1.81921	1.96347	0.0496574	0.45939	0.431048	SDHB/GUK1/GMPS/VCP/ALDOA/ATP5MC1/SPHK2/ATP5F1E/ATP5PO/NDUFB11	10	GO BP
GO:0001755	neural crest cell migration	5/669	57/18986	0.0877193	2.48944	2.15223	0.0499045	0.45939	0.431048	SEMA4F/SEMA3C/SEMA3A/SEMA3D/RET	5	GO BP
GO:1904356	regulation of telomere maintenance via telomere lengthening	5/669	57/18986	0.0877193	2.48944	2.15223	0.0499045	0.45939	0.431048	HNRNPD/POT1/ATM/HSP90AA1/ERCC4	5	GO BP
GO:0045785	positive regulation of cell adhesion	25/669	499/18986	0.0501002	1.42183	1.82492	0.0499171	0.45939	0.431048	MTOR/BCL10/HLX/DUSP10/SOCS5/MAP4K4/RHOA/GSK3B/RAC1/IL6/RIPK2/JAK2/RSU1/RET/ATM/ETS1/FRMD5/C1QBP/SMARCD2/P4HB/CALR/PIK3R2/PLAUR/RRAS/TFE3	25	GO BP
GO:0032465	regulation of cytokinesis	7/669	95/18986	0.0736842	2.09113	2.03753	0.0504624	0.45939	0.431048	SPAST/RHOA/SVIL/E2F7/CIT/TEX14/PDXP	7	GO BP
GO:0001838	embryonic epithelial tube formation	8/669	115/18986	0.0695652	1.97424	2.00266	0.0505058	0.45939	0.431048	SKI/STIL/BCL10/IFT122/RET/DEAF1/SOX9/MED12	8	GO BP
GO:0048477	oogenesis	8/669	115/18986	0.0695652	1.97424	2.00266	0.0505058	0.45939	0.431048	TDRKH/MLH1/PDE5A/HEXB/PTN/ATM/SIRT2/PPP2R1A	8	GO BP
GO:0010640	regulation of platelet-derived growth factor receptor signaling pathway	3/669	24/18986	0.125	3.54746	2.3865	0.0508888	0.45939	0.431048	SNCA/PHF14/HIP1	3	GO BP
GO:0031145	anaphase-promoting complex-dependent catabolic process	3/669	24/18986	0.125	3.54746	2.3865	0.0508888	0.45939	0.431048	ANAPC15/UBE2S/UBE2C	3	GO BP
GO:0042790	nucleolar large rRNA transcription by RNA polymerase I	3/669	24/18986	0.125	3.54746	2.3865	0.0508888	0.45939	0.431048	MTOR/IPPK/PIH1D1	3	GO BP
GO:0045947	negative regulation of translational initiation	3/669	24/18986	0.125	3.54746	2.3865	0.0508888	0.45939	0.431048	TPR/PAIP2B/EIF2AK1	3	GO BP
GO:0051590	positive regulation of neurotransmitter transport	3/669	24/18986	0.125	3.54746	2.3865	0.0508888	0.45939	0.431048	RAB3B/NLGN1/SNCA	3	GO BP
GO:0090266	regulation of mitotic cell cycle spindle assembly checkpoint	3/669	24/18986	0.125	3.54746	2.3865	0.0508888	0.45939	0.431048	TPR/ANAPC15/XRCC3	3	GO BP
GO:1903504	regulation of mitotic spindle checkpoint	3/669	24/18986	0.125	3.54746	2.3865	0.0508888	0.45939	0.431048	TPR/ANAPC15/XRCC3	3	GO BP
GO:0031334	positive regulation of protein-containing complex assembly	12/669	200/18986	0.06	1.70278	1.90945	0.0513039	0.459911	0.431536	MTOR/RHOA/GSK3B/SLAIN2/SNCA/RAC1/VCP/NUMA1/FCHSD2/ATM/CAND1/HSP90AA1	12	GO BP
GO:0090307	mitotic spindle assembly	6/669	76/18986	0.0789474	2.2405	2.07085	0.051341	0.459911	0.431536	TPR/RHOA/STAG1/MZT1/KPNB1/CHMP4B	6	GO BP
GO:1902893	regulation of miRNA transcription	6/669	76/18986	0.0789474	2.2405	2.07085	0.051341	0.459911	0.431536	IL6/NFIB/BMPR1A/ETS1/STAT3/SOX9	6	GO BP
GO:0009303	rRNA transcription	4/669	40/18986	0.1	2.83797	2.22382	0.0513445	0.459911	0.431536	MTOR/GTF3C2/IPPK/PIH1D1	4	GO BP
GO:0002062	chondrocyte differentiation	8/669	116/18986	0.0689655	1.95722	1.97627	0.0526555	0.460661	0.43224	ATF2/CREB3L2/SNAI2/NFIB/BMPR1A/CHSY1/SOX9/MEX3C	8	GO BP
GO:0006661	phosphatidylinositol biosynthetic process	8/669	116/18986	0.0689655	1.95722	1.97627	0.0526555	0.460661	0.43224	PIP5K1A/SH3YL1/PIGF/PI4K2A/PGAP2/ATM/SLC27A1/PIGU	8	GO BP
GO:0009201	ribonucleoside triphosphate biosynthetic process	8/669	116/18986	0.0689655	1.95722	1.97627	0.0526555	0.460661	0.43224	SDHB/VCP/ALDOA/ATP5MC1/SPHK2/ATP5F1E/ATP5PO/NDUFB11	8	GO BP
GO:0097194	execution phase of apoptosis	7/669	96/18986	0.0729167	2.06935	2.00739	0.0528573	0.460661	0.43224	KDM4A/IL6/CYCS/SHARPIN/ACIN1/CDK5RAP3/SIRT2	7	GO BP
GO:1902099	regulation of metaphase/anaphase transition of cell cycle	7/669	96/18986	0.0729167	2.06935	2.00739	0.0528573	0.460661	0.43224	TPR/ANAPC15/ATM/XRCC3/TEX14/SMARCD2/UBE2C	7	GO BP
GO:0006998	nuclear envelope organization	5/669	58/18986	0.0862069	2.44652	2.10852	0.0530999	0.460661	0.43224	SPAST/UBE2I/SIRT2/DMPK/CHMP4B	5	GO BP
GO:0032786	positive regulation of DNA-templated transcription, elongation	5/669	58/18986	0.0862069	2.44652	2.10852	0.0530999	0.460661	0.43224	PWWP2A/CDK13/CCNK/GTF2F1/ELL	5	GO BP
GO:0039532	negative regulation of cytoplasmic pattern recognition receptor signaling pathway	5/669	58/18986	0.0862069	2.44652	2.10852	0.0530999	0.460661	0.43224	PCBP2/C1QBP/RNF125/SIRT2/TSPAN6	5	GO BP
GO:0061900	glial cell activation	5/669	58/18986	0.0862069	2.44652	2.10852	0.0530999	0.460661	0.43224	SYT11/SNCA/IL6/JAK2/ATM	5	GO BP
GO:0035264	multicellular organism growth	10/669	158/18986	0.0632911	1.79618	1.92057	0.0532768	0.460661	0.43224	MTOR/STIL/CREB1/TBL1XR1/GHR/POU3F2/CCM2/ATM/SLITRK6/STAT3	10	GO BP
GO:0010950	positive regulation of endopeptidase activity	9/669	137/18986	0.0656934	1.86436	1.94044	0.0534332	0.460661	0.43224	BCL10/SNCA/HIP1/RIPK2/VCP/RET/DIABLO/STAT3/TBC1D10A	9	GO BP
GO:1903052	positive regulation of proteolysis involved in protein catabolic process	9/669	137/18986	0.0656934	1.86436	1.94044	0.0534332	0.460661	0.43224	SOCS5/GSK3B/WFS1/VCP/USP5/TRAF7/SIRT2/HSPBP1/RBX1	9	GO BP
GO:0045911	positive regulation of DNA recombination	6/669	77/18986	0.0779221	2.2114	2.03559	0.0540995	0.460661	0.43224	MLH1/TP53BP1/HDGFL2/PRMT1/KMT5C/MORF4L2	6	GO BP
GO:0061614	miRNA transcription	6/669	77/18986	0.0779221	2.2114	2.03559	0.0540995	0.460661	0.43224	IL6/NFIB/BMPR1A/ETS1/STAT3/SOX9	6	GO BP
GO:0070527	platelet aggregation	6/669	77/18986	0.0779221	2.2114	2.03559	0.0540995	0.460661	0.43224	STXBP3/SERPINE2/RAP2B/IL6/JAK2/SH2B3	6	GO BP
GO:0030323	respiratory tube development	12/669	202/18986	0.0594059	1.68592	1.87304	0.054534	0.460661	0.43224	ERRFI1/IFT25/CREB1/PHF14/NFIB/BMPR1A/SPRY2/MAP2K1/SOX9/RAB3A/ASXL1/ELK1	12	GO BP
GO:0006983	ER overload response	2/669	11/18986	0.181818	5.15994	2.63745	0.0552333	0.460661	0.43224	GSK3B/WFS1	2	GO BP
GO:0018195	peptidyl-arginine modification	2/669	11/18986	0.181818	5.15994	2.63745	0.0552333	0.460661	0.43224	CARM1/PRMT1	2	GO BP
GO:0019673	GDP-mannose metabolic process	2/669	11/18986	0.181818	5.15994	2.63745	0.0552333	0.460661	0.43224	GUK1/PMM1	2	GO BP
GO:0030953	astral microtubule organization	2/669	11/18986	0.181818	5.15994	2.63745	0.0552333	0.460661	0.43224	NUMA1/KPNB1	2	GO BP
GO:0034975	protein folding in endoplasmic reticulum	2/669	11/18986	0.181818	5.15994	2.63745	0.0552333	0.460661	0.43224	P4HB/CALR	2	GO BP
GO:0035519	protein K29-linked ubiquitination	2/669	11/18986	0.181818	5.15994	2.63745	0.0552333	0.460661	0.43224	TRAF7/UBE2S	2	GO BP
GO:0045141	meiotic telomere clustering	2/669	11/18986	0.181818	5.15994	2.63745	0.0552333	0.460661	0.43224	MLH1/ATM	2	GO BP
GO:0060397	growth hormone receptor signaling pathway via JAK-STAT	2/669	11/18986	0.181818	5.15994	2.63745	0.0552333	0.460661	0.43224	JAK2/STAT3	2	GO BP
GO:0062111	zinc ion import into organelle	2/669	11/18986	0.181818	5.15994	2.63745	0.0552333	0.460661	0.43224	SLC30A1/SLC30A6	2	GO BP
GO:0070601	centromeric sister chromatid cohesion	2/669	11/18986	0.181818	5.15994	2.63745	0.0552333	0.460661	0.43224	CTCF/PPP2R1A	2	GO BP
GO:0071349	cellular response to interleukin-12	2/669	11/18986	0.181818	5.15994	2.63745	0.0552333	0.460661	0.43224	JAK2/P4HB	2	GO BP
GO:0071481	cellular response to X-ray	2/669	11/18986	0.181818	5.15994	2.63745	0.0552333	0.460661	0.43224	ATM/TP53BP1	2	GO BP
GO:0090220	chromosome localization to nuclear envelope involved in homologous chromosome segregation	2/669	11/18986	0.181818	5.15994	2.63745	0.0552333	0.460661	0.43224	MLH1/ATM	2	GO BP
GO:0090309	positive regulation of DNA methylation-dependent heterochromatin formation	2/669	11/18986	0.181818	5.15994	2.63745	0.0552333	0.460661	0.43224	ATF7IP/TRIM28	2	GO BP
GO:0090331	negative regulation of platelet aggregation	2/669	11/18986	0.181818	5.15994	2.63745	0.0552333	0.460661	0.43224	SERPINE2/SH2B3	2	GO BP
GO:0090657	telomeric loop disassembly	2/669	11/18986	0.181818	5.15994	2.63745	0.0552333	0.460661	0.43224	POT1/XRCC3	2	GO BP
GO:0140059	dendrite arborization	2/669	11/18986	0.181818	5.15994	2.63745	0.0552333	0.460661	0.43224	SEMA3A/PTN	2	GO BP
GO:1904668	positive regulation of ubiquitin protein ligase activity	2/669	11/18986	0.181818	5.15994	2.63745	0.0552333	0.460661	0.43224	UBE2S/UBE2C	2	GO BP
GO:0007091	metaphase/anaphase transition of mitotic cell cycle	7/669	97/18986	0.0721649	2.04802	1.97761	0.0553224	0.460661	0.43224	TPR/ANAPC15/ATM/XRCC3/TEX14/SMARCD2/UBE2C	7	GO BP
GO:0002360	T cell lineage commitment	4/669	41/18986	0.097561	2.76875	2.16672	0.055375	0.460661	0.43224	MTOR/RHOA/IL6/STAT3	4	GO BP
GO:0070302	regulation of stress-activated protein kinase signaling cascade	4/669	41/18986	0.097561	2.76875	2.16672	0.055375	0.460661	0.43224	DUSP10/RIPK2/TAOK3/MAP2K1	4	GO BP
GO:0050768	negative regulation of neurogenesis	9/669	138/18986	0.0652174	1.85085	1.91712	0.0554661	0.460661	0.43224	SKI/KDM4A/DUSP10/SEMA4F/IL6/SEMA3A/PTN/BMPR1A/SIRT2	9	GO BP
GO:0048872	homeostasis of number of cells	18/669	339/18986	0.0530973	1.50689	1.79968	0.055858	0.460661	0.43224	BCL10/ABCB10/TRAF3IP2/IL6/JAK2/ETS1/ACVR1B/SH2B3/ACIN1/STAT3/CDK5RAP3/SOX9/RPS19/PRMT1/PPP2R1A/ASXL1/PKNOX1/ANKRD54	18	GO BP
GO:0060541	respiratory system development	13/669	225/18986	0.0577778	1.63971	1.84476	0.0559363	0.460661	0.43224	SKI/ERRFI1/IFT25/CREB1/PHF14/NFIB/BMPR1A/SPRY2/MAP2K1/SOX9/RAB3A/ASXL1/ELK1	13	GO BP
GO:0006399	tRNA metabolic process	12/669	203/18986	0.0591133	1.67762	1.85498	0.0561994	0.460661	0.43224	DARS2/GTF3C2/FAM98A/CDKAL1/TYW1/TYW1B/EARS2/ELAC2/SARS2/TSEN34/TP53RK/FTSJ1	12	GO BP
GO:0002082	regulation of oxidative phosphorylation	3/669	25/18986	0.12	3.40556	2.3001	0.0563663	0.460661	0.43224	RHOA/SNCA/VCP	3	GO BP
GO:0016973	poly(A)+ mRNA export from nucleus	3/669	25/18986	0.12	3.40556	2.3001	0.0563663	0.460661	0.43224	ENY2/PABPN1/NXT1	3	GO BP
GO:0035336	long-chain fatty-acyl-CoA metabolic process	3/669	25/18986	0.12	3.40556	2.3001	0.0563663	0.460661	0.43224	ELOVL5/FAR1/ACSL4	3	GO BP
GO:0070861	regulation of protein exit from endoplasmic reticulum	3/669	25/18986	0.12	3.40556	2.3001	0.0563663	0.460661	0.43224	EDEM1/BRSK2/OS9	3	GO BP
GO:0090231	regulation of spindle checkpoint	3/669	25/18986	0.12	3.40556	2.3001	0.0563663	0.460661	0.43224	TPR/ANAPC15/XRCC3	3	GO BP
GO:0007062	sister chromatid cohesion	5/669	59/18986	0.0847458	2.40506	2.06571	0.0564115	0.460661	0.43224	STAG1/ESCO2/KIF22/CTCF/PPP2R1A	5	GO BP
GO:0042733	embryonic digit morphogenesis	5/669	59/18986	0.0847458	2.40506	2.06571	0.0564115	0.460661	0.43224	GNA12/BMPR1A/C2CD3/IFT140/TMEM107	5	GO BP
GO:0048008	platelet-derived growth factor receptor signaling pathway	5/669	59/18986	0.0847458	2.40506	2.06571	0.0564115	0.460661	0.43224	TIPARP/SNCA/PHF14/HIP1/JAK2	5	GO BP
GO:0090497	mesenchymal cell migration	5/669	59/18986	0.0847458	2.40506	2.06571	0.0564115	0.460661	0.43224	SEMA4F/SEMA3C/SEMA3A/SEMA3D/RET	5	GO BP
GO:0004535	poly(A)-specific ribonuclease activity	2/694	13/18737	0.153846	4.15362	2.23073	0.0815848	0.466199	0.428167	CNOT8/CNOT2	2	GO MF
GO:0016661	oxidoreductase activity, acting on other nitrogenous compounds as donors	2/694	13/18737	0.153846	4.15362	2.23073	0.0815848	0.466199	0.428167	GMPR/GPHN	2	GO MF
GO:0043491	phosphatidylinositol 3-kinase/protein kinase B signal transduction	17/669	317/18986	0.0536278	1.52194	1.79093	0.0574304	0.468154	0.439271	ERRFI1/MTOR/PIP5K1A/SERPINE2/DIPK2A/HIP1/JAK2/RET/SESN3/SH2B3/SPRY2/C1QBP/STAT3/PIK3R2/MEIS3/RRAS/PPP2R1A	17	GO BP
GO:0030183	B cell differentiation	9/669	139/18986	0.0647482	1.83753	1.894	0.0575485	0.468291	0.4394	IRF2BP2/TRAF3IP2/PHF14/HDAC9/IL6/TPD52/ATM/TCF3/PIK3R2	9	GO BP
GO:0030165	PDZ domain binding	6/694	82/18737	0.0731707	1.9755	1.73621	0.0834256	0.470003	0.431661	KIDINS220/NLGN1/EXOC4/SNTB1/CIT/TBC1D10A	6	GO MF
GO:0030971	receptor tyrosine kinase binding	6/694	82/18737	0.0731707	1.9755	1.73621	0.0834256	0.470003	0.431661	SOCS5/SH2B3/PIK3R2/FIZ1/PCNA/ELMO2	6	GO MF
GO:0050803	regulation of synapse structure or activity	17/669	318/18986	0.0534591	1.51715	1.77736	0.0587878	0.475182	0.445866	DNM3/SLC30A1/RHOA/NLGN1/EPHB3/SNCA/ADGRB3/VCP/SLC17A6/SLITRK6/SLITRK5/EEF2K/DMPK/PDXP/FRMPD4/CDKL5/AMOT	17	GO BP
GO:0040029	epigenetic regulation of gene expression	16/669	295/18986	0.0542373	1.53924	1.78388	0.0589266	0.475182	0.445866	SPEN/TPR/ATF2/PCGF3/JARID2/HDAC9/CBX3/CTR9/MTA2/ATF7IP/SIRT4/SIN3A/CTCF/SIRT2/SPHK2/TRIM28	16	GO BP
GO:0031507	heterochromatin formation	10/669	161/18986	0.0621118	1.76271	1.85737	0.0590262	0.475182	0.445866	SPEN/TPR/PCGF3/JARID2/CBX3/ATF7IP/SIN3A/CTCF/SIRT2/TRIM28	10	GO BP
GO:0043549	regulation of kinase activity	23/669	460/18986	0.05	1.41898	1.73851	0.0592036	0.475182	0.445866	ERRFI1/CEP85/PPP2R5A/DUSP10/SLC8A1/SOCS5/RHOA/DIPK2A/RAP2B/SNCA/PDE5A/GHR/JAK2/MARK2/TAOK3/IPO5/CCNK/HSP90AA1/MAP2K1/HEXIM2/CDK5RAP3/MAP2K7/PIH1D1	23	GO BP
GO:0036297	interstrand cross-link repair	4/669	42/18986	0.0952381	2.70283	2.1113	0.0595712	0.475182	0.445866	VCP/XRCC3/ERCC4/CENPX	4	GO BP
GO:0071354	cellular response to interleukin-6	4/669	42/18986	0.0952381	2.70283	2.1113	0.0595712	0.475182	0.445866	IL6/JAK2/CTR9/STAT3	4	GO BP
GO:0043547	positive regulation of GTPase activity	9/669	140/18986	0.0642857	1.82441	1.87106	0.0596808	0.475182	0.445866	PIP5K1A/MAP4K4/GSK3B/RAPGEF6/CAV2/RIC1/RSU1/ARHGAP17/CDKL5	9	GO BP
GO:0046328	regulation of JNK cascade	9/669	140/18986	0.0642857	1.82441	1.87106	0.0596808	0.475182	0.445866	DUSP10/MAP4K4/RNF13/SEMA3A/RIPK2/TAOK3/TNFRSF19/MAP2K7/PRMT1	9	GO BP
GO:0071214	cellular response to abiotic stimulus	18/669	342/18986	0.0526316	1.49367	1.76063	0.0597661	0.475182	0.445866	MTOR/BCL10/BARD1/OXSR1/OPN5/HUS1/SNAI2/ATM/INO80/TP53BP1/ERCC4/SOX9/GNA11/RAB11B/CALR/PCNA/RBX1/ELK1	18	GO BP
GO:0104004	cellular response to environmental stimulus	18/669	342/18986	0.0526316	1.49367	1.76063	0.0597661	0.475182	0.445866	MTOR/BCL10/BARD1/OXSR1/OPN5/HUS1/SNAI2/ATM/INO80/TP53BP1/ERCC4/SOX9/GNA11/RAB11B/CALR/PCNA/RBX1/ELK1	18	GO BP
GO:0007131	reciprocal meiotic recombination	5/669	60/18986	0.0833333	2.36497	2.02377	0.0598394	0.475182	0.445866	MLH1/ATM/RAD51B/ERCC4/CENPX	5	GO BP
GO:0060997	dendritic spine morphogenesis	5/669	60/18986	0.0833333	2.36497	2.02377	0.0598394	0.475182	0.445866	DNM3/SLC30A1/NLGN1/EPHB3/EEF2K	5	GO BP
GO:0140527	reciprocal homologous recombination	5/669	60/18986	0.0833333	2.36497	2.02377	0.0598394	0.475182	0.445866	MLH1/ATM/RAD51B/ERCC4/CENPX	5	GO BP
GO:0006637	acyl-CoA metabolic process	7/669	99/18986	0.0707071	2.00664	1.91912	0.060464	0.475182	0.445866	PMVK/SUCLG1/SNCA/HMGCS1/ELOVL5/FAR1/ACSL4	7	GO BP
GO:0035383	thioester metabolic process	7/669	99/18986	0.0707071	2.00664	1.91912	0.060464	0.475182	0.445866	PMVK/SUCLG1/SNCA/HMGCS1/ELOVL5/FAR1/ACSL4	7	GO BP
GO:0061387	regulation of extent of cell growth	7/669	99/18986	0.0707071	2.00664	1.91912	0.060464	0.475182	0.445866	SEMA4F/GSK3B/SEMA3A/EIF4G2/SIN3A/DNM2/CDKL5	7	GO BP
GO:0070936	protein K48-linked ubiquitination	7/669	99/18986	0.0707071	2.00664	1.91912	0.060464	0.475182	0.445866	TRIM45/RNF187/UBE2D3/ZNRF2/ANAPC15/UBE2C/RBX1	7	GO BP
GO:0007281	germ cell development	20/669	390/18986	0.0512821	1.45537	1.7365	0.0609974	0.475182	0.445866	MTOR/EIF4G3/SELENOF/TDRKH/MLH1/PDE5A/HEXB/CCDC146/PTN/DEAF1/MTA2/ATM/CTCF/PMFBP1/CEP131/CCDC159/SIRT2/NECTIN2/PPP2R1A/TRIM28	20	GO BP
GO:0030073	insulin secretion	12/669	206/18986	0.0582524	1.65318	1.80141	0.0613993	0.475182	0.445866	STXBP3/IL6/ENY2/JAK2/BRSK2/OSBP/SIRT4/GNA11/RAB11B/RAB3A/CDK16/ACSL4	12	GO BP
GO:0034599	cellular response to oxidative stress	14/669	251/18986	0.0557769	1.58293	1.77671	0.0615306	0.475182	0.445866	SLC8A1/ATF2/PJVK/SNCA/IL6/PEX2/ATM/RAD52/PAWR/SIN3A/NFE2L1/CBX8/SIRT2/PCNA	14	GO BP
GO:0045165	cell fate commitment	16/669	297/18986	0.0538721	1.52887	1.7556	0.0618276	0.475182	0.445866	MTOR/NFIA/GATAD2B/RHOA/MITF/POU3F2/IL6/NFIB/BMPR1A/CTR9/MTA2/SPRY2/STAT3/SOX9/TCF3/GATAD2A	16	GO BP
GO:0007274	neuromuscular synaptic transmission	3/669	26/18986	0.115385	3.27458	2.21799	0.0621109	0.475182	0.445866	NLGN1/FCHSD2/RAB3A	3	GO BP
GO:0019985	translesion synthesis	3/669	26/18986	0.115385	3.27458	2.21799	0.0621109	0.475182	0.445866	REV3L/VCP/PCNA	3	GO BP
GO:0045624	positive regulation of T-helper cell differentiation	3/669	26/18986	0.115385	3.27458	2.21799	0.0621109	0.475182	0.445866	HLX/SOCS5/RIPK2	3	GO BP
GO:0060396	growth hormone receptor signaling pathway	3/669	26/18986	0.115385	3.27458	2.21799	0.0621109	0.475182	0.445866	GHR/JAK2/STAT3	3	GO BP
GO:1904996	positive regulation of leukocyte adhesion to vascular endothelial cell	3/669	26/18986	0.115385	3.27458	2.21799	0.0621109	0.475182	0.445866	RHOA/IL6/ETS1	3	GO BP
GO:2000042	negative regulation of double-strand break repair via homologous recombination	3/669	26/18986	0.115385	3.27458	2.21799	0.0621109	0.475182	0.445866	KMT5A/TP53BP1/C1QBP	3	GO BP
GO:0045685	regulation of glial cell differentiation	6/669	80/18986	0.075	2.12848	1.93298	0.0629046	0.475182	0.445866	MTOR/KDM4A/DUSP10/SERPINE2/IL6/PTN	6	GO BP
GO:0062197	cellular response to chemical stress	17/669	321/18986	0.0529595	1.50297	1.7369	0.0629927	0.475182	0.445866	MTOR/SLC8A1/ATF2/PJVK/OXSR1/SNCA/IL6/PEX2/ATM/RAD52/PAWR/SIN3A/NFE2L1/CBX8/SIRT2/PCNA/RBX1	17	GO BP
GO:1901293	nucleoside phosphate biosynthetic process	17/669	321/18986	0.0529595	1.50297	1.7369	0.0629927	0.475182	0.445866	SDHB/GUK1/UXS1/GMPS/SNCA/NADK2/ELOVL5/RRM2B/VCP/ALDOA/ATP5MC1/SPHK2/ATP5F1E/ATP5PO/PMM1/NDUFB11/ACSL4	17	GO BP
GO:0036294	cellular response to decreased oxygen levels	10/669	163/18986	0.0613497	1.74108	1.81597	0.0630756	0.475182	0.445866	MTOR/HP1BP3/ATF2/CPEB2/TBL2/TMBIM6/SIRT4/EEF2K/P4HB/SIRT2	10	GO BP
GO:0007029	endoplasmic reticulum organization	7/669	100/18986	0.07	1.98658	1.89039	0.0631411	0.475182	0.445866	CAV2/ATL1/ARL6IP1/RETREG3/REEP6/GET3/MMGT1	7	GO BP
GO:0044784	metaphase/anaphase transition of cell cycle	7/669	100/18986	0.07	1.98658	1.89039	0.0631411	0.475182	0.445866	TPR/ANAPC15/ATM/XRCC3/TEX14/SMARCD2/UBE2C	7	GO BP
GO:0050773	regulation of dendrite development	7/669	100/18986	0.07	1.98658	1.89039	0.0631411	0.475182	0.445866	SLC30A1/GSK3B/ADGRB3/PTN/EEF2K/CARM1/CDKL5	7	GO BP
GO:0071229	cellular response to acid chemical	7/669	100/18986	0.07	1.98658	1.89039	0.0631411	0.475182	0.445866	MTOR/HNRNPD/SESN3/IPO5/PRMT1/CASTOR1/RBX1	7	GO BP
GO:0046173	polyol biosynthetic process	5/669	61/18986	0.0819672	2.3262	1.98266	0.0633832	0.475182	0.445866	SNCA/IPPK/SPTSSA/PGP/SPHK2	5	GO BP
GO:0071478	cellular response to radiation	11/669	185/18986	0.0594595	1.68744	1.79565	0.0634414	0.475182	0.445866	BARD1/OPN5/HUS1/SNAI2/ATM/INO80/TP53BP1/ERCC4/PCNA/RBX1/ELK1	11	GO BP
GO:0002714	positive regulation of B cell mediated immunity	4/669	43/18986	0.0930233	2.63997	2.05749	0.0639314	0.475182	0.445866	MLH1/TP53BP1/NECTIN2/KMT5C	4	GO BP
GO:0002891	positive regulation of immunoglobulin mediated immune response	4/669	43/18986	0.0930233	2.63997	2.05749	0.0639314	0.475182	0.445866	MLH1/TP53BP1/NECTIN2/KMT5C	4	GO BP
GO:0014904	myotube cell development	4/669	43/18986	0.0930233	2.63997	2.05749	0.0639314	0.475182	0.445866	SKI/HDAC9/CAV2/RCAN1	4	GO BP
GO:0018279	protein N-linked glycosylation via asparagine	4/669	43/18986	0.0930233	2.63997	2.05749	0.0639314	0.475182	0.445866	DHDDS/OST4/ALG11/RPN2	4	GO BP
GO:0042092	type 2 immune response	4/669	43/18986	0.0930233	2.63997	2.05749	0.0639314	0.475182	0.445866	HLX/SOCS5/TRAF3IP2/IL6	4	GO BP
GO:0051938	L-glutamate import	4/669	43/18986	0.0930233	2.63997	2.05749	0.0639314	0.475182	0.445866	SLC1A4/TTYH3/SLC17A6/ARL6IP1	4	GO BP
GO:1900026	positive regulation of substrate adhesion-dependent cell spreading	4/669	43/18986	0.0930233	2.63997	2.05749	0.0639314	0.475182	0.445866	RAC1/C1QBP/P4HB/CALR	4	GO BP
GO:0016482	cytosolic transport	9/669	142/18986	0.0633803	1.79871	1.82574	0.0640956	0.475182	0.445866	SNX8/RIC1/RAB14/RAB6A/TBC1D10B/AP2A1/TBC1D17/TBC1D10A/SNX12	9	GO BP
GO:0035148	tube formation	9/669	142/18986	0.0633803	1.79871	1.82574	0.0640956	0.475182	0.445866	SKI/STIL/BCL10/IFT122/NFIB/RET/DEAF1/SOX9/MED12	9	GO BP
GO:0071902	positive regulation of protein serine/threonine kinase activity	9/669	142/18986	0.0633803	1.79871	1.82574	0.0640956	0.475182	0.445866	RHOA/DIPK2A/SNCA/PDE5A/GHR/TAOK3/MAP2K1/MAP2K7/PIH1D1	9	GO BP
GO:0007175	negative regulation of epidermal growth factor-activated receptor activity	2/669	12/18986	0.166667	4.72995	2.47004	0.0647696	0.475182	0.445866	ERRFI1/SOCS5	2	GO BP
GO:0034397	telomere localization	2/669	12/18986	0.166667	4.72995	2.47004	0.0647696	0.475182	0.445866	MLH1/ATM	2	GO BP
GO:0045628	regulation of T-helper 2 cell differentiation	2/669	12/18986	0.166667	4.72995	2.47004	0.0647696	0.475182	0.445866	HLX/SOCS5	2	GO BP
GO:0045838	positive regulation of membrane potential	2/669	12/18986	0.166667	4.72995	2.47004	0.0647696	0.475182	0.445866	VCP/CTNS	2	GO BP
GO:0048484	enteric nervous system development	2/669	12/18986	0.166667	4.72995	2.47004	0.0647696	0.475182	0.445866	HLX/RET	2	GO BP
GO:0051549	positive regulation of keratinocyte migration	2/669	12/18986	0.166667	4.72995	2.47004	0.0647696	0.475182	0.445866	MTOR/MAP4K4	2	GO BP
GO:0051583	dopamine uptake involved in synaptic transmission	2/669	12/18986	0.166667	4.72995	2.47004	0.0647696	0.475182	0.445866	RAB3B/SNCA	2	GO BP
GO:0051934	catecholamine uptake involved in synaptic transmission	2/669	12/18986	0.166667	4.72995	2.47004	0.0647696	0.475182	0.445866	RAB3B/SNCA	2	GO BP
GO:0071233	cellular response to L-leucine	2/669	12/18986	0.166667	4.72995	2.47004	0.0647696	0.475182	0.445866	MTOR/SESN3	2	GO BP
GO:0071872	cellular response to epinephrine stimulus	2/669	12/18986	0.166667	4.72995	2.47004	0.0647696	0.475182	0.445866	SNCA/SIRT2	2	GO BP
GO:0072497	mesenchymal stem cell differentiation	2/669	12/18986	0.166667	4.72995	2.47004	0.0647696	0.475182	0.445866	GSK3B/SOX9	2	GO BP
GO:0090267	positive regulation of mitotic cell cycle spindle assembly checkpoint	2/669	12/18986	0.166667	4.72995	2.47004	0.0647696	0.475182	0.445866	TPR/XRCC3	2	GO BP
GO:0140718	facultative heterochromatin formation	2/669	12/18986	0.166667	4.72995	2.47004	0.0647696	0.475182	0.445866	JARID2/SIRT2	2	GO BP
GO:1900152	negative regulation of nuclear-transcribed mRNA catabolic process, deadenylation-dependent decay	2/669	12/18986	0.166667	4.72995	2.47004	0.0647696	0.475182	0.445866	HNRNPD/SYNCRIP	2	GO BP
GO:1990504	dense core granule exocytosis	2/669	12/18986	0.166667	4.72995	2.47004	0.0647696	0.475182	0.445866	STXBP3/RAB3A	2	GO BP
GO:0051495	positive regulation of cytoskeleton organization	11/669	186/18986	0.0591398	1.67837	1.77678	0.0653995	0.479044	0.449489	MTOR/STIL/NES/SPAST/RHOA/SLAIN2/RAC1/NUMA1/FCHSD2/PDXP/AMOT	11	GO BP
GO:0034109	homotypic cell-cell adhesion	7/669	101/18986	0.0693069	1.96691	1.86199	0.0658892	0.481106	0.451424	STXBP3/SERPINE2/RAP2B/IL6/JAK2/SH2B3/PLAUR	7	GO BP
GO:2001251	negative regulation of chromosome organization	7/669	101/18986	0.0693069	1.96691	1.86199	0.0658892	0.481106	0.451424	TPR/POT1/ANAPC15/ATM/XRCC3/ERCC4/TEX14	7	GO BP
GO:0042093	T-helper cell differentiation	6/669	81/18986	0.0740741	2.1022	1.89979	0.0660165	0.481275	0.451582	MTOR/HLX/SOCS5/IL6/RIPK2/STAT3	6	GO BP
GO:0010212	response to ionizing radiation	9/669	143/18986	0.0629371	1.78613	1.80335	0.0663786	0.482369	0.452609	EYA3/BARD1/HUS1/SNAI2/ATM/IKBIP/INO80/TP53BP1/ELK1	9	GO BP
GO:0018205	peptidyl-lysine modification	9/669	143/18986	0.0629371	1.78613	1.80335	0.0663786	0.482369	0.452609	HDAC9/HINT2/SIRT4/KMT5A/UBE2I/NFATC2IP/HMG20B/SIRT2/TRIM28	9	GO BP
GO:0043523	regulation of neuron apoptotic process	14/669	254/18986	0.0551181	1.56423	1.73012	0.0664797	0.482369	0.452609	NES/RHOA/GBE1/GSK3B/WFS1/SNCA/TRIM2/SRPK2/JAK2/ATM/TRAF7/MAP2K7/DNAJC5/NONO	14	GO BP
GO:0051216	cartilage development	12/669	209/18986	0.0574163	1.62945	1.7487	0.0669086	0.484174	0.454302	ERRFI1/NFIA/ATF2/GHR/CREB3L2/SNAI2/NFIB/BMPR1A/EPYC/CHSY1/SOX9/MEX3C	12	GO BP
GO:0003179	heart valve morphogenesis	5/669	62/18986	0.0806452	2.28868	1.94235	0.0670427	0.484174	0.454302	MTOR/RHOA/SNAI2/BMPR1A/SOX9	5	GO BP
GO:0007004	telomere maintenance via telomerase	5/669	62/18986	0.0806452	2.28868	1.94235	0.0670427	0.484174	0.454302	HNRNPD/NHP2/POT1/ATM/HSP90AA1	5	GO BP
GO:0000244	spliceosomal tri-snRNP complex assembly	3/669	27/18986	0.111111	3.1533	2.13978	0.0681157	0.48811	0.457996	RNU6ATAC/TSSC4/PRPF19	3	GO BP
GO:0031365	N-terminal protein amino acid modification	3/669	27/18986	0.111111	3.1533	2.13978	0.0681157	0.48811	0.457996	HHAT/PPM1B/METAP2	3	GO BP
GO:0071108	protein K48-linked deubiquitination	3/669	27/18986	0.111111	3.1533	2.13978	0.0681157	0.48811	0.457996	USP34/USP5/OTUD5	3	GO BP
GO:0071378	cellular response to growth hormone stimulus	3/669	27/18986	0.111111	3.1533	2.13978	0.0681157	0.48811	0.457996	GHR/JAK2/STAT3	3	GO BP
GO:2000737	negative regulation of stem cell differentiation	3/669	27/18986	0.111111	3.1533	2.13978	0.0681157	0.48811	0.457996	GSK3B/CDK13/STAT3	3	GO BP
GO:0019903	protein phosphatase binding	9/694	144/18737	0.0625	1.68741	1.624	0.0873038	0.488413	0.448568	GHR/GNA12/VCP/PPP1R3E/HSP90AA1/STAT3/GTF2F1/MAP2K7/PIK3R2	9	GO MF
GO:0060236	regulation of mitotic spindle organization	4/669	44/18986	0.0909091	2.57997	2.00518	0.0684542	0.488428	0.458294	STIL/TPR/NUMA1/CHMP4B	4	GO BP
GO:0016079	synaptic vesicle exocytosis	7/669	102/18986	0.0686275	1.94762	1.83392	0.0687085	0.488428	0.458294	STXBP3/SYT11/NLGN1/SNCA/RAB3A/GRIK5/DNAJC5	7	GO BP
GO:0048534	hematopoietic or lymphoid organ development	7/669	102/18986	0.0686275	1.94762	1.83392	0.0687085	0.488428	0.458294	EPHB3/JARID2/TRAF3IP2/RET/ATM/MAP2K1/ASXL1	7	GO BP
GO:0001101	response to acid chemical	9/669	144/18986	0.0625	1.77373	1.78114	0.0687121	0.488428	0.458294	MTOR/HNRNPD/SESN3/TMBIM6/IPO5/PRMT1/PCNA/CASTOR1/RBX1	9	GO BP
GO:0043281	regulation of cysteine-type endopeptidase activity involved in apoptotic process	9/669	144/18986	0.0625	1.77373	1.78114	0.0687121	0.488428	0.458294	BCL10/SNCA/HIP1/VCP/RET/DIABLO/ARL6IP1/PLAUR/PIH1D1	9	GO BP
GO:0044703	multi-organism reproductive process	12/669	210/18986	0.0571429	1.6217	1.73132	0.0688145	0.488428	0.458294	ERRFI1/HSPG2/SERPINE2/PTN/CSMD1/ACVR1B/EPYC/C1QBP/VMP1/CALR/TRIM28/ACSL4	12	GO BP
GO:0045862	positive regulation of proteolysis	17/669	325/18986	0.0523077	1.48448	1.68359	0.0689125	0.488428	0.458294	BCL10/SOCS5/GSK3B/WFS1/SNCA/HIP1/RIPK2/VCP/RET/USP5/DIABLO/TRAF7/STAT3/SIRT2/HSPBP1/TBC1D10A/RBX1	17	GO BP
GO:0001843	neural tube closure	6/669	82/18986	0.0731707	2.07656	1.86707	0.0692168	0.488428	0.458294	SKI/STIL/BCL10/IFT122/DEAF1/MED12	6	GO BP
GO:0002028	regulation of sodium ion transport	6/669	82/18986	0.0731707	2.07656	1.86707	0.0692168	0.488428	0.458294	SERPINE2/KLHL24/CNTN1/PRSS8/DMPK/DMD	6	GO BP
GO:0010569	regulation of double-strand break repair via homologous recombination	6/669	82/18986	0.0731707	2.07656	1.86707	0.0692168	0.488428	0.458294	KMT5A/TP53BP1/C1QBP/HDGFL2/PRMT1/MORF4L2	6	GO BP
GO:0033673	negative regulation of kinase activity	10/669	166/18986	0.060241	1.70962	1.75493	0.0694782	0.489525	0.459323	ERRFI1/CEP85/PPP2R5A/DUSP10/SLC8A1/SOCS5/SNCA/IPO5/HEXIM2/CDK5RAP3	10	GO BP
GO:0030111	regulation of Wnt signaling pathway	18/669	349/18986	0.0515759	1.46371	1.67094	0.0696105	0.48971	0.459497	SKI/PPM1B/USP34/RBMS3/LIMD1/GSK3B/TBL1XR1/JADE1/MCC/CSNK1G3/TMEM170B/SNAI2/VCP/SOX9/TLE2/RBX1/OTUD5/AMER1	18	GO BP
GO:0006919	activation of cysteine-type endopeptidase activity involved in apoptotic process	5/669	63/18986	0.0793651	2.25235	1.9028	0.0708173	0.49394	0.463466	SNCA/HIP1/VCP/RET/DIABLO	5	GO BP
GO:0007565	female pregnancy	11/669	189/18986	0.0582011	1.65173	1.72085	0.0715075	0.49394	0.463466	ERRFI1/HSPG2/PTN/CSMD1/ACVR1B/EPYC/C1QBP/VMP1/CALR/TRIM28/ACSL4	11	GO BP
GO:0048736	appendage development	11/669	189/18986	0.0582011	1.65173	1.72085	0.0715075	0.49394	0.463466	SKI/ERRFI1/NFIA/IFT122/GNA12/SEMA3C/BMPR1A/C2CD3/IFT140/TMEM107/SOX9	11	GO BP
GO:0060173	limb development	11/669	189/18986	0.0582011	1.65173	1.72085	0.0715075	0.49394	0.463466	SKI/ERRFI1/NFIA/IFT122/GNA12/SEMA3C/BMPR1A/C2CD3/IFT140/TMEM107/SOX9	11	GO BP
GO:0009142	nucleoside triphosphate biosynthetic process	8/669	124/18986	0.0645161	1.83095	1.77411	0.07196	0.49394	0.463466	SDHB/VCP/ALDOA/ATP5MC1/SPHK2/ATP5F1E/ATP5PO/NDUFB11	8	GO BP
GO:0097193	intrinsic apoptotic signaling pathway	17/669	327/18986	0.0519878	1.4754	1.6572	0.0720086	0.49394	0.463466	ATF2/MLH1/WFS1/CYCS/FIS1/SNAI2/RRM2B/JAK2/BRSK2/ATM/TMBIM6/DIABLO/EIF5A/P4HB/URI1/PLAUR/NONO	17	GO BP
GO:0002294	CD4-positive, alpha-beta T cell differentiation involved in immune response	6/669	83/18986	0.0722892	2.05154	1.83481	0.0725054	0.49394	0.463466	MTOR/HLX/SOCS5/IL6/RIPK2/STAT3	6	GO BP
GO:0060606	tube closure	6/669	83/18986	0.0722892	2.05154	1.83481	0.0725054	0.49394	0.463466	SKI/STIL/BCL10/IFT122/DEAF1/MED12	6	GO BP
GO:0010463	mesenchymal cell proliferation	4/669	45/18986	0.0888889	2.52264	1.95431	0.0731375	0.49394	0.463466	PHF14/NFIB/BMPR1A/SOX9	4	GO BP
GO:0014014	negative regulation of gliogenesis	4/669	45/18986	0.0888889	2.52264	1.95431	0.0731375	0.49394	0.463466	SKI/KDM4A/DUSP10/SIRT2	4	GO BP
GO:0015872	dopamine transport	4/669	45/18986	0.0888889	2.52264	1.95431	0.0731375	0.49394	0.463466	RAB3B/SYT11/SNCA/CHRM5	4	GO BP
GO:0044786	cell cycle DNA replication	4/669	45/18986	0.0888889	2.52264	1.95431	0.0731375	0.49394	0.463466	DBF4/E2F7/INO80/PCNA	4	GO BP
GO:0061001	regulation of dendritic spine morphogenesis	4/669	45/18986	0.0888889	2.52264	1.95431	0.0731375	0.49394	0.463466	DNM3/SLC30A1/NLGN1/EEF2K	4	GO BP
GO:0090148	membrane fission	4/669	45/18986	0.0888889	2.52264	1.95431	0.0731375	0.49394	0.463466	SPAST/EXOC4/DNM2/CHMP4B	4	GO BP
GO:0095500	acetylcholine receptor signaling pathway	4/669	45/18986	0.0888889	2.52264	1.95431	0.0731375	0.49394	0.463466	GNAI2/CHRNB3/CHRM5/GNA11	4	GO BP
GO:1903426	regulation of reactive oxygen species biosynthetic process	4/669	45/18986	0.0888889	2.52264	1.95431	0.0731375	0.49394	0.463466	RHOA/SNCA/CTNS/SPHK2	4	GO BP
GO:2001239	regulation of extrinsic apoptotic signaling pathway in absence of ligand	4/669	45/18986	0.0888889	2.52264	1.95431	0.0731375	0.49394	0.463466	EYA3/SNAI2/RET/PPP2R1A	4	GO BP
GO:0032984	protein-containing complex disassembly	14/669	258/18986	0.0542636	1.53998	1.66892	0.0734806	0.49394	0.463466	NES/SPAST/GSK3B/FAF2/PEX2/VCP/SPTAN1/SVIL/EEF2K/EIF5A/VMP1/SMARCD2/CHMP4B/PDXP	14	GO BP
GO:0051961	negative regulation of nervous system development	9/669	146/18986	0.0616438	1.74943	1.73724	0.0735314	0.49394	0.463466	SKI/KDM4A/DUSP10/SEMA4F/IL6/SEMA3A/PTN/BMPR1A/SIRT2	9	GO BP
GO:0002295	T-helper cell lineage commitment	3/669	28/18986	0.107143	3.04068	2.06514	0.0743731	0.49394	0.463466	MTOR/IL6/STAT3	3	GO BP
GO:0006506	GPI anchor biosynthetic process	3/669	28/18986	0.107143	3.04068	2.06514	0.0743731	0.49394	0.463466	PIGF/PGAP2/PIGU	3	GO BP
GO:0010165	response to X-ray	3/669	28/18986	0.107143	3.04068	2.06514	0.0743731	0.49394	0.463466	ATM/IKBIP/TP53BP1	3	GO BP
GO:0010592	positive regulation of lamellipodium assembly	3/669	28/18986	0.107143	3.04068	2.06514	0.0743731	0.49394	0.463466	MTOR/RAC1/HSP90AA1	3	GO BP
GO:0010971	positive regulation of G2/M transition of mitotic cell cycle	3/669	28/18986	0.107143	3.04068	2.06514	0.0743731	0.49394	0.463466	RRM2B/RAD51B/SIN3A	3	GO BP
GO:0150146	cell junction disassembly	3/669	28/18986	0.107143	3.04068	2.06514	0.0743731	0.49394	0.463466	MAP4K4/ADGRB3/SNAI2	3	GO BP
GO:2000647	negative regulation of stem cell proliferation	3/669	28/18986	0.107143	3.04068	2.06514	0.0743731	0.49394	0.463466	SNAI2/NFIB/TSC22D1	3	GO BP
GO:0048599	oocyte development	5/669	64/18986	0.078125	2.21716	1.864	0.0747063	0.49394	0.463466	TDRKH/PDE5A/ATM/SIRT2/PPP2R1A	5	GO BP
GO:0001696	gastric acid secretion	2/669	13/18986	0.153846	4.3661	2.32018	0.0748071	0.49394	0.463466	SNX10/CHRM5	2	GO BP
GO:0006388	tRNA splicing, via endonucleolytic cleavage and ligation	2/669	13/18986	0.153846	4.3661	2.32018	0.0748071	0.49394	0.463466	FAM98A/TSEN34	2	GO BP
GO:0006448	regulation of translational elongation	2/669	13/18986	0.153846	4.3661	2.32018	0.0748071	0.49394	0.463466	CPEB2/EIF5A	2	GO BP
GO:0010642	negative regulation of platelet-derived growth factor receptor signaling pathway	2/669	13/18986	0.153846	4.3661	2.32018	0.0748071	0.49394	0.463466	SNCA/PHF14	2	GO BP
GO:0010992	ubiquitin recycling	2/669	13/18986	0.153846	4.3661	2.32018	0.0748071	0.49394	0.463466	UBE2S/UBE2C	2	GO BP
GO:0019321	pentose metabolic process	2/669	13/18986	0.153846	4.3661	2.32018	0.0748071	0.49394	0.463466	UXS1/OTOGL	2	GO BP
GO:0031958	nuclear receptor-mediated corticosteroid signaling pathway	2/669	13/18986	0.153846	4.3661	2.32018	0.0748071	0.49394	0.463466	JAK2/CALR	2	GO BP
GO:0032494	response to peptidoglycan	2/669	13/18986	0.153846	4.3661	2.32018	0.0748071	0.49394	0.463466	IL6/RIPK2	2	GO BP
GO:0034111	negative regulation of homotypic cell-cell adhesion	2/669	13/18986	0.153846	4.3661	2.32018	0.0748071	0.49394	0.463466	SERPINE2/SH2B3	2	GO BP
GO:0035437	maintenance of protein localization in endoplasmic reticulum	2/669	13/18986	0.153846	4.3661	2.32018	0.0748071	0.49394	0.463466	KDELR2/OS9	2	GO BP
GO:0044406	adhesion of symbiont to host	2/669	13/18986	0.153846	4.3661	2.32018	0.0748071	0.49394	0.463466	SCARB1/NECTIN2	2	GO BP
GO:0090158	endoplasmic reticulum membrane organization	2/669	13/18986	0.153846	4.3661	2.32018	0.0748071	0.49394	0.463466	ATL1/ARL6IP1	2	GO BP
GO:0090232	positive regulation of spindle checkpoint	2/669	13/18986	0.153846	4.3661	2.32018	0.0748071	0.49394	0.463466	TPR/XRCC3	2	GO BP
GO:0097202	activation of cysteine-type endopeptidase activity	2/669	13/18986	0.153846	4.3661	2.32018	0.0748071	0.49394	0.463466	RIPK2/TBC1D10A	2	GO BP
GO:1901731	positive regulation of platelet aggregation	2/669	13/18986	0.153846	4.3661	2.32018	0.0748071	0.49394	0.463466	IL6/JAK2	2	GO BP
GO:1903624	regulation of DNA catabolic process	2/669	13/18986	0.153846	4.3661	2.32018	0.0748071	0.49394	0.463466	IL6/ATM	2	GO BP
GO:0007411	axon guidance	13/669	236/18986	0.0550847	1.56329	1.66409	0.0752559	0.495801	0.465212	ENAH/SEMA4F/EPHA3/EPHB3/TRIO/RAC1/ETV1/SEMA3C/SEMA3A/SEMA3D/NFIB/RET/CNTN1	13	GO BP
GO:0045927	positive regulation of growth	14/669	259/18986	0.0540541	1.53404	1.65378	0.0753033	0.495801	0.465212	MTOR/HLX/CREB1/WFS1/GHR/POU3F2/BMPR1A/EIF4G2/AKAP6/INO80/HDGFL2/CDKL5/RPS6KA3/ACSL4	14	GO BP
GO:0006694	steroid biosynthetic process	11/669	191/18986	0.0575916	1.63443	1.68411	0.0757754	0.496929	0.46627	ERRFI1/ABCD3/PMVK/FDPS/CREB1/HMGCS1/SNAI2/HINT2/OSBP/SF1/MBTPS2	11	GO BP
GO:0002287	alpha-beta T cell activation involved in immune response	6/669	84/18986	0.0714286	2.02712	1.80301	0.0758821	0.496929	0.46627	MTOR/HLX/SOCS5/IL6/RIPK2/STAT3	6	GO BP
GO:0002293	alpha-beta T cell differentiation involved in immune response	6/669	84/18986	0.0714286	2.02712	1.80301	0.0758821	0.496929	0.46627	MTOR/HLX/SOCS5/IL6/RIPK2/STAT3	6	GO BP
GO:0140694	non-membrane-bounded organelle assembly	21/669	425/18986	0.0494118	1.40229	1.60296	0.0759047	0.496929	0.46627	CEP85/STIL/TPR/MLH1/LIMD1/RHOA/STAG1/EIF2A/NUMA1/C2CD3/CNOT2/MZT1/INO80/STARD9/C1QBP/KPNB1/CENPX/MPV17L2/LSM4/RPS19/CHMP4B	21	GO BP
GO:0010952	positive regulation of peptidase activity	9/669	147/18986	0.0612245	1.73753	1.71554	0.0760174	0.496963	0.466302	BCL10/SNCA/HIP1/RIPK2/VCP/RET/DIABLO/STAT3/TBC1D10A	9	GO BP

## Sheet: Supplementary Table 3
Supplementary Table 3. PD GO, BP & MF merged (clusterProfiler)
ID	Description	GeneRatio	BgRatio	RichFactor	FoldEnrichment	zScore	pvalue	p.adjust	qvalue	Gene Symbols	Count	Category
GO:0050684	regulation of mRNA processing	16/577	136/18986	0.117647	3.87114	5.94903	3.8666e-06	0.00957998	0.0090344	CDK11A/SRRM1/SRSF4/KHDRBS1/RBM8A/BARD1/SRPK2/PRPF19/SF1/ARGLU1/ACIN1/C1QBP/PTBP1/HNRNPL/U2AF2/RBFOX2	16	GO BP
GO:0140014	mitotic nuclear division	24/577	282/18986	0.0851064	2.8004	5.39267	6.00223e-06	0.00957998	0.0090344	CEP85/NUDC/TPR/SPAST/RHOA/STAG1/NFIB/NUMA1/ATM/NCAPD2/KMT5A/MZT1/XRCC3/INO80/UBE2I/KIF22/TOM1L2/KPNB1/SIRT2/PPP2R1A/UBE2S/CHMP4B/UBE2C/PDXP	24	GO BP
GO:0006302	double-strand break repair	26/577	323/18986	0.0804954	2.64867	5.29083	6.81526e-06	0.00957998	0.0090344	EYA3/MLH1/REV3L/POLM/HUS1/ESCO2/VCP/PRPF19/ATM/RAD52/UBE2N/KMT5A/RAD51B/XRCC3/INO80/TP53BP1/ERCC4/C1QBP/SMARCD2/HDGFL2/SWSAP1/PRMT1/PNKP/KMT5C/RPA4/APLF	26	GO BP
GO:0048024	regulation of mRNA splicing, via spliceosome	14/577	114/18986	0.122807	4.04093	5.76537	9.38318e-06	0.00989222	0.00932885	SRRM1/SRSF4/KHDRBS1/RBM8A/SRPK2/PRPF19/SF1/ARGLU1/ACIN1/C1QBP/PTBP1/HNRNPL/U2AF2/RBFOX2	14	GO BP
GO:0033119	negative regulation of RNA splicing	7/577	27/18986	0.259259	8.53084	6.9326	1.20728e-05	0.0101822	0.00960231	SRSF4/PTBP2/TMBIM6/ACIN1/C1QBP/PTBP1/U2AF2	7	GO BP
GO:0140993	histone modifying activity	32/600	438/18737	0.0730594	2.28152	4.93606	1.37255e-05	0.0103765	0.00937669	MTOR/EYA3/KDM4A/MAP4K4/ATF2/OXSR1/GSK3B/PCGF3/JADE1/TRIO/CSNK1G3/JARID2/EIF2AK1/HDAC9/SRPK2/JAK2/BRSK2/MTA2/MARK2/ATM/TAOK3/CIT/SIRT4/KMT5A/CARM1/SIRT2/DMPK/LMTK3/PRMT1/KMT5C/TP53RK/RPS6KA3	32	GO MF
GO:0044772	mitotic cell cycle phase transition	32/577	467/18986	0.0685225	2.25471	4.86039	1.75299e-05	0.0110069	0.0103801	KHDRBS1/STIL/CKS1B/NES/TPR/SPAST/BARD1/JADE1/E2F3/HUS1/DBF4/RRM2B/NFIB/BRSK2/WEE1/CDK2AP2/ATM/ACVR1B/E2F7/TAOK3/RAD51B/XRCC3/INO80/SIN3A/CDK5RAP3/SMARCD2/TCF3/DNM2/SIRT2/UBE2S/CHMP4B/UBE2C	32	GO BP
GO:0000375	RNA splicing, via transesterification reactions	26/577	342/18986	0.0760234	2.50153	4.96083	1.86527e-05	0.0110069	0.0103801	HNRNPR/SRRM1/SRSF4/KHDRBS1/PTBP2/RBM8A/KHDC4/DDX41/SYNCRIP/CDK13/SRPK2/LUC7L2/RNU6ATAC/TSSC4/PRPF19/SF1/ARGLU1/ACIN1/C1QBP/PTBP1/KHSRP/HNRNPL/HNRNPUL1/U2AF2/ESS2/RBFOX2	26	GO BP
GO:0043484	regulation of RNA splicing	18/577	190/18986	0.0947368	3.11729	5.1928	2.0881e-05	0.0110069	0.0103801	CDK11A/SRRM1/SRSF4/KHDRBS1/PTBP2/RBM8A/SRPK2/ENY2/PRPF19/SF1/TMBIM6/ARGLU1/ACIN1/C1QBP/PTBP1/HNRNPL/U2AF2/RBFOX2	18	GO BP
GO:0008380	RNA splicing	32/577	484/18986	0.0661157	2.17552	4.63789	3.53182e-05	0.0148771	0.0140298	CDK11A/HNRNPR/SRRM1/SRSF4/KHDRBS1/PTBP2/RBM8A/KHDC4/DDX41/SYNCRIP/CDK13/SRPK2/LUC7L2/ENY2/RNU6ATAC/TSSC4/PRPF19/SF1/TMBIM6/ARGLU1/ACIN1/C1QBP/PTBP1/KHSRP/HNRNPL/HNRNPUL1/SCAF1/PRMT1/TSEN34/U2AF2/ESS2/RBFOX2	32	GO BP
GO:0031398	positive regulation of protein ubiquitination	13/577	112/18986	0.116071	3.81929	5.2978	3.57155e-05	0.0148771	0.0140298	BCL10/GSK3B/WFS1/NHLRC1/WBP1L/UBE2N/CDK5RAP3/CENPX/HSPBP1/UBE2S/UBE2C/RBX1/AMER1	13	GO BP
GO:0000377	RNA splicing, via transesterification reactions with bulged adenosine as nucleophile	25/577	338/18986	0.0739645	2.43378	4.70871	4.23346e-05	0.0148771	0.0140298	HNRNPR/SRRM1/SRSF4/KHDRBS1/PTBP2/RBM8A/KHDC4/DDX41/SYNCRIP/CDK13/SRPK2/LUC7L2/RNU6ATAC/TSSC4/PRPF19/SF1/ARGLU1/ACIN1/C1QBP/PTBP1/HNRNPL/HNRNPUL1/U2AF2/ESS2/RBFOX2	25	GO BP
GO:0000398	mRNA splicing, via spliceosome	25/577	338/18986	0.0739645	2.43378	4.70871	4.23346e-05	0.0148771	0.0140298	HNRNPR/SRRM1/SRSF4/KHDRBS1/PTBP2/RBM8A/KHDC4/DDX41/SYNCRIP/CDK13/SRPK2/LUC7L2/RNU6ATAC/TSSC4/PRPF19/SF1/ARGLU1/ACIN1/C1QBP/PTBP1/HNRNPL/HNRNPUL1/U2AF2/ESS2/RBFOX2	25	GO BP
GO:0050686	negative regulation of mRNA processing	6/577	23/18986	0.26087	8.58383	6.44284	4.98307e-05	0.0161643	0.0152438	SRSF4/BARD1/ACIN1/C1QBP/PTBP1/U2AF2	6	GO BP
GO:0000280	nuclear division	30/577	451/18986	0.0665188	2.18878	4.52347	5.52328e-05	0.0166369	0.0156894	CEP85/NUDC/TDRKH/TPR/SPAST/MLH1/RHOA/STAG1/NFIB/NUMA1/ATM/NCAPD2/KMT5A/MZT1/RAD51B/XRCC3/INO80/UBE2I/ERCC4/KIF22/TOM1L2/KPNB1/CENPX/CALR/SIRT2/PPP2R1A/UBE2S/CHMP4B/UBE2C/PDXP	30	GO BP
GO:1903322	positive regulation of protein modification by small protein conjugation or removal	14/577	135/18986	0.103704	3.41234	4.97984	6.38853e-05	0.0179603	0.0169375	BCL10/GSK3B/WFS1/NHLRC1/VCP/WBP1L/UBE2N/CDK5RAP3/CENPX/HSPBP1/UBE2S/UBE2C/RBX1/AMER1	14	GO BP
GO:1901875	positive regulation of post-translational protein modification	14/577	136/18986	0.102941	3.38725	4.9464	6.92698e-05	0.0182569	0.0172172	BCL10/GSK3B/WFS1/NHLRC1/VCP/WBP1L/UBE2N/CDK5RAP3/CENPX/HSPBP1/UBE2S/UBE2C/RBX1/AMER1	14	GO BP
GO:0006913	nucleocytoplasmic transport	24/577	340/18986	0.0705882	2.32268	4.35693	0.000123686	0.0289769	0.0273266	KHDRBS1/RBM8A/TPR/XPO1/ATF2/BARD1/GSK3B/E2F3/TRAF3IP2/ENY2/JAK2/KPNA3/IPO5/ING1/PABPN1/UBE2I/NUP88/STAT3/KPNB1/CALR/PIK3R2/TRIM28/NXT1/ANKRD54	24	GO BP
GO:0051169	nuclear transport	24/577	340/18986	0.0705882	2.32268	4.35693	0.000123686	0.0289769	0.0273266	KHDRBS1/RBM8A/TPR/XPO1/ATF2/BARD1/GSK3B/E2F3/TRAF3IP2/ENY2/JAK2/KPNA3/IPO5/ING1/PABPN1/UBE2I/NUP88/STAT3/KPNB1/CALR/PIK3R2/TRIM28/NXT1/ANKRD54	24	GO BP
GO:0003714	transcription corepressor activity	18/600	205/18737	0.0878049	2.742	4.56137	0.00011097	0.0343776	0.0310653	SPEN/IRF2BP2/LIMD1/HDAC9/MTA2/SF1/ATF7IP/PAWR/KMT5A/SIN3A/FLYWCH1/C1QBP/TLE2/DNAJB1/URI1/TRIM28/RBFOX2/TLE4	18	GO MF
GO:0004674	protein serine/threonine kinase activity	29/600	429/18737	0.0675991	2.11101	4.23405	0.000136419	0.0343776	0.0310653	CDK11A/MTOR/MAP4K4/OXSR1/GSK3B/TRIO/CSNK1G3/GRK6/EIF2AK1/CDK13/SRPK2/BMPR1A/GRK5/BRSK2/MARK2/ATM/ACVR1B/TAOK3/CIT/CCNK/MAP2K1/EEF2K/MAP3K3/DMPK/LMTK3/TP53RK/CDKL5/RPS6KA3/CDK16	29	GO MF
GO:0038202	TORC1 signaling	12/577	113/18986	0.106195	3.4943	4.7081	0.000167705	0.0372218	0.035102	MTOR/SESN3/ATM/UBE2N/WDR59/CTNS/PIH1D1/PRMT1/CASTOR1/RBX1/RPS6KA3/OTUD5	12	GO BP
GO:0006417	regulation of translation	29/577	461/18986	0.0629067	2.06993	4.11721	0.000191817	0.0383492	0.0361652	MTOR/EIF4G3/KHDRBS1/RBM8A/TPR/PAIP2B/LIMD1/EIF2A/WFS1/CPEB2/HNRNPD/TRIM2/NHLRC1/SYNCRIP/EIF2AK1/IGF2BP3/OTUD6B/EIF4G2/CNOT2/EEF2K/C1QBP/EIF5A/CALR/SAMD4B/PRMT1/CNOT3/EIF3D/TNRC6B/RPS6KA3	29	GO BP
GO:0030970	retrograde protein transport, ER to cytosol	6/577	29/18986	0.206897	6.80786	5.54126	0.000200797	0.0383492	0.0361652	EDEM1/FAF2/VCP/BRSK2/OS9/SEL1L	6	GO BP
GO:1903513	endoplasmic reticulum to cytosol transport	6/577	29/18986	0.206897	6.80786	5.54126	0.000200797	0.0383492	0.0361652	EDEM1/FAF2/VCP/BRSK2/OS9/SEL1L	6	GO BP
GO:0000724	double-strand break repair via homologous recombination	16/577	188/18986	0.0851064	2.8004	4.39208	0.000209161	0.0383492	0.0361652	REV3L/HUS1/ATM/RAD52/UBE2N/KMT5A/RAD51B/XRCC3/INO80/TP53BP1/ERCC4/C1QBP/HDGFL2/SWSAP1/PRMT1/RPA4	16	GO BP
GO:0000070	mitotic sister chromatid segregation	16/577	194/18986	0.0824742	2.71379	4.24766	0.000298799	0.0500971	0.0472441	NUDC/TPR/RHOA/STAG1/NUMA1/ATM/NCAPD2/KMT5A/MZT1/XRCC3/INO80/KIF22/KPNB1/PPP2R1A/CHMP4B/UBE2C	16	GO BP
GO:0000725	recombinational repair	16/577	194/18986	0.0824742	2.71379	4.24766	0.000298799	0.0500971	0.0472441	REV3L/HUS1/ATM/RAD52/UBE2N/KMT5A/RAD51B/XRCC3/INO80/TP53BP1/ERCC4/C1QBP/HDGFL2/SWSAP1/PRMT1/RPA4	16	GO BP
GO:1903311	regulation of mRNA metabolic process	26/577	406/18986	0.0640394	2.1072	3.99248	0.000308875	0.0500971	0.0472441	CDK11A/SRRM1/SRSF4/KHDRBS1/RBM8A/BARD1/MLH1/HNRNPD/SYNCRIP/TRAF3IP2/IGF2BP3/SRPK2/PRPF19/SF1/CNOT2/ARGLU1/ACIN1/C1QBP/PTBP1/KHSRP/HNRNPL/SAMD4B/CNOT3/U2AF2/RBFOX2/TNRC6B	26	GO BP
GO:0006303	double-strand break repair via nonhomologous end joining	9/577	72/18986	0.125	4.11308	4.68537	0.00032151	0.050215	0.0473553	MLH1/POLM/PRPF19/ATM/TP53BP1/ERCC4/PNKP/KMT5C/APLF	9	GO BP
GO:0010458	exit from mitosis	6/577	32/18986	0.1875	6.16963	5.18158	0.000354547	0.0525042	0.0495141	SPAST/NFIB/SIRT2/UBE2S/CHMP4B/UBE2C	6	GO BP
GO:0031929	TOR signaling	15/577	178/18986	0.0842697	2.77287	4.2072	0.00036336	0.0525042	0.0495141	MTOR/GSK3B/GNA12/SESN3/ATM/UBE2N/ARMH4/WDR59/CTNS/PIH1D1/PRMT1/CASTOR1/RBX1/RPS6KA3/OTUD5	15	GO BP
GO:0000086	G2/M transition of mitotic cell cycle	13/577	141/18986	0.0921986	3.03376	4.29131	0.000373518	0.0525042	0.0495141	KHDRBS1/NES/BARD1/HUS1/RRM2B/BRSK2/WEE1/ATM/TAOK3/RAD51B/SIN3A/CDK5RAP3/DNM2	13	GO BP
GO:0007409	axonogenesis	28/577	459/18986	0.0610022	2.00726	3.86743	0.000403675	0.0549128	0.0517855	ENAH/SPAST/SEMA4F/CREB1/EPHA3/GSK3B/EPHB3/TRIO/POU3F2/RAC1/ETV1/SEMA3C/SEMA3A/NFIB/RET/BRSK2/EIF4G2/MARK2/CNTN1/SLITRK6/MAP2K1/SIN3A/DNM2/RAB3A/PARD6B/CDKL5/LRRC4C/WNT7A	28	GO BP
GO:0048025	negative regulation of mRNA splicing, via spliceosome	5/577	22/18986	0.227273	7.47834	5.38255	0.000436734	0.0575533	0.0542756	SRSF4/ACIN1/C1QBP/PTBP1/U2AF2	5	GO BP
GO:0043539	protein serine/threonine kinase activator activity	9/600	69/18737	0.130435	4.07326	4.65164	0.000340782	0.0644077	0.0582019	CKS1B/DELE1/DBF4/CAB39L/SPRY2/SAMD15/CCNK/MAP2K1/SLC27A1	9	GO MF
GO:0006310	DNA recombination	23/577	352/18986	0.0653409	2.15002	3.85569	0.000511169	0.0648078	0.061117	BARD1/MLH1/REV3L/POLM/HUS1/ATM/RAD52/UBE2N/KMT5A/RAD51B/XRCC3/INO80/TP53BP1/ERCC4/C1QBP/CENPX/TCF3/HDGFL2/SWSAP1/PRMT1/KMT5C/RPA4/APLF	23	GO BP
GO:0050770	regulation of axonogenesis	13/577	146/18986	0.0890411	2.92987	4.14421	0.000522519	0.0648078	0.061117	SEMA4F/GSK3B/EPHB3/POU3F2/SEMA3A/RET/BRSK2/EIF4G2/MARK2/MAP2K1/CDKL5/LRRC4C/WNT7A	13	GO BP
GO:0006282	regulation of DNA repair	17/577	227/18986	0.0748899	2.46423	3.92911	0.000600851	0.0712622	0.0672038	EYA3/BARD1/ENY2/RAD52/UBE2N/KMT5A/INO80/TP53BP1/C1QBP/SMARCD2/CBX8/HDGFL2/PRMT1/PNKP/KMT5C/TRIM28/PCNA	17	GO BP
GO:1903320	regulation of protein modification by small protein conjugation or removal	18/577	248/18986	0.0725806	2.38824	3.8959	0.000608357	0.0712622	0.0672038	BCL10/GSK3B/WFS1/NHLRC1/VCP/WBP1L/UBE2N/SPRY2/UBE2I/CDK5RAP3/CENPX/HMG20B/HSPBP1/UBE2S/U2AF2/UBE2C/RBX1/AMER1	18	GO BP
GO:0032386	regulation of intracellular transport	19/577	272/18986	0.0698529	2.29849	3.81872	0.000692739	0.0784682	0.0739994	KHDRBS1/TPR/XPO1/BARD1/EDEM1/GSK3B/JAK2/BRSK2/ARHGAP1/NUMA1/OS9/IPO5/MAP2K1/TMEM97/CEP131/RAB11B/PIK3R2/TRIM28/SNX12	19	GO BP
GO:0007059	chromosome segregation	26/577	429/18986	0.0606061	1.99422	3.68754	0.000707088	0.0784682	0.0739994	CEP85/NUDC/STIL/TPR/MLH1/RHOA/STAG1/ESCO2/NUMA1/ATM/NCAPD2/KMT5A/MZT1/XRCC3/INO80/STARD9/UBE2I/KIF22/CTCF/KPNB1/SMARCD2/CENPX/SIRT2/PPP2R1A/CHMP4B/UBE2C	26	GO BP
GO:0051054	positive regulation of DNA metabolic process	20/577	295/18986	0.0677966	2.23083	3.77198	0.00073665	0.0789635	0.0744665	EYA3/MLH1/HNRNPD/DBF4/WEE1/ATM/E2F7/UBE2N/INO80/TP53BP1/TNFAIP1/SMARCD2/CBX8/HDGFL2/PRMT1/PNKP/KMT5C/TRIM28/PCNA/APLF	20	GO BP
GO:0032006	regulation of TOR signaling	13/577	152/18986	0.0855263	2.81422	3.97574	0.000764961	0.0789635	0.0744665	GSK3B/GNA12/SESN3/ATM/UBE2N/ARMH4/WDR59/CTNS/PIH1D1/PRMT1/CASTOR1/RBX1/OTUD5	13	GO BP
GO:1901873	regulation of post-translational protein modification	18/577	253/18986	0.0711462	2.34104	3.8017	0.000767726	0.0789635	0.0744665	BCL10/GSK3B/WFS1/NHLRC1/VCP/WBP1L/UBE2N/SPRY2/UBE2I/CDK5RAP3/CENPX/HMG20B/HSPBP1/UBE2S/U2AF2/UBE2C/RBX1/AMER1	18	GO BP
GO:0006997	nucleus organization	13/577	153/18986	0.0849673	2.79582	3.94846	0.000813366	0.0816658	0.077015	SELENOF/TPR/SPAST/SRPK2/SF1/NUMA1/ETS1/UBE2I/SIRT2/RPS19/NECTIN2/DMPK/CHMP4B	13	GO BP
GO:1903432	regulation of TORC1 signaling	10/577	99/18986	0.10101	3.3237	4.10389	0.00085647	0.0839939	0.0792104	SESN3/ATM/UBE2N/WDR59/CTNS/PIH1D1/PRMT1/CASTOR1/RBX1/OTUD5	10	GO BP
GO:0000819	sister chromatid segregation	17/577	235/18986	0.0723404	2.38034	3.76951	0.000885431	0.0848605	0.0800277	NUDC/TPR/RHOA/STAG1/NUMA1/ATM/NCAPD2/KMT5A/MZT1/XRCC3/INO80/KIF22/KPNB1/SMARCD2/PPP2R1A/CHMP4B/UBE2C	17	GO BP
GO:1905508	protein localization to microtubule organizing center	6/577	38/18986	0.157895	5.19548	4.58321	0.000925695	0.0867479	0.0818076	STIL/GSK3B/SNX10/NUMA1/C2CD3/CEP131	6	GO BP
GO:0019213	deacetylase activity	6/600	37/18737	0.162162	5.06405	4.5006	0.00104888	0.0923764	0.0834757	OARD1/HDAC9/MTA2/SIRT4/SIRT2/MACROD2	6	GO MF
GO:0042393	histone binding	18/600	249/18737	0.0722892	2.25747	3.63315	0.00115516	0.0923764	0.0834757	KDM4A/CKS1B/PWWP2A/PHF14/CBX3/JAK2/NCAPD2/ING1/INO80/TP53BP1/CBX8/HDGFL2/CARM1/SPHK2/PIH1D1/KMT5C/SCML1/APLF	18	GO MF
GO:0008135	translation factor activity, RNA binding	9/600	83/18737	0.108434	3.3862	3.96271	0.00133113	0.0923764	0.0834757	EIF4G3/EEF1B2/EIF2A/CPEB2/EIF4G2/EEF1G/EEF2K/EIF5A/EIF3D	9	GO MF
GO:0140566	histone reader activity	5/600	27/18737	0.185185	5.78302	4.52355	0.00148946	0.0923764	0.0834757	JARID2/PHF14/TP53BP1/HDGFL2/PIH1D1	5	GO MF
GO:0004842	ubiquitin-protein transferase activity	27/600	452/18737	0.0597345	1.86541	3.38746	0.00150419	0.0923764	0.0834757	TRIM45/RNF187/BARD1/DZIP3/RNF13/PCGF3/TRIM2/NHLRC1/TRAF3IP2/FBXO24/CBLL1/PEX2/WWP1/SHARPIN/PRPF19/UBE2N/TRAF7/NEURL4/TNFAIP1/RNF125/MEX3C/UBE2S/RNF225/TRIM28/UBE2C/RBX1/MED12	27	GO MF
GO:0106310	protein serine kinase activity	23/600	363/18737	0.0633609	1.97865	3.42462	0.00154823	0.0923764	0.0834757	CDK11A/MTOR/MAP4K4/OXSR1/GSK3B/TRIO/CSNK1G3/EIF2AK1/CDK13/SRPK2/BRSK2/MARK2/ATM/TAOK3/CIT/MAP2K1/MAP3K3/DMPK/LMTK3/TP53RK/CDKL5/RPS6KA3/CDK16	23	GO MF
GO:0016755	aminoacyltransferase activity	29/600	499/18737	0.0581162	1.81487	3.3557	0.00155152	0.0923764	0.0834757	TRIM45/RNF187/BARD1/DZIP3/RNF13/PCGF3/TRIM2/NHLRC1/TRAF3IP2/FBXO24/CBLL1/PEX2/WWP1/SHARPIN/PRPF19/UBE2N/UBE2I/TRAF7/NEURL4/TNFAIP1/RNF125/MEX3C/QPCTL/UBE2S/RNF225/TRIM28/UBE2C/RBX1/MED12	29	GO MF
GO:0035173	histone kinase activity	18/600	256/18737	0.0703125	2.19574	3.50369	0.00157666	0.0923764	0.0834757	MTOR/MAP4K4/OXSR1/GSK3B/TRIO/CSNK1G3/EIF2AK1/SRPK2/JAK2/BRSK2/MARK2/ATM/TAOK3/CIT/DMPK/LMTK3/TP53RK/RPS6KA3	18	GO MF
GO:0031489	myosin V binding	4/600	17/18737	0.235294	7.34784	4.76244	0.00177645	0.0923764	0.0834757	RAB14/RAB6A/RAB11B/RAB3A	4	GO MF
GO:0140036	ubiquitin-modified protein reader activity	4/600	17/18737	0.235294	7.34784	4.76244	0.00177645	0.0923764	0.0834757	JARID2/PEX1/VCP/TP53BP1	4	GO MF
GO:0019787	ubiquitin-like protein transferase activity	28/600	482/18737	0.0580913	1.81409	3.29335	0.0018671	0.0923764	0.0834757	TRIM45/RNF187/BARD1/DZIP3/RNF13/PCGF3/TRIM2/NHLRC1/TRAF3IP2/FBXO24/CBLL1/PEX2/WWP1/SHARPIN/PRPF19/UBE2N/UBE2I/TRAF7/NEURL4/TNFAIP1/RNF125/MEX3C/UBE2S/RNF225/TRIM28/UBE2C/RBX1/MED12	28	GO MF
GO:0004693	cyclin-dependent protein serine/threonine kinase activity	5/600	29/18737	0.172414	5.3842	4.29741	0.00207854	0.0923764	0.0834757	CDK11A/CDK13/CCNK/CDKL5/CDK16	5	GO MF
GO:0097472	cyclin-dependent protein kinase activity	5/600	29/18737	0.172414	5.3842	4.29741	0.00207854	0.0923764	0.0834757	CDK11A/CDK13/CCNK/CDKL5/CDK16	5	GO MF
GO:0030374	nuclear receptor coactivator activity	7/600	57/18737	0.122807	3.83506	3.8989	0.00219944	0.0923764	0.0834757	ENY2/PPRC1/ETS1/ARGLU1/CARM1/ELK1/MED12	7	GO MF
GO:0044024	histone H2AS1 kinase activity	17/600	246/18737	0.0691057	2.15806	3.32543	0.00251807	0.095183	0.0860119	MTOR/MAP4K4/OXSR1/GSK3B/TRIO/CSNK1G3/EIF2AK1/SRPK2/BRSK2/MARK2/ATM/TAOK3/CIT/DMPK/LMTK3/TP53RK/RPS6KA3	17	GO MF
GO:0140995	histone H2A kinase activity	17/600	246/18737	0.0691057	2.15806	3.32543	0.00251807	0.095183	0.0860119	MTOR/MAP4K4/OXSR1/GSK3B/TRIO/CSNK1G3/EIF2AK1/SRPK2/BRSK2/MARK2/ATM/TAOK3/CIT/DMPK/LMTK3/TP53RK/RPS6KA3	17	GO MF
GO:0044839	cell cycle G2/M phase transition	13/577	158/18986	0.0822785	2.70735	3.81528	0.00109572	0.0996142	0.0939412	KHDRBS1/NES/BARD1/HUS1/RRM2B/BRSK2/WEE1/ATM/TAOK3/RAD51B/SIN3A/CDK5RAP3/DNM2	13	GO BP
GO:0006260	DNA replication	19/577	283/18986	0.0671378	2.20915	3.62823	0.00111024	0.0996142	0.0939412	BARD1/JADE1/WRNIP1/REV3L/DBF4/ESCO2/RRM2B/CHRAC1/NFIB/WEE1/E2F7/INO80/SIN3A/TNFAIP1/CENPX/CARM1/PNKP/PCNA/RPA4	19	GO BP
GO:1900034	regulation of cellular response to heat	4/577	16/18986	0.25	8.22617	5.11932	0.00114807	0.0999401	0.0942485	MTOR/GSK3B/ATM/DNAJB1	4	GO BP
GO:1903312	negative regulation of mRNA metabolic process	10/577	103/18986	0.0970874	3.19463	3.95387	0.0011644	0.0999401	0.0942485	SRSF4/BARD1/HNRNPD/SYNCRIP/TRAF3IP2/IGF2BP3/ACIN1/C1QBP/PTBP1/U2AF2	10	GO BP
GO:1904263	positive regulation of TORC1 signaling	7/577	54/18986	0.12963	4.26542	4.25418	0.00118497	0.0999401	0.0942485	WDR59/CTNS/PIH1D1/PRMT1/CASTOR1/RBX1/OTUD5	7	GO BP
GO:0090079	translation regulator activity, nucleic acid binding	10/600	110/18737	0.0909091	2.83894	3.51823	0.00279836	0.100741	0.0910345	EIF4G3/PAIP2B/EEF1B2/EIF2A/CPEB2/EIF4G2/EEF1G/EEF2K/EIF5A/EIF3D	10	GO MF
GO:0046777	protein autophosphorylation	14/577	180/18986	0.0777778	2.55925	3.7212	0.0012376	0.102333	0.096505	MTOR/OXSR1/GSK3B/EPHB3/EIF2AK1/JAK2/GRK5/MARK2/ATM/ACVR1B/TAOK3/EEF2K/MAP3K3/CDKL5	14	GO BP
GO:0140030	modification-dependent protein binding	14/600	188/18737	0.0744681	2.32551	3.32227	0.00300071	0.103115	0.0931798	KDM4A/DZIP3/PWWP2A/JARID2/CBX3/PEX1/SHARPIN/VCP/ING1/TP53BP1/CBX8/HDGFL2/CARM1/APLF	14	GO MF
GO:0140142	nucleocytoplasmic carrier activity	5/600	32/18737	0.15625	4.87943	3.9948	0.00325731	0.105562	0.0953907	XPO1/KPNA3/IPO5/KPNB1/CALR	5	GO MF
GO:0140035	ubiquitin-like protein reader activity	4/600	20/18737	0.2	6.24567	4.26903	0.00335117	0.105562	0.0953907	JARID2/PEX1/VCP/TP53BP1	4	GO MF
GO:0004407	histone deacetylase activity	4/600	21/18737	0.190476	5.94825	4.12654	0.00403615	0.115955	0.104782	HDAC9/MTA2/SIRT4/SIRT2	4	GO MF
GO:0140104	molecular carrier activity	9/600	98/18737	0.0918367	2.86791	3.37201	0.00418226	0.115955	0.104782	XPO1/KPNA3/IPO5/KPNB1/GET3/CALR/APLF/HBB/NUBP2	9	GO MF
GO:0140297	DNA-binding transcription factor binding	27/600	488/18737	0.0553279	1.7278	2.963	0.00433505	0.115955	0.104782	SKI/SPEN/BCL10/ATF2/CREB1/GSK3B/WFS1/HDAC9/MTA2/AIP/ETS1/TP53BP1/SIN3A/STAT3/CDK5RAP3/TCF3/CARM1/CALR/SIRT2/PCNA/ASXL1/RBFOX2/RBX1/TXLNG/ELK1/MED12/TLE4	27	GO MF
GO:0000099	sulfur amino acid transmembrane transporter activity	3/600	11/18737	0.272727	8.51682	4.53565	0.004448	0.115955	0.104782	SLC1A4/CTNS/MFSD12	3	GO MF
GO:0043522	leucine zipper domain binding	3/600	11/18737	0.272727	8.51682	4.53565	0.004448	0.115955	0.104782	ATF2/PAWR/NRL	3	GO MF
GO:0007051	spindle organization	15/577	204/18986	0.0735294	2.41946	3.60866	0.00148146	0.120141	0.113299	NUDC/STIL/TPR/SPAST/MLH1/RHOA/STAG1/VCP/NUMA1/MZT1/INO80/STARD9/KPNB1/PPP2R1A/CHMP4B	15	GO BP
GO:0033558	protein lysine deacetylase activity	4/600	22/18737	0.181818	5.67788	3.99298	0.00480986	0.120903	0.109254	HDAC9/MTA2/SIRT4/SIRT2	4	GO MF
GO:0003713	transcription coactivator activity	18/600	285/18737	0.0631579	1.97232	3.00843	0.00495767	0.120903	0.109254	BCL10/BCL9/SERTAD2/JADE1/ENY2/EDF1/PPRC1/MTA2/AIP/ETS1/TSC22D1/ARGLU1/SMARCD2/CARM1/TRIM28/ASXL1/ELK1/MED12	18	GO MF
GO:0032886	regulation of microtubule-based process	18/577	269/18986	0.0669145	2.2018	3.51454	0.00153968	0.121428	0.114513	CDK11A/STIL/TPR/SPAST/XPO1/RHOA/EPHA3/GSK3B/SLAIN2/RAC1/MARK2/CDK2AP2/NUMA1/XRCC3/CFAP20/CYB5D1/CEP131/CHMP4B	18	GO BP
GO:0031396	regulation of protein ubiquitination	15/577	205/18986	0.0731707	2.40766	3.58751	0.00155492	0.121428	0.114513	BCL10/GSK3B/WFS1/NHLRC1/WBP1L/UBE2N/SPRY2/CDK5RAP3/CENPX/HSPBP1/UBE2S/U2AF2/UBE2C/RBX1/AMER1	15	GO BP
GO:1901987	regulation of cell cycle phase transition	27/577	479/18986	0.0563674	1.85475	3.35443	0.00163919	0.124993	0.117874	STIL/TPR/ATF2/BARD1/JADE1/HUS1/DBF4/RRM2B/BRSK2/WEE1/PRPF19/CDK2AP2/ATM/E2F7/TAOK3/RAD51B/XRCC3/INO80/TP53BP1/SIN3A/CDK5RAP3/SMARCD2/TCF3/SIRT2/UBE2C/CDK16/RPA4	27	GO BP
GO:0001558	regulation of cell growth	24/577	408/18986	0.0588235	1.93557	3.38209	0.00166818	0.124993	0.117874	CDK11A/MTOR/SERTAD2/SEMA4F/DCBLD2/GSK3B/JADE1/SEMA3A/NAIF1/EIF4G2/ACVR1B/TCHP/ING1/INO80/SIN3A/TMEM97/HDGFL2/DNM2/URI1/SERTAD3/SPHK2/CDKL5/RPS6KA3/ACSL4	24	GO BP
GO:0019827	stem cell population maintenance	14/577	186/18986	0.0752688	2.4767	3.583	0.00168949	0.124993	0.117874	SKI/BCL9/FUT10/NFIB/BMPR1A/CTR9/CNOT2/ING1/SIN3A/STAT3/BICRA/CNOT3/MED12/WNT7A	14	GO BP
GO:0045740	positive regulation of DNA replication	6/577	43/18986	0.139535	4.59135	4.17394	0.00179839	0.125309	0.118173	DBF4/WEE1/E2F7/INO80/TNFAIP1/PCNA	6	GO BP
GO:0006606	protein import into nucleus	13/577	167/18986	0.0778443	2.56144	3.5881	0.00180979	0.125309	0.118173	TPR/ATF2/E2F3/TRAF3IP2/JAK2/KPNA3/IPO5/ING1/NUP88/STAT3/KPNB1/PIK3R2/TRIM28	13	GO BP
GO:0000288	nuclear-transcribed mRNA catabolic process, deadenylation-dependent decay	7/577	58/18986	0.12069	3.97125	4.01217	0.00181263	0.125309	0.118173	MLH1/HNRNPD/SYNCRIP/CNOT2/SAMD4B/CNOT3/TNRC6B	7	GO BP
GO:1990928	response to amino acid starvation	7/577	58/18986	0.12069	3.97125	4.01217	0.00181263	0.125309	0.118173	MTOR/ATF2/EIF2A/PEX2/SESN3/WDR59/CASTOR1	7	GO BP
GO:0000380	alternative mRNA splicing, via spliceosome	8/577	75/18986	0.106667	3.50983	3.85564	0.00195561	0.130902	0.123447	KHDRBS1/RBM8A/CDK13/ARGLU1/PTBP1/HNRNPL/HNRNPUL1/RBFOX2	8	GO BP
GO:1902017	regulation of cilium assembly	8/577	75/18986	0.106667	3.50983	3.85564	0.00195561	0.130902	0.123447	DYNC2LI1/GSK3B/TCHP/IFT140/RABEP2/CDKL5/WDR44/EVI5L	8	GO BP
GO:0006261	DNA-templated DNA replication	13/577	169/18986	0.0769231	2.53113	3.53963	0.00201192	0.131695	0.124195	BARD1/WRNIP1/REV3L/DBF4/RRM2B/CHRAC1/E2F7/INO80/CENPX/CARM1/PNKP/PCNA/RPA4	13	GO BP
GO:0034504	protein localization to nucleus	20/577	321/18986	0.0623053	2.05014	3.3594	0.0020369	0.131695	0.124195	MTOR/TPR/XPO1/ATF2/BARD1/GSK3B/E2F3/TRAF3IP2/JAK2/KPNA3/IPO5/ING1/SIN3A/NUP88/STAT3/KPNB1/CDK5RAP3/CALR/PIK3R2/TRIM28	20	GO BP
GO:0098727	maintenance of cell number	14/577	190/18986	0.0736842	2.42456	3.49383	0.00206114	0.131695	0.124195	SKI/BCL9/FUT10/NFIB/BMPR1A/CTR9/CNOT2/ING1/SIN3A/STAT3/BICRA/CNOT3/MED12/WNT7A	14	GO BP
GO:0034976	response to endoplasmic reticulum stress	18/577	277/18986	0.0649819	2.13821	3.37843	0.00212508	0.13223	0.124699	EDEM1/GSK3B/WFS1/FAF2/NHLRC1/TBL2/CREB3L2/PDIA4/PPP2CB/VCP/BRSK2/TMBIM6/OS9/SEL1L/CDK5RAP3/P4HB/CALR/PIK3R2	18	GO BP
GO:0051656	establishment of organelle localization	27/577	488/18986	0.0553279	1.82055	3.25109	0.00213223	0.13223	0.124699	NUDC/STXBP3/SYT11/DNM3/SPAST/XPO1/MLH1/TFG/EXOC4/NUMA1/RAB6A/ATM/SPRY2/TMED10/KIF22/NUP88/KPNB1/RAB11B/DNM2/RAB3A/KXD1/SIRT2/NECTIN2/SPHK2/TMEM230/CHMP4B/BAIAP3	27	GO BP
GO:1902115	regulation of organelle assembly	16/577	234/18986	0.0683761	2.24989	3.40592	0.00221159	0.135164	0.127466	MTOR/STIL/TPR/DYNC2LI1/RHOA/GSK3B/NUMA1/ATM/CNOT2/TCHP/IFT140/RABEP2/CHMP4B/CDKL5/WDR44/EVI5L	16	GO BP
GO:0033157	regulation of intracellular protein transport	12/577	151/18986	0.0794702	2.61494	3.52728	0.00225114	0.135615	0.127892	TPR/XPO1/BARD1/EDEM1/GSK3B/JAK2/BRSK2/OS9/IPO5/CEP131/PIK3R2/TRIM28	12	GO BP
GO:0035497	cAMP response element binding	3/600	12/18737	0.25	7.80708	4.29015	0.00579076	0.136807	0.123625	ATF2/CREB1/CREB3L2	3	GO MF
GO:0019209	kinase activator activity	11/600	142/18737	0.0774648	2.4191	3.08737	0.00603047	0.138153	0.124841	BCL10/CKS1B/DELE1/DBF4/MARK2/CAB39L/SPRY2/SAMD15/CCNK/MAP2K1/SLC27A1	11	GO MF
GO:0051170	import into nucleus	13/577	172/18986	0.0755814	2.48698	3.46823	0.00234972	0.13956	0.131612	TPR/ATF2/E2F3/TRAF3IP2/JAK2/KPNA3/IPO5/ING1/NUP88/STAT3/KPNB1/PIK3R2/TRIM28	13	GO BP
GO:0003925	G protein activity	6/600	53/18737	0.113208	3.53528	3.36171	0.0067337	0.149726	0.135299	RHOA/RAP2B/GNA12/RAC1/GNA11/RAB11B	6	GO MF
GO:0000289	nuclear-transcribed mRNA poly(A) tail shortening	5/577	32/18986	0.15625	5.14136	4.15093	0.00260025	0.149732	0.141205	MLH1/CNOT2/SAMD4B/CNOT3/TNRC6B	5	GO BP
GO:0007052	mitotic spindle organization	11/577	134/18986	0.0820896	2.70113	3.49856	0.0026275	0.149732	0.141205	NUDC/STIL/TPR/SPAST/RHOA/STAG1/VCP/NUMA1/MZT1/KPNB1/CHMP4B	11	GO BP
GO:0051225	spindle assembly	11/577	134/18986	0.0820896	2.70113	3.49856	0.0026275	0.149732	0.141205	STIL/TPR/MLH1/RHOA/STAG1/NUMA1/MZT1/INO80/STARD9/KPNB1/CHMP4B	11	GO BP
GO:0019207	kinase regulator activity	17/600	273/18737	0.0622711	1.94462	2.85962	0.00712354	0.153869	0.139043	BCL10/CKS1B/KIDINS220/DELE1/DBF4/MARK2/TAOK3/CIT/CAB39L/SPRY2/SAMD15/CCNK/MAP2K1/HEXIM2/SLC27A1/PIK3R2/ANKRD54	17	GO MF
GO:0007084	mitotic nuclear membrane reassembly	3/577	10/18986	0.3	9.8714	4.96785	0.00285628	0.154608	0.145803	SPAST/UBE2I/SIRT2	3	GO BP
GO:0101024	mitotic nuclear membrane organization	3/577	10/18986	0.3	9.8714	4.96785	0.00285628	0.154608	0.145803	SPAST/UBE2I/SIRT2	3	GO BP
GO:1901838	positive regulation of transcription of nucleolar large rRNA by RNA polymerase I	3/577	10/18986	0.3	9.8714	4.96785	0.00285628	0.154608	0.145803	MTOR/IPPK/PIH1D1	3	GO BP
GO:0032527	protein exit from endoplasmic reticulum	6/577	47/18986	0.12766	4.2006	3.88937	0.00285971	0.154608	0.145803	EDEM1/FAF2/VCP/BRSK2/OS9/SEL1L	6	GO BP
GO:0140313	molecular sequestering activity	6/600	54/18737	0.111111	3.46981	3.30574	0.00737543	0.154884	0.139961	TSSC4/STAT3/CALR/HSPBP1/CASTOR1/WDR44	6	GO MF
GO:0044389	ubiquitin-like protein ligase binding	19/600	321/18737	0.05919	1.84841	2.78862	0.00780549	0.156401	0.141331	SKI/KDM4A/BCL10/SYT11/CACYBP/GSK3B/WFS1/FAF2/VCP/WBP1L/TMBIM6/ACVR1B/UBE2N/CDK5RAP3/CALR/HSPBP1/TRIM28/UBE2C/RBX1	19	GO MF
GO:0019208	phosphatase regulator activity	9/600	108/18737	0.0833333	2.60236	3.03745	0.00786141	0.156401	0.141331	PPP2R5A/PPP2R5D/RCAN2/GNA12/GTF2F1/URI1/DMPK/PPP2R1A/RCAN1	9	GO MF
GO:0045648	positive regulation of erythrocyte differentiation	5/577	33/18986	0.151515	4.98556	4.05681	0.00298916	0.159561	0.150474	ETS1/ACVR1B/STAT3/PRMT1/ANKRD54	5	GO BP
GO:0016055	Wnt signaling pathway	26/577	476/18986	0.0546218	1.79731	3.11895	0.00303499	0.159982	0.150871	SKI/BCL9/PPM1B/USP34/RBMS3/LIMD1/RHOA/GSK3B/JADE1/CSNK1G3/GRK6/TMEM170B/RAC1/HBP1/VCP/GRK5/CTR9/MARK2/TLE2/RBX1/OTUD5/AMER1/MED12/ZBTB33/TLE4/WNT7A	26	GO BP
GO:0046824	positive regulation of nucleocytoplasmic transport	7/577	64/18986	0.109375	3.59895	3.68708	0.00320422	0.166817	0.157317	KHDRBS1/TPR/GSK3B/JAK2/IPO5/PIK3R2/TRIM28	7	GO BP
GO:0045739	positive regulation of DNA repair	11/577	138/18986	0.0797101	2.62284	3.38735	0.00330064	0.168749	0.159139	EYA3/UBE2N/INO80/SMARCD2/CBX8/HDGFL2/PRMT1/PNKP/KMT5C/TRIM28/PCNA	11	GO BP
GO:0008361	regulation of cell size	13/577	179/18986	0.0726257	2.38973	3.3073	0.00332136	0.168749	0.159139	MTOR/SEMA4F/CREB1/OXSR1/RHOA/GSK3B/RAC1/SEMA3A/RET/EIF4G2/SIN3A/DNM2/CDKL5	13	GO BP
GO:0061629	RNA polymerase II-specific DNA-binding transcription factor binding	20/600	349/18737	0.0573066	1.78959	2.70818	0.00905926	0.172661	0.156024	SPEN/BCL10/ATF2/CREB1/GSK3B/HDAC9/MTA2/AIP/ETS1/TP53BP1/SIN3A/STAT3/CDK5RAP3/TCF3/CALR/PCNA/ASXL1/RBX1/ELK1/MED12	20	GO MF
GO:0005545	1-phosphatidylinositol binding	3/600	14/18737	0.214286	6.69179	3.87486	0.00913548	0.172661	0.156024	ZFYVE16/SNX10/SCARB1	3	GO MF
GO:0030218	erythrocyte differentiation	11/577	139/18986	0.0791367	2.60397	3.36016	0.00348886	0.173088	0.163231	JAK2/ETS1/ACVR1B/SH2B3/ACIN1/STAT3/CDK5RAP3/RPS19/PRMT1/PKNOX1/ANKRD54	11	GO BP
GO:0045727	positive regulation of translation	11/577	139/18986	0.0791367	2.60397	3.36016	0.00348886	0.173088	0.163231	MTOR/EIF4G3/KHDRBS1/HNRNPD/SYNCRIP/OTUD6B/EIF4G2/C1QBP/EIF5A/PRMT1/EIF3D	11	GO BP
GO:0042073	intraciliary transport	6/577	49/18986	0.122449	4.02914	3.75872	0.00353908	0.173538	0.163655	IFT25/DYNC2LI1/IFT122/IFT140/CEP131/IFT46	6	GO BP
GO:0032535	regulation of cellular component size	21/577	361/18986	0.0581717	1.91412	3.10447	0.00360055	0.174523	0.164584	MTOR/HP1BP3/ARPC5/SEMA4F/CREB1/OXSR1/RHOA/GSK3B/RAC1/SEMA3A/SPTAN1/RET/EIF4G2/FCHSD2/SIN3A/DNM2/PIK3R2/KXD1/PDXP/CDKL5/WNT7A	21	GO BP
GO:0000425	pexophagy	3/577	11/18986	0.272727	8.974	4.68339	0.00383927	0.179891	0.169646	PJVK/PEX2/ATM	3	GO BP
GO:0060397	growth hormone receptor signaling pathway via JAK-STAT	3/577	11/18986	0.272727	8.974	4.68339	0.00383927	0.179891	0.169646	JAK2/STAT3/GH1	3	GO BP
GO:0070934	CRD-mediated mRNA stabilization	3/577	11/18986	0.272727	8.974	4.68339	0.00383927	0.179891	0.169646	HNRNPD/SYNCRIP/IGF2BP3	3	GO BP
GO:0006403	RNA localization	14/577	204/18986	0.0686275	2.25816	3.1986	0.00393219	0.18222	0.171843	KHDRBS1/RBM8A/TPR/XPO1/NHP2/IGF2BP3/ENY2/ATM/PABPN1/NUP88/KPNB1/KHSRP/PIH1D1/NXT1	14	GO BP
GO:0042147	retrograde transport, endosome to Golgi	9/577	103/18986	0.0873786	2.87517	3.37832	0.00414463	0.187934	0.177231	SNX8/RIC1/RAB14/RAB6A/TBC1D10B/TBC1D17/TBC1D10A/SNX12/BAIAP3	9	GO BP
GO:1990830	cellular response to leukemia inhibitory factor	9/577	103/18986	0.0873786	2.87517	3.37832	0.00414463	0.187934	0.177231	CACYBP/CREB1/MYNN/JARID2/SNX10/SPRY2/RNF125/PMM1/TLE4	9	GO BP
GO:0061630	ubiquitin protein ligase activity	20/600	355/18737	0.056338	1.75934	2.62716	0.0107901	0.198959	0.179789	TRIM45/DZIP3/RNF13/PCGF3/TRIM2/NHLRC1/TRAF3IP2/CBLL1/PEX2/WWP1/PRPF19/TRAF7/NEURL4/RNF125/MEX3C/RNF225/TRIM28/UBE2C/RBX1/MED12	20	GO MF
GO:0030295	protein kinase activator activity	10/600	134/18737	0.0746269	2.33047	2.81124	0.0110643	0.199157	0.179968	CKS1B/DELE1/DBF4/MARK2/CAB39L/SPRY2/SAMD15/CCNK/MAP2K1/SLC27A1	10	GO MF
GO:0016049	cell growth	26/577	490/18986	0.0530612	1.74596	2.96179	0.00443965	0.19917	0.187828	CDK11A/MTOR/SERTAD2/SEMA4F/DCBLD2/GSK3B/JADE1/NRN1/SEMA3A/NAIF1/EIF4G2/ACVR1B/TCHP/ING1/INO80/SIN3A/TMEM97/MEX3C/HDGFL2/DNM2/URI1/SERTAD3/SPHK2/CDKL5/RPS6KA3/ACSL4	26	GO BP
GO:0051019	mitogen-activated protein kinase binding	4/600	28/18737	0.142857	4.46119	3.33358	0.0115745	0.200202	0.180912	TPR/DUSP10/CDK5RAP3/PRMT1	4	GO MF
GO:0019887	protein kinase regulator activity	15/600	243/18737	0.0617284	1.92767	2.64737	0.0119146	0.200202	0.180912	CKS1B/KIDINS220/DELE1/DBF4/MARK2/TAOK3/CIT/CAB39L/SPRY2/SAMD15/CCNK/MAP2K1/HEXIM2/SLC27A1/ANKRD54	15	GO MF
GO:0001098	basal transcription machinery binding	6/600	60/18737	0.1	3.12283	2.9955	0.0121816	0.200202	0.180912	EDF1/CTR9/ERCC4/GTF2F1/URI1/SCAF1	6	GO MF
GO:0001099	basal RNA polymerase II transcription machinery binding	6/600	60/18737	0.1	3.12283	2.9955	0.0121816	0.200202	0.180912	EDF1/CTR9/ERCC4/GTF2F1/URI1/SCAF1	6	GO MF
GO:0035064	methylated histone binding	7/600	79/18737	0.0886076	2.76707	2.86263	0.0132374	0.202656	0.183129	KDM4A/PWWP2A/CBX3/ING1/TP53BP1/CBX8/HDGFL2	7	GO MF
GO:0030275	LRR domain binding	3/600	16/18737	0.1875	5.85531	3.53382	0.0134031	0.202656	0.183129	ATF2/PAWR/NRL	3	GO MF
GO:0097027	ubiquitin-protein transferase activator activity	3/600	16/18737	0.1875	5.85531	3.53382	0.0134031	0.202656	0.183129	ENTREP1/UBE2N/CBX8	3	GO MF
GO:0140939	histone H4 methyltransferase activity	3/600	16/18737	0.1875	5.85531	3.53382	0.0134031	0.202656	0.183129	KMT5A/PRMT1/KMT5C	3	GO MF
GO:0051539	4 iron, 4 sulfur cluster binding	5/600	45/18737	0.111111	3.46981	3.01699	0.0140754	0.203071	0.183504	SDHB/REV3L/TYW1/TYW1B/NUBP2	5	GO MF
GO:0019888	protein phosphatase regulator activity	8/600	99/18737	0.0808081	2.5235	2.76434	0.0141325	0.203071	0.183504	PPP2R5A/PPP2R5D/RCAN2/GNA12/URI1/DMPK/PPP2R1A/RCAN1	8	GO MF
GO:0008187	poly-pyrimidine tract binding	4/600	30/18737	0.133333	4.16378	3.15425	0.0147346	0.203071	0.183504	KHDRBS1/RBMS3/PTBP1/U2AF2	4	GO MF
GO:0035925	mRNA 3'-UTR AU-rich region binding	4/600	30/18737	0.133333	4.16378	3.15425	0.0147346	0.203071	0.183504	RBMS3/CPEB2/HNRNPD/KHSRP	4	GO MF
GO:0043130	ubiquitin binding	8/600	100/18737	0.08	2.49827	2.73233	0.0149457	0.203071	0.183504	CKS1B/FAF2/JARID2/SHARPIN/USP5/UBE2N/TOM1L2/SIRT2	8	GO MF
GO:0140034	methylation-dependent protein binding	7/600	81/18737	0.0864198	2.69874	2.78672	0.0150423	0.203071	0.183504	KDM4A/PWWP2A/CBX3/ING1/TP53BP1/CBX8/HDGFL2	7	GO MF
GO:0140463	chromatin-protein adaptor activity	5/600	46/18737	0.108696	3.39438	2.95725	0.0153876	0.204088	0.184424	JARID2/PHF14/TP53BP1/HDGFL2/PIH1D1	5	GO MF
GO:0043161	proteasome-mediated ubiquitin-dependent protein catabolic process	25/577	467/18986	0.0535332	1.76149	2.94981	0.00466673	0.204931	0.193261	TRIM45/RNF187/SOCS5/XPO1/GSK3B/KLHL24/PSMD2/TRIM2/FAF2/NHLRC1/GNA12/PPP2CB/WWP1/SHARPIN/VCP/USP5/UBE2N/TNFAIP1/PSMD3/SIRT2/HSPBP1/UBE2S/TRIM28/UBE2C/RBX1	25	GO BP
GO:1990823	response to leukemia inhibitory factor	9/577	105/18986	0.0857143	2.8204	3.31152	0.00470621	0.204931	0.193261	CACYBP/CREB1/MYNN/JARID2/SNX10/SPRY2/RNF125/PMM1/TLE4	9	GO BP
GO:0035331	negative regulation of hippo signaling	4/577	23/18986	0.173913	5.72255	4.01204	0.00471986	0.204931	0.193261	LIMD1/VCP/CIT/PPP2R1A	4	GO BP
GO:0070507	regulation of microtubule cytoskeleton organization	12/577	166/18986	0.0722892	2.37865	3.15847	0.00486602	0.204931	0.193261	STIL/TPR/SPAST/RHOA/EPHA3/GSK3B/SLAIN2/RAC1/MARK2/CDK2AP2/NUMA1/CHMP4B	12	GO BP
GO:0071539	protein localization to centrosome	5/577	37/18986	0.135135	4.44658	3.71513	0.00497023	0.204931	0.193261	STIL/GSK3B/SNX10/C2CD3/CEP131	5	GO BP
GO:0000101	sulfur amino acid transport	3/577	12/18986	0.25	8.22617	4.433	0.00500436	0.204931	0.193261	SLC1A4/CTNS/MFSD12	3	GO BP
GO:1990253	cellular response to leucine starvation	3/577	12/18986	0.25	8.22617	4.433	0.00500436	0.204931	0.193261	MTOR/ATF2/SESN3	3	GO BP
GO:1990504	dense core granule exocytosis	3/577	12/18986	0.25	8.22617	4.433	0.00500436	0.204931	0.193261	STXBP3/RAB3A/BAIAP3	3	GO BP
GO:0098813	nuclear chromosome segregation	19/577	324/18986	0.058642	1.9296	2.9879	0.00502075	0.204931	0.193261	NUDC/TPR/MLH1/RHOA/STAG1/NUMA1/ATM/NCAPD2/KMT5A/MZT1/XRCC3/INO80/KIF22/KPNB1/SMARCD2/SIRT2/PPP2R1A/CHMP4B/UBE2C	19	GO BP
GO:0051236	establishment of RNA localization	12/577	167/18986	0.0718563	2.36441	3.13532	0.00510263	0.204931	0.193261	KHDRBS1/RBM8A/TPR/XPO1/IGF2BP3/ENY2/ATM/PABPN1/NUP88/KPNB1/KHSRP/NXT1	12	GO BP
GO:1902850	microtubule cytoskeleton organization involved in mitosis	12/577	167/18986	0.0718563	2.36441	3.13532	0.00510263	0.204931	0.193261	NUDC/STIL/TPR/SPAST/RHOA/STAG1/VCP/NUMA1/MZT1/SPRY2/KPNB1/CHMP4B	12	GO BP
GO:0010389	regulation of G2/M transition of mitotic cell cycle	9/577	107/18986	0.0841121	2.76768	3.24627	0.00532525	0.211854	0.199789	BARD1/HUS1/RRM2B/WEE1/ATM/TAOK3/RAD51B/SIN3A/CDK5RAP3	9	GO BP
GO:0006275	regulation of DNA replication	10/577	127/18986	0.0787402	2.59092	3.1847	0.00542141	0.212585	0.200478	JADE1/WRNIP1/DBF4/ESCO2/CHRAC1/WEE1/E2F7/INO80/TNFAIP1/PCNA	10	GO BP
GO:0071826	protein-RNA complex organization	15/577	234/18986	0.0641026	2.10927	3.02274	0.00544443	0.212585	0.200478	PTBP2/KHDC4/FAF2/SRPK2/LUC7L2/VCP/RNU6ATAC/TSSC4/PRPF19/SF1/ATM/RPS19/PIH1D1/U2AF2/EIF3D	15	GO BP
GO:0042659	regulation of cell fate specification	4/577	24/18986	0.166667	5.48411	3.89151	0.00552976	0.213936	0.201752	GATAD2B/BMPR1A/MTA2/GATAD2A	4	GO BP
GO:0031625	ubiquitin protein ligase binding	17/600	301/18737	0.0564784	1.76373	2.42951	0.0174401	0.227323	0.20542	SKI/KDM4A/BCL10/SYT11/CACYBP/GSK3B/WFS1/FAF2/VCP/WBP1L/TMBIM6/ACVR1B/UBE2N/CALR/HSPBP1/TRIM28/RBX1	17	GO MF
GO:0001701	in utero embryonic development	22/577	403/18986	0.0545906	1.79629	2.8605	0.00615253	0.229238	0.216183	STIL/SLC30A1/KIDINS220/ATF2/TTLL4/GNA12/CCM2/BMPR1A/CTR9/PRPF19/C2CD3/ACVR1B/CNOT2/E2F7/RAD51B/MAP2K1/SIN3A/CTCF/ELL/PRMT1/CNOT3/TRIM28	22	GO BP
GO:0034101	erythrocyte homeostasis	11/577	150/18986	0.0733333	2.41301	3.07592	0.00618144	0.229238	0.216183	JAK2/ETS1/ACVR1B/SH2B3/ACIN1/STAT3/CDK5RAP3/RPS19/PRMT1/PKNOX1/ANKRD54	11	GO BP
GO:0017158	regulation of calcium ion-dependent exocytosis	5/577	39/18986	0.128205	4.21855	3.56205	0.00624727	0.229238	0.216183	STXBP3/SYT11/GNAI2/RAB3A/BAIAP3	5	GO BP
GO:0070884	regulation of calcineurin-NFAT signaling cascade	5/577	39/18986	0.128205	4.21855	3.56205	0.00624727	0.229238	0.216183	CAMTA1/MTOR/GSK3B/PTBP1/RCAN1	5	GO BP
GO:0002327	immature B cell differentiation	3/577	13/18986	0.230769	7.59339	4.21008	0.00636017	0.229238	0.216183	IRF2BP2/TRAF3IP2/ATM	3	GO BP
GO:0031453	positive regulation of heterochromatin formation	3/577	13/18986	0.230769	7.59339	4.21008	0.00636017	0.229238	0.216183	TPR/ATF7IP/TRIM28	3	GO BP
GO:0034498	early endosome to Golgi transport	3/577	13/18986	0.230769	7.59339	4.21008	0.00636017	0.229238	0.216183	SNX8/RAB14/RAB6A	3	GO BP
GO:0038203	TORC2 signaling	3/577	13/18986	0.230769	7.59339	4.21008	0.00636017	0.229238	0.216183	SESN3/ARMH4/OTUD5	3	GO BP
GO:0006312	mitotic recombination	4/577	25/18986	0.16	5.26475	3.77756	0.00642738	0.229697	0.216616	MLH1/RAD52/XRCC3/ERCC4	4	GO BP
GO:0006979	response to oxidative stress	22/577	405/18986	0.054321	1.78741	2.83579	0.00650717	0.230594	0.217462	SLC8A1/ATF2/PJVK/OXSR1/PPP2CB/PEX2/RRM2B/JAK2/SESN3/ATM/RAD52/PAWR/SIN3A/NFE2L1/CBX8/SIRT2/PNKP/PCNA/RCAN1/RBX1/NUDT2/HBB	22	GO BP
GO:0061659	ubiquitin-like protein ligase activity	20/600	374/18737	0.0534759	1.66996	2.38038	0.0180745	0.231598	0.209283	TRIM45/DZIP3/RNF13/PCGF3/TRIM2/NHLRC1/TRAF3IP2/CBLL1/PEX2/WWP1/PRPF19/TRAF7/NEURL4/RNF125/MEX3C/RNF225/TRIM28/UBE2C/RBX1/MED12	20	GO MF
GO:0000077	DNA damage checkpoint signaling	10/577	131/18986	0.0763359	2.51181	3.07395	0.00671957	0.234252	0.220912	ATF2/BARD1/HUS1/PRPF19/ATM/E2F7/TAOK3/TP53BP1/CDK5RAP3/RPA4	10	GO BP
GO:0051168	nuclear export	12/577	173/18986	0.0693642	2.28241	2.99984	0.00672149	0.234252	0.220912	KHDRBS1/RBM8A/TPR/XPO1/BARD1/GSK3B/ENY2/PABPN1/UBE2I/NUP88/CALR/NXT1	12	GO BP
GO:0003746	translation elongation factor activity	3/600	18/18737	0.166667	5.20472	3.24611	0.0186282	0.234715	0.2121	EEF1B2/EEF1G/EIF5A	3	GO MF
GO:0000209	protein polyubiquitination	16/577	263/18986	0.0608365	2.00181	2.89635	0.00683791	0.235791	0.222362	TRIM45/RUSC1/RNF187/BARD1/DZIP3/TRIM2/NHLRC1/TRAF3IP2/SHARPIN/PRPF19/UBE2N/TRAF7/RNF125/UBE2S/UBE2C/RBX1	16	GO BP
GO:0046605	regulation of centrosome cycle	6/577	56/18986	0.107143	3.5255	3.35077	0.00687746	0.235791	0.222362	CDK11A/STIL/XPO1/XRCC3/CEP131/CHMP4B	6	GO BP
GO:0106056	regulation of calcineurin-mediated signaling	5/577	40/18986	0.125	4.11308	3.48932	0.00696506	0.236088	0.222643	CAMTA1/MTOR/GSK3B/PTBP1/RCAN1	5	GO BP
GO:0017148	negative regulation of translation	14/577	218/18986	0.0642202	2.11314	2.9265	0.00699811	0.236088	0.222643	TPR/PAIP2B/LIMD1/WFS1/CPEB2/TRIM2/NHLRC1/SYNCRIP/EIF2AK1/IGF2BP3/OTUD6B/CALR/SAMD4B/TNRC6B	14	GO BP
GO:0016779	nucleotidyltransferase activity	10/600	146/18737	0.0684932	2.13893	2.51277	0.0191927	0.237863	0.214945	TIPARP/POLR2H/RNGTT/REV3L/POLM/CHRAC1/TUT1/SIRT4/GPHN/POLR3H	10	GO MF
GO:0006406	mRNA export from nucleus	7/577	74/18986	0.0945946	3.1126	3.22362	0.00716553	0.239818	0.22616	RBM8A/TPR/XPO1/ENY2/PABPN1/NUP88/NXT1	7	GO BP
GO:0031468	nuclear membrane reassembly	4/577	26/18986	0.153846	5.06226	3.66955	0.00741658	0.240096	0.226423	SPAST/UBE2I/SIRT2/CHMP4B	4	GO BP
GO:0000381	regulation of alternative mRNA splicing, via spliceosome	6/577	57/18986	0.105263	3.46365	3.29785	0.00749411	0.240096	0.226423	KHDRBS1/RBM8A/ARGLU1/PTBP1/HNRNPL/RBFOX2	6	GO BP
GO:0032008	positive regulation of TOR signaling	7/577	75/18986	0.0933333	3.0711	3.18166	0.00770184	0.240096	0.226423	WDR59/CTNS/PIH1D1/PRMT1/CASTOR1/RBX1/OTUD5	7	GO BP
GO:0035330	regulation of hippo signaling	5/577	41/18986	0.121951	4.01277	3.41891	0.00773853	0.240096	0.226423	MAP4K4/LIMD1/VCP/CIT/PPP2R1A	5	GO BP
GO:0042307	positive regulation of protein import into nucleus	5/577	41/18986	0.121951	4.01277	3.41891	0.00773853	0.240096	0.226423	TPR/JAK2/IPO5/PIK3R2/TRIM28	5	GO BP
GO:0046889	positive regulation of lipid biosynthetic process	8/577	94/18986	0.0851064	2.8004	3.09793	0.00783456	0.240096	0.226423	MTOR/CREB1/ELOVL5/SIRT4/SCARB1/SLC27A1/SIRT2/SPHK2	8	GO BP
GO:0035721	intraciliary retrograde transport	3/577	14/18986	0.214286	7.051	4.00971	0.00791402	0.240096	0.226423	DYNC2LI1/IFT122/IFT140	3	GO BP
GO:0035970	peptidyl-threonine dephosphorylation	3/577	14/18986	0.214286	7.051	4.00971	0.00791402	0.240096	0.226423	DUSP10/PPM1B/PPP2CB	3	GO BP
GO:0060816	random inactivation of X chromosome	3/577	14/18986	0.214286	7.051	4.00971	0.00791402	0.240096	0.226423	SPEN/PCGF3/JARID2	3	GO BP
GO:1904152	regulation of retrograde protein transport, ER to cytosol	3/577	14/18986	0.214286	7.051	4.00971	0.00791402	0.240096	0.226423	EDEM1/BRSK2/OS9	3	GO BP
GO:1904353	regulation of telomere capping	3/577	14/18986	0.214286	7.051	4.00971	0.00791402	0.240096	0.226423	HNRNPD/ATM/ERCC4	3	GO BP
GO:1905269	positive regulation of chromatin organization	3/577	14/18986	0.214286	7.051	4.00971	0.00791402	0.240096	0.226423	TPR/ATF7IP/TRIM28	3	GO BP
GO:2000105	positive regulation of DNA-templated DNA replication	3/577	14/18986	0.214286	7.051	4.00971	0.00791402	0.240096	0.226423	DBF4/E2F7/INO80	3	GO BP
GO:0072698	protein localization to microtubule cytoskeleton	6/577	58/18986	0.103448	3.40393	3.2461	0.00814967	0.24548	0.2315	STIL/GSK3B/SNX10/NUMA1/C2CD3/CEP131	6	GO BP
GO:0051298	centrosome duplication	7/577	76/18986	0.0921053	3.03069	3.14039	0.00826722	0.245774	0.231777	CEP85/STIL/XPO1/C2CD3/XRCC3/CEP131/CHMP4B	7	GO BP
GO:0006405	RNA export from nucleus	8/577	95/18986	0.0842105	2.77092	3.06345	0.00833427	0.245774	0.231777	KHDRBS1/RBM8A/TPR/XPO1/ENY2/PABPN1/NUP88/NXT1	8	GO BP
GO:0090316	positive regulation of intracellular protein transport	8/577	95/18986	0.0842105	2.77092	3.06345	0.00833427	0.245774	0.231777	TPR/EDEM1/GSK3B/JAK2/IPO5/CEP131/PIK3R2/TRIM28	8	GO BP
GO:0140416	transcription regulator inhibitor activity	4/600	33/18737	0.121212	3.78525	2.91263	0.0204121	0.248896	0.224915	NFIB/SIN3A/DNAJB1/ELK1	4	GO MF
GO:0014044	Schwann cell development	5/577	42/18986	0.119048	3.91722	3.35071	0.00856974	0.250963	0.23667	SKI/POU3F2/MAP2K1/SIRT2/MED12	5	GO BP
GO:0016073	snRNA metabolic process	6/577	59/18986	0.101695	3.34624	3.19547	0.00884543	0.255836	0.241266	NHP2/TUT1/INTS5/INTS4/SNAPC2/ELL	6	GO BP
GO:0000245	spliceosomal complex assembly	8/577	96/18986	0.0833333	2.74206	3.02942	0.00885749	0.255836	0.241266	PTBP2/KHDC4/SRPK2/LUC7L2/RNU6ATAC/PRPF19/SF1/U2AF2	8	GO BP
GO:2001252	positive regulation of chromosome organization	9/577	116/18986	0.0775862	2.55295	2.97015	0.00892442	0.256015	0.241435	TPR/HNRNPD/NUMA1/ATM/NCAPD2/ATF7IP/INO80/PNKP/TRIM28	9	GO BP
GO:1901990	regulation of mitotic cell cycle phase transition	20/577	368/18986	0.0543478	1.7883	2.7035	0.00915812	0.260945	0.246084	STIL/TPR/BARD1/JADE1/HUS1/RRM2B/WEE1/CDK2AP2/ATM/E2F7/TAOK3/RAD51B/XRCC3/INO80/SIN3A/CDK5RAP3/SMARCD2/TCF3/SIRT2/UBE2C	20	GO BP
GO:0000075	cell cycle checkpoint signaling	13/577	203/18986	0.0640394	2.1072	2.80781	0.00936517	0.265053	0.249958	TPR/ATF2/BARD1/HUS1/BRSK2/PRPF19/ATM/E2F7/TAOK3/XRCC3/TP53BP1/CDK5RAP3/RPA4	13	GO BP
GO:0070885	negative regulation of calcineurin-NFAT signaling cascade	3/577	15/18986	0.2	6.58094	3.82812	0.00967199	0.268334	0.253053	MTOR/GSK3B/RCAN1	3	GO BP
GO:0106057	negative regulation of calcineurin-mediated signaling	3/577	15/18986	0.2	6.58094	3.82812	0.00967199	0.268334	0.253053	MTOR/GSK3B/RCAN1	3	GO BP
GO:1901836	regulation of transcription of nucleolar large rRNA by RNA polymerase I	3/577	15/18986	0.2	6.58094	3.82812	0.00967199	0.268334	0.253053	MTOR/IPPK/PIH1D1	3	GO BP
GO:0090068	positive regulation of cell cycle process	16/577	274/18986	0.0583942	1.92144	2.71995	0.00992364	0.268561	0.253267	STIL/TPR/SPAST/RHOA/DBF4/RRM2B/NUMA1/NCAPD2/E2F7/CIT/RAD51B/XRCC3/INO80/SIN3A/SIRT2/UBE2C	16	GO BP
GO:0006368	transcription elongation by RNA polymerase II	9/577	118/18986	0.0762712	2.50968	2.91233	0.00992834	0.268561	0.253267	PWWP2A/CDK13/ENY2/CTR9/INTS5/INTS4/CCNK/GTF2F1/ELL	9	GO BP
GO:0046822	regulation of nucleocytoplasmic transport	9/577	118/18986	0.0762712	2.50968	2.91233	0.00992834	0.268561	0.253267	KHDRBS1/TPR/XPO1/BARD1/GSK3B/JAK2/IPO5/PIK3R2/TRIM28	9	GO BP
GO:0051223	regulation of protein transport	23/577	446/18986	0.0515695	1.69688	2.63662	0.00993491	0.268561	0.253267	TPR/XPO1/BARD1/EDEM1/GSK3B/ENY2/JAK2/BRSK2/OSBP/OS9/SIRT4/IPO5/TMED10/MYH10/TMEM97/CEP131/GNA11/PIK3R2/TRIM28/CDK16/SNX12/ACSL4/BAIAP3	23	GO BP
GO:0055106	ubiquitin-protein transferase regulator activity	4/600	34/18737	0.117647	3.67392	2.83834	0.0225643	0.270772	0.244682	ENTREP1/UBE2N/SPRY2/CBX8	4	GO MF
GO:0048863	stem cell differentiation	15/577	251/18986	0.059761	1.96642	2.72868	0.0101002	0.270813	0.255391	GATAD2B/SEMA4F/GSK3B/JARID2/CDK13/SEMA3C/SEMA3A/RET/BMPR1A/MTA2/SH2B3/STAT3/GATAD2A/OTUD5/WNT7A	15	GO BP
GO:0018107	peptidyl-threonine phosphorylation	7/577	79/18986	0.0886076	2.9156	3.02055	0.0101467	0.270813	0.255391	ATF2/OXSR1/GSK3B/MARK2/ACVR1B/SPRY2/SIRT2	7	GO BP
GO:0002262	myeloid cell homeostasis	12/577	183/18986	0.0655738	2.15768	2.78599	0.0102924	0.272976	0.25743	TRAF3IP2/JAK2/ETS1/ACVR1B/SH2B3/ACIN1/STAT3/CDK5RAP3/RPS19/PRMT1/PKNOX1/ANKRD54	12	GO BP
GO:0031570	DNA integrity checkpoint signaling	10/577	140/18986	0.0714286	2.35033	2.83906	0.0105157	0.275433	0.259747	ATF2/BARD1/HUS1/PRPF19/ATM/E2F7/TAOK3/TP53BP1/CDK5RAP3/RPA4	10	GO BP
GO:0032388	positive regulation of intracellular transport	10/577	140/18986	0.0714286	2.35033	2.83906	0.0105157	0.275433	0.259747	KHDRBS1/TPR/EDEM1/GSK3B/JAK2/NUMA1/IPO5/CEP131/PIK3R2/TRIM28	10	GO BP
GO:0032436	positive regulation of proteasomal ubiquitin-dependent protein catabolic process	7/577	80/18986	0.0875	2.87916	2.98186	0.0108372	0.282102	0.266036	SOCS5/GSK3B/VCP/USP5/SIRT2/HSPBP1/RBX1	7	GO BP
GO:0048732	gland development	23/577	450/18986	0.0511111	1.68179	2.59137	0.010969	0.282775	0.266671	HLX/ATF2/CREB1/EPHB3/HNRNPD/JARID2/POU3F2/SEMA3C/CSMD1/JAK2/NFIB/BMPR1A/DEAF1/ATM/E2F7/MAP2K1/CTNS/CDK5RAP3/PCNA/ASXL1/GUCD1/ELK1/CSN3	23	GO BP
GO:1902749	regulation of cell cycle G2/M phase transition	9/577	120/18986	0.075	2.46785	2.85569	0.0110151	0.282775	0.266671	BARD1/HUS1/RRM2B/WEE1/ATM/TAOK3/RAD51B/SIN3A/CDK5RAP3	9	GO BP
GO:0006383	transcription by RNA polymerase III	6/577	62/18986	0.0967742	3.18432	3.04989	0.0111867	0.282775	0.266671	MTOR/GTF3C2/POLR2H/SNAPC2/ELL/POLR3H	6	GO BP
GO:0006611	protein export from nucleus	6/577	62/18986	0.0967742	3.18432	3.04989	0.0111867	0.282775	0.266671	TPR/XPO1/BARD1/GSK3B/CALR/NXT1	6	GO BP
GO:0006754	ATP biosynthetic process	8/577	100/18986	0.08	2.63237	2.89753	0.0111984	0.282775	0.266671	SDHB/VCP/ALDOA/ATP5MC1/SPHK2/ATP5F1E/NDUFB11/NUDT2	8	GO BP
GO:0006457	protein folding	14/577	231/18986	0.0606061	1.99422	2.69159	0.0113216	0.284184	0.268	NUDC/SELENOF/WFS1/PDIA4/FUT10/FKBP2/AIP/P4HB/KHSRP/CALR/DNAJB1/HSPBP1/DNAJC5/APLF	14	GO BP
GO:0010975	regulation of neuron projection development	23/577	452/18986	0.050885	1.67435	2.56892	0.0115177	0.285374	0.269122	DNM3/SLC30A1/KIDINS220/SEMA4F/RHOA/EPHA3/GSK3B/EPHB3/POU3F2/SEMA3A/RET/BRSK2/EIF4G2/MARK2/CNTN1/MAP2K1/EEF2K/RETREG3/CARM1/AP2A1/CDKL5/LRRC4C/WNT7A	23	GO BP
GO:0016482	cytosolic transport	10/577	142/18986	0.0704225	2.31723	2.78932	0.0115453	0.285374	0.269122	SNX8/RIC1/RAB14/RAB6A/TBC1D10B/AP2A1/TBC1D17/TBC1D10A/SNX12/BAIAP3	10	GO BP
GO:0030242	autophagy of peroxisome	3/577	16/18986	0.1875	6.16963	3.66238	0.0116391	0.285374	0.269122	PJVK/PEX2/ATM	3	GO BP
GO:0050657	nucleic acid transport	11/577	164/18986	0.0670732	2.20702	2.74841	0.0117073	0.285374	0.269122	KHDRBS1/RBM8A/TPR/XPO1/IGF2BP3/ENY2/PABPN1/NUP88/KPNB1/KHSRP/NXT1	11	GO BP
GO:0050658	RNA transport	11/577	164/18986	0.0670732	2.20702	2.74841	0.0117073	0.285374	0.269122	KHDRBS1/RBM8A/TPR/XPO1/IGF2BP3/ENY2/PABPN1/NUP88/KPNB1/KHSRP/NXT1	11	GO BP
GO:0061608	nuclear import signal receptor activity	3/600	20/18737	0.15	4.68425	2.99832	0.0248267	0.288753	0.260931	KPNA3/IPO5/KPNB1	3	GO MF
GO:0140664	ATP-dependent DNA damage sensor activity	3/600	20/18737	0.15	4.68425	2.99832	0.0248267	0.288753	0.260931	MLH1/RAD51B/XRCC3	3	GO MF
GO:0006986	response to unfolded protein	10/577	143/18986	0.0699301	2.30103	2.76476	0.0120879	0.289628	0.273134	EDEM1/WFS1/FAF2/TBL2/CREB3L2/VCP/TMBIM6/OS9/CDK5RAP3/DNAJB1	10	GO BP
GO:0007098	centrosome cycle	10/577	143/18986	0.0699301	2.30103	2.76476	0.0120879	0.289628	0.273134	CDK11A/CEP85/STIL/XPO1/C2CD3/XRCC3/CEP131/DNM2/CHMP4B/PARD6B	10	GO BP
GO:0048813	dendrite morphogenesis	10/577	143/18986	0.0699301	2.30103	2.76476	0.0120879	0.289628	0.273134	DNM3/SLC30A1/KIDINS220/GSK3B/EPHB3/SEMA3A/EEF2K/BTBD3/CDKL5/WNT7A	10	GO BP
GO:0030516	regulation of axon extension	7/577	82/18986	0.0853659	2.80894	2.90624	0.0123196	0.29242	0.275766	SEMA4F/GSK3B/SEMA3A/EIF4G2/SIN3A/DNM2/CDKL5	7	GO BP
GO:0051222	positive regulation of protein transport	15/577	257/18986	0.0583658	1.92051	2.63035	0.0123431	0.29242	0.275766	TPR/EDEM1/GSK3B/JAK2/OSBP/IPO5/TMED10/MYH10/TMEM97/CEP131/GNA11/PIK3R2/TRIM28/ACSL4/BAIAP3	15	GO BP
GO:0045646	regulation of erythrocyte differentiation	5/577	46/18986	0.108696	3.5766	3.09751	0.0125115	0.294754	0.277968	ETS1/ACVR1B/STAT3/PRMT1/ANKRD54	5	GO BP
GO:0140296	general transcription initiation factor binding	5/600	53/18737	0.0943396	2.94607	2.58043	0.0268853	0.303238	0.27402	MTOR/BCL10/EDF1/ERCC4/GTF2F1	5	GO MF
GO:0016811	hydrolase activity, acting on carbon-nitrogen (but not peptide) bonds, in linear amides	6/600	72/18737	0.0833333	2.60236	2.47767	0.0276608	0.303238	0.27402	HDAC9/NTAQ1/HINT2/MTA2/SIRT4/SIRT2	6	GO MF
GO:0001846	opsonin binding	3/600	21/18737	0.142857	4.46119	2.88642	0.0282918	0.303238	0.27402	C1QBP/CALR/CRP	3	GO MF
GO:0019211	phosphatase activator activity	3/600	21/18737	0.142857	4.46119	2.88642	0.0282918	0.303238	0.27402	PPP2R5A/PPP2R5D/GTF2F1	3	GO MF
GO:1904047	S-adenosyl-L-methionine binding	3/600	21/18737	0.142857	4.46119	2.88642	0.0282918	0.303238	0.27402	PRMT1/KMT5C/FTSJ1	3	GO MF
GO:0004721	phosphoprotein phosphatase activity	11/600	178/18737	0.0617978	1.92984	2.26711	0.0284787	0.303238	0.27402	EYA3/PPP2R5A/DUSP10/PPM1B/PPP2R5D/RNGTT/PPP2CB/PPP1R3E/PGP/PPP2R1A/PDXP	11	GO MF
GO:0051402	neuron apoptotic process	17/577	307/18986	0.0553746	1.82208	2.57091	0.0131001	0.306905	0.289427	NES/ATF2/RHOA/GBE1/GSK3B/WFS1/TRIM2/SRPK2/JAK2/ATM/TMBIM6/CIT/DIABLO/TRAF7/DNAJC5/ELK1/CASP12	17	GO BP
GO:0000956	nuclear-transcribed mRNA catabolic process	9/577	124/18986	0.0725806	2.38824	2.74575	0.0134529	0.311386	0.293652	RBM8A/MLH1/HNRNPD/SYNCRIP/ATM/CNOT2/SAMD4B/CNOT3/TNRC6B	9	GO BP
GO:0048193	Golgi vesicle transport	17/577	308/18986	0.0551948	1.81617	2.55663	0.0134895	0.311386	0.293652	SPAST/TFG/SNX8/KDELR2/EXOC4/CREB3L2/VCP/RAB14/RAB6A/COPZ1/TMED10/P4HB/DNM2/TMED1/COPE/AP2A1/SNX12	17	GO BP
GO:0000731	DNA synthesis involved in DNA repair	5/577	47/18986	0.106383	3.5005	3.03861	0.0136605	0.311386	0.293652	WRNIP1/REV3L/RRM2B/VCP/PCNA	5	GO BP
GO:0010824	regulation of centrosome duplication	5/577	47/18986	0.106383	3.5005	3.03861	0.0136605	0.311386	0.293652	STIL/XPO1/XRCC3/CEP131/CHMP4B	5	GO BP
GO:0033173	calcineurin-NFAT signaling cascade	5/577	47/18986	0.106383	3.5005	3.03861	0.0136605	0.311386	0.293652	CAMTA1/MTOR/GSK3B/PTBP1/RCAN1	5	GO BP
GO:0000712	resolution of meiotic recombination intermediates	3/577	17/18986	0.176471	5.80671	3.51017	0.0138191	0.312485	0.294689	MLH1/ERCC4/CENPX	3	GO BP
GO:0030262	apoptotic nuclear changes	4/577	31/18986	0.129032	4.24577	3.20195	0.0138569	0.312485	0.294689	KDM4A/SHARPIN/ACIN1/CDK5RAP3	4	GO BP
GO:0051304	chromosome separation	7/577	84/18986	0.0833333	2.74206	2.83287	0.0139427	0.312747	0.294936	TPR/NUMA1/ATM/NCAPD2/XRCC3/PPP2R1A/UBE2C	7	GO BP
GO:0031503	protein-containing complex localization	13/577	214/18986	0.0607477	1.99888	2.60162	0.0140925	0.314435	0.296528	IFT25/DYNC2LI1/XPO1/IFT122/HIP1/ATM/MZT1/GPHN/IFT140/NUP88/CEP131/AP2A1/IFT46	13	GO BP
GO:0072594	establishment of protein localization to organelle	23/577	462/18986	0.0497835	1.63811	2.45826	0.0146014	0.321591	0.303276	TPR/TIMM17A/ATF2/EDEM1/IFT122/ZFYVE16/E2F3/TRAF3IP2/PEX1/FIS1/PEX2/JAK2/AIP/SIRT4/KPNA3/IPO5/ING1/NUP88/STAT3/KPNB1/PIK3R2/TRIM28/CHMP4B	23	GO BP
GO:0045814	negative regulation of gene expression, epigenetic	12/577	192/18986	0.0625	2.05654	2.60499	0.0146259	0.321591	0.303276	SPEN/TPR/PCGF3/JARID2/HDAC9/CBX3/CTR9/ATF7IP/SIN3A/CTCF/SIRT2/TRIM28	12	GO BP
GO:2000060	positive regulation of ubiquitin-dependent protein catabolic process	8/577	105/18986	0.0761905	2.50702	2.74145	0.0147308	0.321591	0.303276	SOCS5/GSK3B/VCP/USP5/TRAF7/SIRT2/HSPBP1/RBX1	8	GO BP
GO:0071526	semaphorin-plexin signaling pathway	5/577	48/18986	0.104167	3.42757	2.98129	0.0148785	0.321591	0.303276	SEMA4F/RHOA/RAC1/SEMA3C/SEMA3A	5	GO BP
GO:1901988	negative regulation of cell cycle phase transition	16/577	287/18986	0.0557491	1.83441	2.52167	0.0148927	0.321591	0.303276	TPR/ATF2/BARD1/JADE1/HUS1/BRSK2/WEE1/PRPF19/CDK2AP2/ATM/E2F7/TAOK3/XRCC3/TP53BP1/CDK5RAP3/RPA4	16	GO BP
GO:0017156	calcium-ion regulated exocytosis	6/577	66/18986	0.0909091	2.99133	2.86902	0.0149471	0.321591	0.303276	STXBP3/SYT11/GNAI2/ARHGAP17/RAB3A/BAIAP3	6	GO BP
GO:0044380	protein localization to cytoskeleton	6/577	66/18986	0.0909091	2.99133	2.86902	0.0149471	0.321591	0.303276	STIL/GSK3B/SNX10/NUMA1/C2CD3/CEP131	6	GO BP
GO:0031683	G-protein beta/gamma-subunit complex binding	3/600	22/18737	0.136364	4.25841	2.78134	0.0319994	0.322781	0.291681	GNAI2/GNA12/GNA11	3	GO MF
GO:0038191	neuropilin binding	3/600	22/18737	0.136364	4.25841	2.78134	0.0319994	0.322781	0.291681	SEMA4F/SEMA3C/SEMA3A	3	GO MF
GO:0050321	tau-protein kinase activity	3/600	22/18737	0.136364	4.25841	2.78134	0.0319994	0.322781	0.291681	GSK3B/BRSK2/MARK2	3	GO MF
GO:0042162	telomeric DNA binding	4/600	38/18737	0.105263	3.28719	2.56695	0.0325176	0.322781	0.291681	HNRNPD/ZBTB10/TP53BP1/RPA4	4	GO MF
GO:0017022	myosin binding	6/600	75/18737	0.08	2.49827	2.36468	0.0329404	0.322781	0.291681	RHOA/RAB14/RAB6A/VEZT/RAB11B/RAB3A	6	GO MF
GO:0001221	transcription coregulator binding	8/600	117/18737	0.0683761	2.13527	2.24044	0.0344362	0.322781	0.291681	CBX3/ELOC/ETS1/CNOT2/CIT/UBE2I/FLYWCH1/CTCF	8	GO MF
GO:0140101	catalytic activity, acting on a tRNA	9/600	139/18737	0.0647482	2.02198	2.19962	0.034919	0.322781	0.291681	NSUN4/DARS2/TYW1/TYW1B/EARS2/ELAC2/SARS2/TSEN34/FTSJ1	9	GO MF
GO:0019001	guanyl nucleotide binding	20/600	402/18737	0.0497512	1.55365	2.04098	0.0351725	0.322781	0.291681	DNM3/HHAT/RHOA/GNAI2/RAP2B/PDE5A/RNGTT/GNA12/RAC1/ARL4A/RAB2A/RAB14/TUBB4B/CNGA4/RAB6A/GNA11/RAB11B/DNM2/RAB3A/NUDT2	20	GO MF
GO:0032561	guanyl ribonucleotide binding	20/600	402/18737	0.0497512	1.55365	2.04098	0.0351725	0.322781	0.291681	DNM3/HHAT/RHOA/GNAI2/RAP2B/PDE5A/RNGTT/GNA12/RAC1/ARL4A/RAB2A/RAB14/TUBB4B/CNGA4/RAB6A/GNA11/RAB11B/DNM2/RAB3A/NUDT2	20	GO MF
GO:0003887	DNA-directed DNA polymerase activity	3/600	23/18737	0.130435	4.07326	2.68232	0.0359478	0.322781	0.291681	REV3L/POLM/CHRAC1	3	GO MF
GO:0003950	NAD+-protein poly-ADP-ribosyltransferase activity	3/600	23/18737	0.130435	4.07326	2.68232	0.0359478	0.322781	0.291681	TIPARP/SIRT4/SIRT2	3	GO MF
GO:0035091	phosphatidylinositol binding	15/600	280/18737	0.0535714	1.67295	2.06353	0.036653	0.322781	0.291681	PLCD1/ZFYVE16/SNX8/SNX10/HIP1/OSBP/NUMA1/FCHSD2/SCARB1/TOM1L2/DNM2/PIGU/AMER1/SNX12/GSDMC	15	GO MF
GO:0061650	ubiquitin-like protein conjugating enzyme activity	4/600	40/18737	0.1	3.12283	2.44451	0.038316	0.322781	0.291681	UBE2N/UBE2I/UBE2S/UBE2C	4	GO MF
GO:0001094	TFIID-class transcription factor complex binding	2/600	10/18737	0.2	6.24567	3.01785	0.0388506	0.322781	0.291681	EDF1/ERCC4	2	GO MF
GO:0005131	growth hormone receptor binding	2/600	10/18737	0.2	6.24567	3.01785	0.0388506	0.322781	0.291681	JAK2/GH1	2	GO MF
GO:0008353	RNA polymerase II CTD heptapeptide repeat kinase activity	2/600	10/18737	0.2	6.24567	3.01785	0.0388506	0.322781	0.291681	CDK13/CCNK	2	GO MF
GO:0031957	very long-chain fatty acid-CoA ligase activity	2/600	10/18737	0.2	6.24567	3.01785	0.0388506	0.322781	0.291681	SLC27A1/ACSL4	2	GO MF
GO:0032182	ubiquitin-like protein binding	8/600	120/18737	0.0666667	2.08189	2.16247	0.0391143	0.322781	0.291681	CKS1B/FAF2/JARID2/SHARPIN/USP5/UBE2N/TOM1L2/SIRT2	8	GO MF
GO:0001091	RNA polymerase II general transcription initiation factor binding	3/600	24/18737	0.125	3.90354	2.58877	0.0401342	0.322781	0.291681	EDF1/ERCC4/GTF2F1	3	GO MF
GO:0030215	semaphorin receptor binding	3/600	24/18737	0.125	3.90354	2.58877	0.0401342	0.322781	0.291681	SEMA4F/SEMA3C/SEMA3A	3	GO MF
GO:0048027	mRNA 5'-UTR binding	3/600	24/18737	0.125	3.90354	2.58877	0.0401342	0.322781	0.291681	SYNCRIP/IGF2BP3/MYH10	3	GO MF
GO:0140612	DNA damage sensor activity	3/600	24/18737	0.125	3.90354	2.58877	0.0401342	0.322781	0.291681	MLH1/RAD51B/XRCC3	3	GO MF
GO:1990404	NAD+-protein ADP-ribosyltransferase activity	3/600	24/18737	0.125	3.90354	2.58877	0.0401342	0.322781	0.291681	TIPARP/SIRT4/SIRT2	3	GO MF
GO:0001727	lipid kinase activity	4/600	41/18737	0.097561	3.04667	2.38614	0.0414227	0.326203	0.294773	PIP5K1A/PI4K2A/ATM/SPHK2	4	GO MF
GO:0140318	protein transporter activity	4/600	41/18737	0.097561	3.04667	2.38614	0.0414227	0.326203	0.294773	TIMM17A/PEX1/PEX2/TMED10	4	GO MF
GO:0006413	translational initiation	9/577	127/18986	0.0708661	2.33183	2.66605	0.0155282	0.332398	0.313468	MTOR/EIF4G3/KHDRBS1/TPR/PAIP2B/EIF2A/EIF2AK1/EIF4G2/EIF3D	9	GO BP
GO:0036002	pre-mRNA binding	5/600	60/18737	0.0833333	2.60236	2.26107	0.0427578	0.333247	0.301138	RNU6ATAC/ARGLU1/PTBP1/HNRNPL/U2AF2	5	GO MF
GO:0006446	regulation of translational initiation	7/577	86/18986	0.0813953	2.67829	2.76161	0.0157134	0.333555	0.31456	MTOR/EIF4G3/KHDRBS1/TPR/PAIP2B/EIF2AK1/EIF4G2	7	GO BP
GO:0090090	negative regulation of canonical Wnt signaling pathway	10/577	149/18986	0.0671141	2.20837	2.62159	0.0157563	0.333555	0.31456	RBMS3/LIMD1/GSK3B/JADE1/TMEM170B/TLE2/RBX1/OTUD5/AMER1/TLE4	10	GO BP
GO:0001667	ameboidal-type cell migration	14/577	241/18986	0.0580913	1.91148	2.52109	0.0158822	0.333555	0.31456	MTOR/PIP5K1A/DUSP10/SEMA4F/MAP4K4/GNA12/RAC1/SEMA3C/SEMA3A/RET/MTA2/ACVR1B/C1QBP/CALR	14	GO BP
GO:0035773	insulin secretion involved in cellular response to glucose stimulus	6/577	67/18986	0.0895522	2.94669	2.82594	0.0160091	0.333555	0.31456	ENY2/BRSK2/OSBP/RAB11B/CDK16/BAIAP3	6	GO BP
GO:0006376	mRNA splice site recognition	5/577	49/18986	0.102041	3.35762	2.92546	0.016167	0.333555	0.31456	PTBP2/KHDC4/LUC7L2/RNU6ATAC/SF1	5	GO BP
GO:0014037	Schwann cell differentiation	5/577	49/18986	0.102041	3.35762	2.92546	0.016167	0.333555	0.31456	SKI/POU3F2/MAP2K1/SIRT2/MED12	5	GO BP
GO:0097720	calcineurin-mediated signaling	5/577	49/18986	0.102041	3.35762	2.92546	0.016167	0.333555	0.31456	CAMTA1/MTOR/GSK3B/PTBP1/RCAN1	5	GO BP
GO:1901163	regulation of trophoblast cell migration	3/577	18/18986	0.166667	5.48411	3.36961	0.0162151	0.333555	0.31456	ACVR1B/C1QBP/CALR	3	GO BP
GO:0045787	positive regulation of cell cycle	19/577	365/18986	0.0520548	1.71285	2.43455	0.0165109	0.337993	0.318744	STIL/TPR/SPAST/RHOA/DBF4/SRPK2/RRM2B/NUMA1/NCAPD2/E2F7/CIT/RAD51B/XRCC3/INO80/SIN3A/TCF3/CALR/SIRT2/UBE2C	19	GO BP
GO:0008139	nuclear localization sequence binding	3/600	25/18737	0.12	3.7474	2.50013	0.0445555	0.341269	0.308387	KPNA3/IPO5/KPNB1	3	GO MF
GO:0019905	syntaxin binding	5/600	61/18737	0.0819672	2.5597	2.21919	0.0454009	0.341269	0.308387	TXLNA/STXBP3/TMED10/TXLNG/BAIAP3	5	GO MF
GO:0008432	JUN kinase binding	2/600	11/18737	0.181818	5.67788	2.82263	0.0464957	0.341269	0.308387	DUSP10/RNF13	2	GO MF
GO:0032404	mismatch repair complex binding	2/600	11/18737	0.181818	5.67788	2.82263	0.0464957	0.341269	0.308387	MLH1/PCNA	2	GO MF
GO:0047676	arachidonate-CoA ligase activity	2/600	11/18737	0.181818	5.67788	2.82263	0.0464957	0.341269	0.308387	SLC27A1/ACSL4	2	GO MF
GO:0140537	transcription regulator activator activity	2/600	11/18737	0.181818	5.67788	2.82263	0.0464957	0.341269	0.308387	BICRA/ELK1	2	GO MF
GO:0030308	negative regulation of cell growth	11/577	173/18986	0.0635838	2.09221	2.55491	0.0168696	0.341852	0.322384	SERTAD2/SEMA4F/DCBLD2/JADE1/SEMA3A/NAIF1/ACVR1B/TCHP/ING1/SERTAD3/SPHK2	11	GO BP
GO:0043200	response to amino acid	9/577	129/18986	0.0697674	2.29568	2.61416	0.0170365	0.341852	0.322384	MTOR/HNRNPD/SESN3/TMBIM6/IPO5/PRMT1/PCNA/CASTOR1/RBX1	9	GO BP
GO:0035019	somatic stem cell population maintenance	6/577	68/18986	0.0882353	2.90335	2.78365	0.0171221	0.341852	0.322384	SKI/BCL9/BMPR1A/STAT3/MED12/WNT7A	6	GO BP
GO:0035825	homologous recombination	6/577	68/18986	0.0882353	2.90335	2.78365	0.0171221	0.341852	0.322384	BARD1/MLH1/ATM/RAD51B/ERCC4/CENPX	6	GO BP
GO:0006921	cellular component disassembly involved in execution phase of apoptosis	4/577	33/18986	0.121212	3.98845	3.04188	0.0171858	0.341852	0.322384	KDM4A/SHARPIN/ACIN1/CDK5RAP3	4	GO BP
GO:0048799	animal organ maturation	4/577	33/18986	0.121212	3.98845	3.04188	0.0171858	0.341852	0.322384	RHOA/SNX10/RET/GH1	4	GO BP
GO:0032968	positive regulation of transcription elongation by RNA polymerase II	5/577	50/18986	0.1	3.29047	2.87107	0.0175278	0.343789	0.32421	PWWP2A/CDK13/CCNK/GTF2F1/ELL	5	GO BP
GO:0048538	thymus development	5/577	50/18986	0.1	3.29047	2.87107	0.0175278	0.343789	0.32421	EPHB3/JARID2/ATM/MAP2K1/ASXL1	5	GO BP
GO:0090329	regulation of DNA-templated DNA replication	5/577	50/18986	0.1	3.29047	2.87107	0.0175278	0.343789	0.32421	WRNIP1/DBF4/E2F7/INO80/PCNA	5	GO BP
GO:0034243	regulation of transcription elongation by RNA polymerase II	7/577	88/18986	0.0795455	2.61742	2.69236	0.017638	0.344349	0.324738	PWWP2A/CDK13/INTS5/INTS4/CCNK/GTF2F1/ELL	7	GO BP
GO:0007093	mitotic cell cycle checkpoint signaling	10/577	152/18986	0.0657895	2.16478	2.55254	0.0178737	0.347343	0.327562	TPR/ATF2/BARD1/HUS1/BRSK2/ATM/E2F7/TAOK3/XRCC3/CDK5RAP3	10	GO BP
GO:0048156	tau protein binding	4/600	43/18737	0.0930233	2.90496	2.27458	0.048051	0.347675	0.314176	GSK3B/PPP2CB/BRSK2/MARK2	4	GO MF
GO:0001848	complement binding	3/600	26/18737	0.115385	3.60327	2.41595	0.0492079	0.347675	0.314176	C1QBP/CALR/CRP	3	GO MF
GO:0008143	poly(A) binding	3/600	26/18737	0.115385	3.60327	2.41595	0.0492079	0.347675	0.314176	KHDRBS1/RBMS3/PABPN1	3	GO MF
GO:0052742	phosphatidylinositol kinase activity	3/600	26/18737	0.115385	3.60327	2.41595	0.0492079	0.347675	0.314176	PIP5K1A/PI4K2A/ATM	3	GO MF
GO:0071897	DNA biosynthetic process	11/577	175/18986	0.0628571	2.06829	2.51352	0.0182174	0.348253	0.32842	HNRNPD/JADE1/NHP2/WRNIP1/REV3L/POLM/RRM2B/CHRAC1/VCP/ATM/PCNA	11	GO BP
GO:0034605	cellular response to heat	6/577	69/18986	0.0869565	2.86128	2.74213	0.0182872	0.348253	0.32842	MTOR/TPR/GSK3B/VCP/ATM/DNAJB1	6	GO BP
GO:0032434	regulation of proteasomal ubiquitin-dependent protein catabolic process	9/577	131/18986	0.0687023	2.26063	2.56323	0.0186491	0.348253	0.32842	SOCS5/XPO1/GSK3B/GNA12/VCP/USP5/SIRT2/HSPBP1/RBX1	9	GO BP
GO:0018210	peptidyl-threonine modification	7/577	89/18986	0.0786517	2.58801	2.65846	0.01866	0.348253	0.32842	ATF2/OXSR1/GSK3B/MARK2/ACVR1B/SPRY2/SIRT2	7	GO BP
GO:0040029	epigenetic regulation of gene expression	16/577	295/18986	0.0542373	1.78466	2.40467	0.0187976	0.348253	0.32842	SPEN/TPR/ATF2/PCGF3/JARID2/HDAC9/CBX3/CTR9/MTA2/ATF7IP/SIRT4/SIN3A/CTCF/SIRT2/SPHK2/TRIM28	16	GO BP
GO:0001829	trophectodermal cell differentiation	3/577	19/18986	0.157895	5.19548	3.23919	0.0188289	0.348253	0.32842	CTR9/CNOT2/CNOT3	3	GO BP
GO:0030575	nuclear body organization	3/577	19/18986	0.157895	5.19548	3.23919	0.0188289	0.348253	0.32842	SRPK2/SF1/ETS1	3	GO BP
GO:0035720	intraciliary anterograde transport	3/577	19/18986	0.157895	5.19548	3.23919	0.0188289	0.348253	0.32842	IFT25/IFT122/IFT46	3	GO BP
GO:0060263	regulation of respiratory burst	3/577	19/18986	0.157895	5.19548	3.23919	0.0188289	0.348253	0.32842	DUSP10/RAC1/RPS19	3	GO BP
GO:0061450	trophoblast cell migration	3/577	19/18986	0.157895	5.19548	3.23919	0.0188289	0.348253	0.32842	ACVR1B/C1QBP/CALR	3	GO BP
GO:0071514	genomic imprinting	3/577	19/18986	0.157895	5.19548	3.23919	0.0188289	0.348253	0.32842	MTA2/CTCF/TRIM28	3	GO BP
GO:1904262	negative regulation of TORC1 signaling	5/577	51/18986	0.0980392	3.22595	2.81803	0.0189621	0.348755	0.328893	SESN3/ATM/UBE2N/WDR59/CASTOR1	5	GO BP
GO:0090169	regulation of spindle assembly	4/577	34/18986	0.117647	3.87114	2.9665	0.0190215	0.348755	0.328893	STIL/TPR/NUMA1/CHMP4B	4	GO BP
GO:0008320	protein transmembrane transporter activity	3/600	27/18737	0.111111	3.46981	2.33583	0.0540873	0.362327	0.327416	TIMM17A/PEX2/TMED10	3	GO MF
GO:0005049	nuclear export signal receptor activity	2/600	12/18737	0.166667	5.20472	2.65002	0.0546367	0.362327	0.327416	XPO1/CALR	2	GO MF
GO:0005095	GTPase inhibitor activity	2/600	12/18737	0.166667	5.20472	2.65002	0.0546367	0.362327	0.327416	CPEB2/IPO5	2	GO MF
GO:0016273	arginine N-methyltransferase activity	2/600	12/18737	0.166667	5.20472	2.65002	0.0546367	0.362327	0.327416	CARM1/PRMT1	2	GO MF
GO:0016274	protein-arginine N-methyltransferase activity	2/600	12/18737	0.166667	5.20472	2.65002	0.0546367	0.362327	0.327416	CARM1/PRMT1	2	GO MF
GO:0031543	peptidyl-proline dioxygenase activity	2/600	12/18737	0.166667	5.20472	2.65002	0.0546367	0.362327	0.327416	P4HA1/P4HB	2	GO MF
GO:0061575	cyclin-dependent protein serine/threonine kinase activator activity	2/600	12/18737	0.166667	5.20472	2.65002	0.0546367	0.362327	0.327416	CKS1B/CCNK	2	GO MF
GO:0009206	purine ribonucleoside triphosphate biosynthetic process	8/577	111/18986	0.0720721	2.37151	2.56563	0.0199624	0.364422	0.343669	SDHB/VCP/ALDOA/ATP5MC1/SPHK2/ATP5F1E/NDUFB11/NUDT2	8	GO BP
GO:0022618	protein-RNA complex assembly	13/577	225/18986	0.0577778	1.90116	2.40737	0.0204654	0.370509	0.349409	PTBP2/KHDC4/SRPK2/LUC7L2/RNU6ATAC/TSSC4/PRPF19/SF1/ATM/RPS19/PIH1D1/U2AF2/EIF3D	13	GO BP
GO:0006890	retrograde vesicle-mediated transport, Golgi to endoplasmic reticulum	5/577	52/18986	0.0961538	3.16391	2.76629	0.0204716	0.370509	0.349409	KDELR2/RAB6A/COPZ1/TMED10/COPE	5	GO BP
GO:0010972	negative regulation of G2/M transition of mitotic cell cycle	6/577	71/18986	0.084507	2.78068	2.66127	0.0207777	0.370776	0.34966	BARD1/HUS1/WEE1/ATM/TAOK3/CDK5RAP3	6	GO BP
GO:0071230	cellular response to amino acid stimulus	7/577	91/18986	0.0769231	2.53113	2.59201	0.0208272	0.370776	0.34966	MTOR/HNRNPD/SESN3/IPO5/PRMT1/CASTOR1/RBX1	7	GO BP
GO:0002520	immune system development	12/577	202/18986	0.0594059	1.95473	2.41514	0.0209317	0.370776	0.34966	MLH1/EPHB3/JARID2/TRAF3IP2/RET/ATM/TP53BP1/MAP2K1/TCF3/KMT5C/ASXL1/APLF	12	GO BP
GO:0009145	purine nucleoside triphosphate biosynthetic process	8/577	112/18986	0.0714286	2.35033	2.53744	0.0209481	0.370776	0.34966	SDHB/VCP/ALDOA/ATP5MC1/SPHK2/ATP5F1E/NDUFB11/NUDT2	8	GO BP
GO:0009152	purine ribonucleotide biosynthetic process	10/577	156/18986	0.0641026	2.10927	2.46294	0.0210139	0.370776	0.34966	SDHB/GUK1/GMPS/VCP/ALDOA/ATP5MC1/SPHK2/ATP5F1E/NDUFB11/NUDT2	10	GO BP
GO:0031023	microtubule organizing center organization	10/577	156/18986	0.0641026	2.10927	2.46294	0.0210139	0.370776	0.34966	CDK11A/CEP85/STIL/XPO1/C2CD3/XRCC3/CEP131/DNM2/CHMP4B/PARD6B	10	GO BP
GO:0006354	DNA-templated transcription elongation	9/577	134/18986	0.0671642	2.21002	2.48853	0.0212718	0.373763	0.352477	PWWP2A/CDK13/ENY2/CTR9/INTS5/INTS4/CCNK/GTF2F1/ELL	9	GO BP
GO:0006607	NLS-bearing protein import into nucleus	3/577	20/18986	0.15	4.9357	3.11765	0.0216619	0.377398	0.355905	KPNA3/IPO5/KPNB1	3	GO BP
GO:1901881	positive regulation of protein depolymerization	3/577	20/18986	0.15	4.9357	3.11765	0.0216619	0.377398	0.355905	NES/SPAST/PDXP	3	GO BP
GO:0036503	ERAD pathway	8/577	113/18986	0.0707965	2.32953	2.50955	0.0219677	0.377398	0.355905	EDEM1/WFS1/FAF2/VCP/BRSK2/OS9/SEL1L/CALR	8	GO BP
GO:0032387	negative regulation of intracellular transport	5/577	53/18986	0.0943396	3.10422	2.71579	0.0220574	0.377398	0.355905	TPR/BARD1/ARHGAP1/OS9/SNX12	5	GO BP
GO:0002562	somatic diversification of immune receptors via germline recombination within a single locus	6/577	72/18986	0.0833333	2.74206	2.62189	0.0221051	0.377398	0.355905	MLH1/ATM/TP53BP1/TCF3/KMT5C/APLF	6	GO BP
GO:0006414	translational elongation	6/577	72/18986	0.0833333	2.74206	2.62189	0.0221051	0.377398	0.355905	EEF1B2/CPEB2/EEF1G/EEF2K/EIF5A/CDK5RAP3	6	GO BP
GO:0016444	somatic cell DNA recombination	6/577	72/18986	0.0833333	2.74206	2.62189	0.0221051	0.377398	0.355905	MLH1/ATM/TP53BP1/TCF3/KMT5C/APLF	6	GO BP
GO:0051028	mRNA transport	9/577	135/18986	0.0666667	2.19365	2.46407	0.0222021	0.377526	0.356026	RBM8A/TPR/XPO1/IGF2BP3/ENY2/PABPN1/NUP88/KHSRP/NXT1	9	GO BP
GO:1901800	positive regulation of proteasomal protein catabolic process	8/577	114/18986	0.0701754	2.3091	2.48196	0.023022	0.382599	0.36081	SOCS5/GSK3B/WFS1/VCP/USP5/SIRT2/HSPBP1/RBX1	8	GO BP
GO:0006301	postreplication repair	4/577	36/18986	0.111111	3.65608	2.824	0.0230448	0.382599	0.36081	REV3L/VCP/UBE2N/PCNA	4	GO BP
GO:0016180	snRNA processing	4/577	36/18986	0.111111	3.65608	2.824	0.0230448	0.382599	0.36081	NHP2/TUT1/INTS5/INTS4	4	GO BP
GO:0045943	positive regulation of transcription by RNA polymerase I	4/577	36/18986	0.111111	3.65608	2.824	0.0230448	0.382599	0.36081	MTOR/IPPK/CARM1/PIH1D1	4	GO BP
GO:0046825	regulation of protein export from nucleus	4/577	36/18986	0.111111	3.65608	2.824	0.0230448	0.382599	0.36081	TPR/XPO1/BARD1/GSK3B	4	GO BP
GO:2000765	regulation of cytoplasmic translation	4/577	36/18986	0.111111	3.65608	2.824	0.0230448	0.382599	0.36081	MTOR/CPEB2/HNRNPD/SYNCRIP	4	GO BP
GO:0045499	chemorepellent activity	3/600	28/18737	0.107143	3.34589	2.2594	0.0591888	0.386606	0.349355	SEMA4F/SEMA3C/SEMA3A	3	GO MF
GO:0016798	hydrolase activity, acting on glycosyl bonds	8/600	131/18737	0.0610687	1.90707	1.89489	0.0598192	0.386606	0.349355	EDEM1/GBE1/ABHD10/HEXB/OARD1/OTOGL/PCNA/MACROD2	8	GO MF
GO:0042054	histone methyltransferase activity	5/600	66/18737	0.0757576	2.36578	2.02163	0.0600496	0.386606	0.349355	JARID2/KMT5A/CARM1/PRMT1/KMT5C	5	GO MF
GO:0003727	single-stranded RNA binding	6/600	87/18737	0.0689655	2.15368	1.96172	0.0603432	0.386606	0.349355	KHDRBS1/RBMS3/PABPN1/CBX8/PTBP1/U2AF2	6	GO MF
GO:0032007	negative regulation of TOR signaling	6/577	73/18986	0.0821918	2.70449	2.58318	0.0234885	0.386918	0.364883	GSK3B/SESN3/ATM/UBE2N/WDR59/CASTOR1	6	GO BP
GO:1902750	negative regulation of cell cycle G2/M phase transition	6/577	73/18986	0.0821918	2.70449	2.58318	0.0234885	0.386918	0.364883	BARD1/HUS1/WEE1/ATM/TAOK3/CDK5RAP3	6	GO BP
GO:0030073	insulin secretion	12/577	206/18986	0.0582524	1.91678	2.34222	0.0239506	0.391674	0.369368	STXBP3/ENY2/JAK2/BRSK2/OSBP/SIRT4/GNA11/RAB11B/RAB3A/CDK16/ACSL4/BAIAP3	12	GO BP
GO:0010948	negative regulation of cell cycle process	17/577	329/18986	0.0516717	1.70024	2.26831	0.023963	0.391674	0.369368	TPR/ATF2/BARD1/JADE1/HUS1/BRSK2/WEE1/PRPF19/CDK2AP2/ATM/E2F7/TAOK3/XRCC3/TP53BP1/TOM1L2/CDK5RAP3/RPA4	17	GO BP
GO:0051303	establishment of chromosome localization	8/577	115/18986	0.0695652	2.28902	2.45465	0.0241113	0.391689	0.369383	NUDC/MLH1/NUMA1/ATM/KIF22/KPNB1/SIRT2/CHMP4B	8	GO BP
GO:1903052	positive regulation of proteolysis involved in protein catabolic process	9/577	137/18986	0.0656934	2.16162	2.41579	0.0241497	0.391689	0.369383	SOCS5/GSK3B/WFS1/VCP/USP5/TRAF7/SIRT2/HSPBP1/RBX1	9	GO BP
GO:0035966	response to topologically incorrect protein	10/577	160/18986	0.0625	2.05654	2.376	0.024538	0.394775	0.372293	EDEM1/WFS1/FAF2/TBL2/CREB3L2/VCP/TMBIM6/OS9/CDK5RAP3/DNAJB1	10	GO BP
GO:0009048	dosage compensation by inactivation of X chromosome	3/577	21/18986	0.142857	4.70067	3.00394	0.0247144	0.394775	0.372293	SPEN/PCGF3/JARID2	3	GO BP
GO:0031630	regulation of synaptic vesicle fusion to presynaptic active zone membrane	3/577	21/18986	0.142857	4.70067	3.00394	0.0247144	0.394775	0.372293	SYT11/RAB3A/GRIK5	3	GO BP
GO:1901632	regulation of synaptic vesicle membrane organization	3/577	21/18986	0.142857	4.70067	3.00394	0.0247144	0.394775	0.372293	SYT11/RAB3A/GRIK5	3	GO BP
GO:0045930	negative regulation of mitotic cell cycle	14/577	256/18986	0.0546875	1.79947	2.28	0.0252052	0.395601	0.373072	TPR/ATF2/BARD1/JADE1/HUS1/BRSK2/WEE1/CDK2AP2/ATM/E2F7/TAOK3/XRCC3/TOM1L2/CDK5RAP3	14	GO BP
GO:0051345	positive regulation of hydrolase activity	17/577	331/18986	0.0513595	1.68997	2.24194	0.0252142	0.395601	0.373072	BCL10/PIP5K1A/MAP4K4/RHOA/GSK3B/RAPGEF6/HIP1/RIC1/VCP/RET/DIABLO/ARHGAP17/STAT3/PCNA/TBC1D10A/CDKL5/EVI5L	17	GO BP
GO:0043388	positive regulation of DNA binding	4/577	37/18986	0.108108	3.55726	2.75652	0.0252357	0.395601	0.373072	SKI/EDF1/SIRT2/PLAUR	4	GO BP
GO:0009201	ribonucleoside triphosphate biosynthetic process	8/577	116/18986	0.0689655	2.26929	2.42762	0.0252362	0.395601	0.373072	SDHB/VCP/ALDOA/ATP5MC1/SPHK2/ATP5F1E/NDUFB11/NUDT2	8	GO BP
GO:0034198	cellular response to amino acid starvation	5/577	55/18986	0.0909091	2.99133	2.61828	0.0254631	0.395601	0.373072	MTOR/ATF2/SESN3/WDR59/CASTOR1	5	GO BP
GO:0044818	mitotic G2/M transition checkpoint	5/577	55/18986	0.0909091	2.99133	2.61828	0.0254631	0.395601	0.373072	BARD1/HUS1/ATM/TAOK3/CDK5RAP3	5	GO BP
GO:0031507	heterochromatin formation	10/577	161/18986	0.0621118	2.04377	2.35466	0.0254817	0.395601	0.373072	SPEN/TPR/PCGF3/JARID2/CBX3/ATF7IP/SIN3A/CTCF/SIRT2/TRIM28	10	GO BP
GO:0045926	negative regulation of growth	13/577	232/18986	0.0560345	1.8438	2.28935	0.0255166	0.395601	0.373072	DUSP10/SERTAD2/SEMA4F/DCBLD2/JADE1/JARID2/SEMA3A/NAIF1/ACVR1B/TCHP/ING1/SERTAD3/SPHK2	13	GO BP
GO:0071479	cellular response to ionizing radiation	6/577	75/18986	0.08	2.63237	2.50768	0.0264267	0.408211	0.384963	BARD1/HUS1/ATM/INO80/TP53BP1/ELK1	6	GO BP
GO:0005525	GTP binding	18/600	380/18737	0.0473684	1.47924	1.71661	0.0644463	0.409424	0.369975	DNM3/HHAT/RHOA/GNAI2/RAP2B/RNGTT/GNA12/RAC1/ARL4A/RAB2A/RAB14/TUBB4B/RAB6A/GNA11/RAB11B/DNM2/RAB3A/NUDT2	18	GO MF
GO:0033044	regulation of chromosome organization	14/577	258/18986	0.0542636	1.78553	2.24907	0.0267033	0.410977	0.387572	TPR/HNRNPD/NUMA1/ATM/NCAPD2/ATF7IP/XRCC3/INO80/ERCC4/CTCF/SMARCD2/PNKP/TRIM28/UBE2C	14	GO BP
GO:0036294	cellular response to decreased oxygen levels	10/577	163/18986	0.0613497	2.01869	2.31244	0.0274468	0.416376	0.392663	MTOR/HP1BP3/ATF2/CPEB2/TBL2/TMBIM6/SIRT4/EEF2K/P4HB/SIRT2	10	GO BP
GO:0007031	peroxisome organization	4/577	38/18986	0.105263	3.46365	2.69133	0.0275478	0.416376	0.392663	PJVK/PEX1/FIS1/PEX2	4	GO BP
GO:0031112	positive regulation of microtubule polymerization or depolymerization	4/577	38/18986	0.105263	3.46365	2.69133	0.0275478	0.416376	0.392663	SPAST/SLAIN2/RAC1/NUMA1	4	GO BP
GO:0043243	positive regulation of protein-containing complex disassembly	4/577	38/18986	0.105263	3.46365	2.69133	0.0275478	0.416376	0.392663	NES/SPAST/EIF5A/PDXP	4	GO BP
GO:0045191	regulation of isotype switching	4/577	38/18986	0.105263	3.46365	2.69133	0.0275478	0.416376	0.392663	MLH1/TP53BP1/KMT5C/APLF	4	GO BP
GO:0090307	mitotic spindle assembly	6/577	76/18986	0.0789474	2.59774	2.47084	0.0279833	0.417023	0.393273	TPR/RHOA/STAG1/MZT1/KPNB1/CHMP4B	6	GO BP
GO:0000729	DNA double-strand break processing	3/577	22/18986	0.136364	4.487	2.89719	0.0279861	0.417023	0.393273	ATM/RAD52/UBE2N	3	GO BP
GO:0050849	negative regulation of calcium-mediated signaling	3/577	22/18986	0.136364	4.487	2.89719	0.0279861	0.417023	0.393273	MTOR/GSK3B/RCAN1	3	GO BP
GO:1902018	negative regulation of cilium assembly	3/577	22/18986	0.136364	4.487	2.89719	0.0279861	0.417023	0.393273	TCHP/WDR44/EVI5L	3	GO BP
GO:1901981	phosphatidylinositol phosphate binding	10/600	181/18737	0.0552486	1.72532	1.78344	0.0664325	0.418525	0.378199	PLCD1/ZFYVE16/SNX10/HIP1/OSBP/FCHSD2/DNM2/AMER1/SNX12/GSDMC	10	GO MF
GO:0005048	signal sequence binding	4/600	48/18737	0.0833333	2.60236	2.02171	0.0670185	0.418727	0.378382	KDELR2/KPNA3/IPO5/KPNB1	4	GO MF
GO:0035329	hippo signaling	5/577	57/18986	0.0877193	2.88638	2.52511	0.0291882	0.431883	0.407287	MAP4K4/LIMD1/VCP/CIT/PPP2R1A	5	GO BP
GO:0061178	regulation of insulin secretion involved in cellular response to glucose stimulus	5/577	57/18986	0.0877193	2.88638	2.52511	0.0291882	0.431883	0.407287	ENY2/BRSK2/OSBP/CDK16/BAIAP3	5	GO BP
GO:1990841	promoter-specific chromatin binding	5/600	69/18737	0.0724638	2.26292	1.91154	0.0699847	0.433675	0.39189	ATF2/NRL/ERCC4/GTF2F1/TRIM28	5	GO MF
GO:0003924	GTPase activity	16/600	333/18737	0.048048	1.50046	1.67597	0.0706484	0.434229	0.392391	DNM3/RHOA/GNAI2/RAP2B/GNA12/RAC1/ARL4A/RAB2A/RAB14/TUBB4B/RAB6A/GNA11/RAB11B/DNM2/RAB3A/GNGT2	16	GO MF
GO:1905818	regulation of chromosome separation	6/577	77/18986	0.0779221	2.564	2.43459	0.0295991	0.436432	0.411577	TPR/NUMA1/ATM/NCAPD2/XRCC3/UBE2C	6	GO BP
GO:0030983	mismatched DNA binding	2/600	14/18737	0.142857	4.46119	2.35631	0.0722506	0.440495	0.398053	MLH1/PCNA	2	GO MF
GO:0018205	peptidyl-lysine modification	9/577	143/18986	0.0629371	2.07092	2.27578	0.0307174	0.443928	0.418646	HDAC9/HINT2/SIRT4/KMT5A/UBE2I/NFATC2IP/HMG20B/SIRT2/TRIM28	9	GO BP
GO:0006998	nuclear envelope organization	5/577	58/18986	0.0862069	2.83661	2.48003	0.031173	0.443928	0.418646	SPAST/UBE2I/SIRT2/DMPK/CHMP4B	5	GO BP
GO:0032786	positive regulation of DNA-templated transcription, elongation	5/577	58/18986	0.0862069	2.83661	2.48003	0.031173	0.443928	0.418646	PWWP2A/CDK13/CCNK/GTF2F1/ELL	5	GO BP
GO:0009798	axis specification	7/577	99/18986	0.0707071	2.32659	2.34289	0.0312416	0.443928	0.418646	SKI/STIL/IFT25/TDRKH/BMPR1A/C2CD3/WNT7A	7	GO BP
GO:0034620	cellular response to unfolded protein	7/577	99/18986	0.0707071	2.32659	2.34289	0.0312416	0.443928	0.418646	EDEM1/WFS1/TBL2/VCP/TMBIM6/OS9/CDK5RAP3	7	GO BP
GO:0060996	dendritic spine development	7/577	99/18986	0.0707071	2.32659	2.34289	0.0312416	0.443928	0.418646	DNM3/SLC30A1/EPHB3/EIF4G2/EEF2K/CDKL5/WNT7A	7	GO BP
GO:0061387	regulation of extent of cell growth	7/577	99/18986	0.0707071	2.32659	2.34289	0.0312416	0.443928	0.418646	SEMA4F/GSK3B/SEMA3A/EIF4G2/SIN3A/DNM2/CDKL5	7	GO BP
GO:0002200	somatic diversification of immune receptors	6/577	78/18986	0.0769231	2.53113	2.39891	0.031275	0.443928	0.418646	MLH1/ATM/TP53BP1/TCF3/KMT5C/APLF	6	GO BP
GO:0001832	blastocyst growth	3/577	23/18986	0.130435	4.29191	2.79664	0.031476	0.443928	0.418646	CTR9/PRPF19/RAD51B	3	GO BP
GO:0007549	sex-chromosome dosage compensation	3/577	23/18986	0.130435	4.29191	2.79664	0.031476	0.443928	0.418646	SPEN/PCGF3/JARID2	3	GO BP
GO:0031445	regulation of heterochromatin formation	3/577	23/18986	0.130435	4.29191	2.79664	0.031476	0.443928	0.418646	TPR/ATF7IP/TRIM28	3	GO BP
GO:0032253	dense core granule localization	3/577	23/18986	0.130435	4.29191	2.79664	0.031476	0.443928	0.418646	STXBP3/RAB3A/BAIAP3	3	GO BP
GO:1900151	regulation of nuclear-transcribed mRNA catabolic process, deadenylation-dependent decay	3/577	23/18986	0.130435	4.29191	2.79664	0.031476	0.443928	0.418646	HNRNPD/SYNCRIP/TNRC6B	3	GO BP
GO:0140299	molecular sensor activity	5/600	70/18737	0.0714286	2.2306	1.87611	0.0734857	0.444441	0.401619	SYT11/MLH1/RAD51B/XRCC3/CASTOR1	5	GO MF
GO:0001101	response to acid chemical	9/577	144/18986	0.0625	2.05654	2.25311	0.0319219	0.448232	0.422705	MTOR/HNRNPD/SESN3/TMBIM6/IPO5/PRMT1/PCNA/CASTOR1/RBX1	9	GO BP
GO:0045786	negative regulation of cell cycle	20/577	419/18986	0.0477327	1.57063	2.09107	0.0319938	0.448232	0.422705	TPR/ATF2/BARD1/JADE1/HUS1/BRSK2/WEE1/PRPF19/CDK2AP2/ATM/ETS1/E2F7/TAOK3/IPO5/XRCC3/TP53BP1/TOM1L2/HEXIM2/CDK5RAP3/RPA4	20	GO BP
GO:0042593	glucose homeostasis	14/577	265/18986	0.0528302	1.73836	2.14291	0.0324665	0.450141	0.424505	STXBP3/WFS1/CSMD1/ENY2/BRSK2/OSBP/SESN3/SIN3A/STAT3/RAB11B/PIK3R2/PIH1D1/CDK16/BAIAP3	14	GO BP
GO:0009303	rRNA transcription	4/577	40/18986	0.1	3.29047	2.56728	0.0325396	0.450141	0.424505	MTOR/GTF3C2/IPPK/PIH1D1	4	GO BP
GO:0032784	regulation of DNA-templated transcription elongation	7/577	100/18986	0.07	2.30333	2.31346	0.0327502	0.450141	0.424505	PWWP2A/CDK13/INTS5/INTS4/CCNK/GTF2F1/ELL	7	GO BP
GO:0071229	cellular response to acid chemical	7/577	100/18986	0.07	2.30333	2.31346	0.0327502	0.450141	0.424505	MTOR/HNRNPD/SESN3/IPO5/PRMT1/CASTOR1/RBX1	7	GO BP
GO:2000779	regulation of double-strand break repair	9/577	145/18986	0.062069	2.04236	2.23063	0.0331589	0.450141	0.424505	UBE2N/KMT5A/TP53BP1/C1QBP/SMARCD2/HDGFL2/PRMT1/PNKP/KMT5C	9	GO BP
GO:0002381	immunoglobulin production involved in immunoglobulin-mediated immune response	5/577	59/18986	0.0847458	2.78853	2.4359	0.0332403	0.450141	0.424505	MLH1/TRAF3IP2/TP53BP1/KMT5C/APLF	5	GO BP
GO:0007062	sister chromatid cohesion	5/577	59/18986	0.0847458	2.78853	2.4359	0.0332403	0.450141	0.424505	STAG1/ESCO2/KIF22/CTCF/PPP2R1A	5	GO BP
GO:0042733	embryonic digit morphogenesis	5/577	59/18986	0.0847458	2.78853	2.4359	0.0332403	0.450141	0.424505	GNA12/BMPR1A/C2CD3/IFT140/WNT7A	5	GO BP
GO:0033500	carbohydrate homeostasis	14/577	266/18986	0.0526316	1.73183	2.12801	0.0333582	0.450141	0.424505	STXBP3/WFS1/CSMD1/ENY2/BRSK2/OSBP/SESN3/SIN3A/STAT3/RAB11B/PIK3R2/PIH1D1/CDK16/BAIAP3	14	GO BP
GO:0050000	chromosome localization	8/577	123/18986	0.0650407	2.14014	2.24587	0.0341501	0.450141	0.424505	NUDC/MLH1/NUMA1/ATM/KIF22/KPNB1/SIRT2/CHMP4B	8	GO BP
GO:0043087	regulation of GTPase activity	11/577	193/18986	0.0569948	1.8754	2.16403	0.0341673	0.450141	0.424505	PIP5K1A/MAP4K4/EPHA3/GSK3B/EPHB3/RAPGEF6/RIC1/ARHGAP17/TBC1D10B/CDKL5/EVI5L	11	GO BP
GO:1900180	regulation of protein localization to nucleus	9/577	146/18986	0.0616438	2.02837	2.20833	0.0344286	0.450141	0.424505	MTOR/TPR/GSK3B/JAK2/IPO5/SIN3A/CDK5RAP3/PIK3R2/TRIM28	9	GO BP
GO:0001678	intracellular glucose homeostasis	10/577	170/18986	0.0588235	1.93557	2.16928	0.0351743	0.450141	0.424505	STXBP3/ENY2/BRSK2/OSBP/SIN3A/RAB11B/PIK3R2/PIH1D1/CDK16/BAIAP3	10	GO BP
GO:0042790	nucleolar large rRNA transcription by RNA polymerase I	3/577	24/18986	0.125	4.11308	2.70167	0.0351827	0.450141	0.424505	MTOR/IPPK/PIH1D1	3	GO BP
GO:0045063	T-helper 1 cell differentiation	3/577	24/18986	0.125	4.11308	2.70167	0.0351827	0.450141	0.424505	MTOR/HLX/SOCS5	3	GO BP
GO:0045947	negative regulation of translational initiation	3/577	24/18986	0.125	4.11308	2.70167	0.0351827	0.450141	0.424505	TPR/PAIP2B/EIF2AK1	3	GO BP
GO:0008654	phospholipid biosynthetic process	13/577	243/18986	0.0534979	1.76033	2.11186	0.0352275	0.450141	0.424505	PIP5K1A/PMVK/PIGF/HMGCS1/HEXB/PI4K2A/PGAP2/FAR1/OSBP/ATM/SLC27A1/SPHK2/PIGU	13	GO BP
GO:0042770	signal transduction in response to DNA damage	11/577	194/18986	0.056701	1.86573	2.14573	0.0352742	0.450141	0.424505	ATF2/BARD1/HUS1/PRPF19/ATM/E2F7/TAOK3/KMT5A/TP53BP1/CDK5RAP3/RPA4	11	GO BP
GO:0002536	respiratory burst involved in inflammatory response	2/577	10/18986	0.2	6.58094	3.12524	0.0352967	0.450141	0.424505	DUSP10/RPS19	2	GO BP
GO:0018216	peptidyl-arginine methylation	2/577	10/18986	0.2	6.58094	3.12524	0.0352967	0.450141	0.424505	CARM1/PRMT1	2	GO BP
GO:0048340	paraxial mesoderm morphogenesis	2/577	10/18986	0.2	6.58094	3.12524	0.0352967	0.450141	0.424505	EXOC4/BMPR1A	2	GO BP
GO:0060430	lung saccule development	2/577	10/18986	0.2	6.58094	3.12524	0.0352967	0.450141	0.424505	CREB1/ASXL1	2	GO BP
GO:0060502	epithelial cell proliferation involved in lung morphogenesis	2/577	10/18986	0.2	6.58094	3.12524	0.0352967	0.450141	0.424505	NFIB/MAP2K1	2	GO BP
GO:2000508	regulation of dendritic cell chemotaxis	2/577	10/18986	0.2	6.58094	3.12524	0.0352967	0.450141	0.424505	C1QBP/CALR	2	GO BP
GO:2001241	positive regulation of extrinsic apoptotic signaling pathway in absence of ligand	2/577	10/18986	0.2	6.58094	3.12524	0.0352967	0.450141	0.424505	RET/PPP2R1A	2	GO BP
GO:0007131	reciprocal meiotic recombination	5/577	60/18986	0.0833333	2.74206	2.39269	0.035391	0.450141	0.424505	MLH1/ATM/RAD51B/ERCC4/CENPX	5	GO BP
GO:0060997	dendritic spine morphogenesis	5/577	60/18986	0.0833333	2.74206	2.39269	0.035391	0.450141	0.424505	DNM3/SLC30A1/EPHB3/EEF2K/WNT7A	5	GO BP
GO:0060998	regulation of dendritic spine development	5/577	60/18986	0.0833333	2.74206	2.39269	0.035391	0.450141	0.424505	DNM3/SLC30A1/EIF4G2/EEF2K/CDKL5	5	GO BP
GO:0097479	synaptic vesicle localization	5/577	60/18986	0.0833333	2.74206	2.39269	0.035391	0.450141	0.424505	DNM3/BRSK2/DNM2/RAB3A/TMEM230	5	GO BP
GO:0140527	reciprocal homologous recombination	5/577	60/18986	0.0833333	2.74206	2.39269	0.035391	0.450141	0.424505	MLH1/ATM/RAD51B/ERCC4/CENPX	5	GO BP
GO:0009142	nucleoside triphosphate biosynthetic process	8/577	124/18986	0.0645161	2.12288	2.2209	0.0355775	0.450141	0.424505	SDHB/VCP/ALDOA/ATP5MC1/SPHK2/ATP5F1E/NDUFB11/NUDT2	8	GO BP
GO:0001889	liver development	9/577	147/18986	0.0612245	2.01457	2.1862	0.0357314	0.450141	0.424505	HLX/ATF2/HNRNPD/JARID2/E2F7/CDK5RAP3/PCNA/GUCD1/ELK1	9	GO BP
GO:0045598	regulation of fat cell differentiation	9/577	147/18986	0.0612245	2.01457	2.1862	0.0357314	0.450141	0.424505	DUSP10/CREB1/TRIO/MEX3C/CARM1/SIRT2/ASXL1/TFE3/LRP3	9	GO BP
GO:0016197	endosomal transport	15/577	294/18986	0.0510204	1.67881	2.07669	0.0357974	0.450141	0.424505	ZFYVE16/SNX8/RIC1/VCP/RAB14/ARHGAP1/RAB6A/MAP2K1/TBC1D10B/RAB11B/TBC1D17/CHMP4B/TBC1D10A/SNX12/BAIAP3	15	GO BP
GO:0048534	hematopoietic or lymphoid organ development	7/577	102/18986	0.0686275	2.25816	2.25563	0.0359115	0.450141	0.424505	EPHB3/JARID2/TRAF3IP2/RET/ATM/MAP2K1/ASXL1	7	GO BP
GO:0051098	regulation of binding	12/577	219/18986	0.0547945	1.803	2.116	0.0359728	0.450141	0.424505	SKI/NES/GSK3B/PPP2CB/NFIB/EDF1/MARK2/TMBIM6/GTF2F1/SIRT2/PLAUR/EIF3D	12	GO BP
GO:0009260	ribonucleotide biosynthetic process	10/577	171/18986	0.0584795	1.92425	2.14938	0.0363902	0.452677	0.426897	SDHB/GUK1/GMPS/VCP/ALDOA/ATP5MC1/SPHK2/ATP5F1E/NDUFB11/NUDT2	10	GO BP
GO:2000058	regulation of ubiquitin-dependent protein catabolic process	10/577	171/18986	0.0584795	1.92425	2.14938	0.0363902	0.452677	0.426897	SOCS5/XPO1/GSK3B/GNA12/VCP/USP5/TRAF7/SIRT2/HSPBP1/RBX1	10	GO BP
GO:0051059	NF-kappaB binding	3/600	31/18737	0.0967742	3.0221	2.04939	0.075774	0.454644	0.410838	BCL10/GSK3B/CDK5RAP3	3	GO MF
GO:0003743	translation initiation factor activity	4/600	51/18737	0.0784314	2.44928	1.885	0.08	0.457577	0.413488	EIF4G3/EIF2A/EIF4G2/EIF3D	4	GO MF
GO:0004467	long-chain fatty acid-CoA ligase activity	2/600	15/18737	0.133333	4.16378	2.2295	0.0816504	0.457577	0.413488	SLC27A1/ACSL4	2	GO MF
GO:0005005	transmembrane-ephrin receptor activity	2/600	15/18737	0.133333	4.16378	2.2295	0.0816504	0.457577	0.413488	EPHA3/EPHB3	2	GO MF
GO:0010181	FMN binding	2/600	15/18737	0.133333	4.16378	2.2295	0.0816504	0.457577	0.413488	TYW1/TYW1B	2	GO MF
GO:0030553	cGMP binding	2/600	15/18737	0.133333	4.16378	2.2295	0.0816504	0.457577	0.413488	PDE5A/CNGA4	2	GO MF
GO:0034450	ubiquitin-ubiquitin ligase activity	2/600	15/18737	0.133333	4.16378	2.2295	0.0816504	0.457577	0.413488	PRPF19/RBX1	2	GO MF
GO:0140776	protein-containing complex destabilizing activity	2/600	15/18737	0.133333	4.16378	2.2295	0.0816504	0.457577	0.413488	SPAST/FIGN	2	GO MF
GO:0022884	macromolecule transmembrane transporter activity	3/600	32/18737	0.09375	2.92766	1.98498	0.0817101	0.457577	0.413488	TIMM17A/PEX2/TMED10	3	GO MF
GO:0070717	poly-purine tract binding	3/600	32/18737	0.09375	2.92766	1.98498	0.0817101	0.457577	0.413488	KHDRBS1/RBMS3/PABPN1	3	GO MF
GO:0062197	cellular response to chemical stress	16/577	321/18986	0.0498442	1.64011	2.04772	0.0369978	0.458882	0.432748	MTOR/SLC8A1/ATF2/PJVK/OXSR1/PEX2/ATM/RAD52/PAWR/SIN3A/NFE2L1/CBX8/SIRT2/PCNA/RBX1/NUDT2	16	GO BP
GO:0051310	metaphase chromosome alignment	7/577	103/18986	0.0679612	2.23624	2.22723	0.0375652	0.462121	0.435804	NUDC/MLH1/NUMA1/KIF22/KPNB1/SIRT2/CHMP4B	7	GO BP
GO:0042306	regulation of protein import into nucleus	5/577	61/18986	0.0819672	2.6971	2.35036	0.0376257	0.462121	0.435804	TPR/JAK2/IPO5/PIK3R2/TRIM28	5	GO BP
GO:0071168	protein localization to chromatin	5/577	61/18986	0.0819672	2.6971	2.35036	0.0376257	0.462121	0.435804	JARID2/H2BC11/ESCO2/VCP/APLF	5	GO BP
GO:0042176	regulation of protein catabolic process	18/577	374/18986	0.0481283	1.58365	2.01822	0.037763	0.462121	0.435804	SOCS5/XPO1/BARD1/GSK3B/TIPARP/PSMD2/WFS1/GNA12/RIC1/VCP/USP5/PSMD3/CDK5RAP3/SIRT2/HSPBP1/RBX1/AMER1/SNX12	18	GO BP
GO:0000578	embryonic axis specification	4/577	42/18986	0.0952381	3.13378	2.45085	0.0380261	0.462121	0.435804	STIL/TDRKH/C2CD3/WNT7A	4	GO BP
GO:0036297	interstrand cross-link repair	4/577	42/18986	0.0952381	3.13378	2.45085	0.0380261	0.462121	0.435804	VCP/XRCC3/ERCC4/CENPX	4	GO BP
GO:0060999	positive regulation of dendritic spine development	4/577	42/18986	0.0952381	3.13378	2.45085	0.0380261	0.462121	0.435804	SLC30A1/EIF4G2/EEF2K/CDKL5	4	GO BP
GO:0001843	neural tube closure	6/577	82/18986	0.0731707	2.40766	2.26155	0.0385917	0.467647	0.441014	SKI/STIL/BCL10/IFT122/DEAF1/MED12	6	GO BP
GO:0006164	purine nucleotide biosynthetic process	11/577	197/18986	0.0558376	1.83732	2.09146	0.0387457	0.468168	0.441506	SDHB/GUK1/GMPS/NADK2/VCP/ALDOA/ATP5MC1/SPHK2/ATP5F1E/NDUFB11/NUDT2	11	GO BP
GO:0016973	poly(A)+ mRNA export from nucleus	3/577	25/18986	0.12	3.94856	2.61173	0.0391038	0.468468	0.441789	ENY2/PABPN1/NXT1	3	GO BP
GO:0035336	long-chain fatty-acyl-CoA metabolic process	3/577	25/18986	0.12	3.94856	2.61173	0.0391038	0.468468	0.441789	ELOVL5/FAR1/ACSL4	3	GO BP
GO:0070861	regulation of protein exit from endoplasmic reticulum	3/577	25/18986	0.12	3.94856	2.61173	0.0391038	0.468468	0.441789	EDEM1/BRSK2/OS9	3	GO BP
GO:0061008	hepaticobiliary system development	9/577	150/18986	0.06	1.97428	2.12087	0.0398417	0.46873	0.442036	HLX/ATF2/HNRNPD/JARID2/E2F7/CDK5RAP3/PCNA/GUCD1/ELK1	9	GO BP
GO:0007566	embryo implantation	5/577	62/18986	0.0806452	2.6536	2.30887	0.0399449	0.46873	0.442036	ACVR1B/C1QBP/CALR/TRIM28/APLF	5	GO BP
GO:0006289	nucleotide-excision repair	6/577	83/18986	0.0722892	2.37865	2.22847	0.040577	0.46873	0.442036	HUS1/RAD52/ERCC4/SMARCD2/PNKP/RPA4	6	GO BP
GO:0060606	tube closure	6/577	83/18986	0.0722892	2.37865	2.22847	0.040577	0.46873	0.442036	SKI/STIL/BCL10/IFT122/DEAF1/MED12	6	GO BP
GO:0002714	positive regulation of B cell mediated immunity	4/577	43/18986	0.0930233	3.0609	2.39522	0.0409559	0.46873	0.442036	MLH1/TP53BP1/NECTIN2/KMT5C	4	GO BP
GO:0002891	positive regulation of immunoglobulin mediated immune response	4/577	43/18986	0.0930233	3.0609	2.39522	0.0409559	0.46873	0.442036	MLH1/TP53BP1/NECTIN2/KMT5C	4	GO BP
GO:1900026	positive regulation of substrate adhesion-dependent cell spreading	4/577	43/18986	0.0930233	3.0609	2.39522	0.0409559	0.46873	0.442036	RAC1/C1QBP/P4HB/CALR	4	GO BP
GO:0009141	nucleoside triphosphate metabolic process	14/577	274/18986	0.0510949	1.68126	2.01098	0.0411403	0.46873	0.442036	MTOR/SDHB/GUK1/FIS1/RRM2B/VCP/ALDOA/CTNS/STAT3/ATP5MC1/SPHK2/ATP5F1E/NDUFB11/NUDT2	14	GO BP
GO:0021915	neural tube development	9/577	151/18986	0.0596026	1.96121	2.09942	0.0412802	0.46873	0.442036	SKI/STIL/BCL10/IFT122/SEMA3C/DEAF1/C2CD3/IFT140/MED12	9	GO BP
GO:0006983	ER overload response	2/577	11/18986	0.181818	5.98267	2.92648	0.0422872	0.46873	0.442036	GSK3B/WFS1	2	GO BP
GO:0016185	synaptic vesicle budding from presynaptic endocytic zone membrane	2/577	11/18986	0.181818	5.98267	2.92648	0.0422872	0.46873	0.442036	DNM3/DNM2	2	GO BP
GO:0018195	peptidyl-arginine modification	2/577	11/18986	0.181818	5.98267	2.92648	0.0422872	0.46873	0.442036	CARM1/PRMT1	2	GO BP
GO:0019673	GDP-mannose metabolic process	2/577	11/18986	0.181818	5.98267	2.92648	0.0422872	0.46873	0.442036	GUK1/PMM1	2	GO BP
GO:0030953	astral microtubule organization	2/577	11/18986	0.181818	5.98267	2.92648	0.0422872	0.46873	0.442036	NUMA1/KPNB1	2	GO BP
GO:0034975	protein folding in endoplasmic reticulum	2/577	11/18986	0.181818	5.98267	2.92648	0.0422872	0.46873	0.442036	P4HB/CALR	2	GO BP
GO:0035519	protein K29-linked ubiquitination	2/577	11/18986	0.181818	5.98267	2.92648	0.0422872	0.46873	0.442036	TRAF7/UBE2S	2	GO BP
GO:0045141	meiotic telomere clustering	2/577	11/18986	0.181818	5.98267	2.92648	0.0422872	0.46873	0.442036	MLH1/ATM	2	GO BP
GO:0045625	regulation of T-helper 1 cell differentiation	2/577	11/18986	0.181818	5.98267	2.92648	0.0422872	0.46873	0.442036	HLX/SOCS5	2	GO BP
GO:0062111	zinc ion import into organelle	2/577	11/18986	0.181818	5.98267	2.92648	0.0422872	0.46873	0.442036	SLC30A1/SLC30A6	2	GO BP
GO:0070601	centromeric sister chromatid cohesion	2/577	11/18986	0.181818	5.98267	2.92648	0.0422872	0.46873	0.442036	CTCF/PPP2R1A	2	GO BP
GO:0071349	cellular response to interleukin-12	2/577	11/18986	0.181818	5.98267	2.92648	0.0422872	0.46873	0.442036	JAK2/P4HB	2	GO BP
GO:0071481	cellular response to X-ray	2/577	11/18986	0.181818	5.98267	2.92648	0.0422872	0.46873	0.442036	ATM/TP53BP1	2	GO BP
GO:0075522	IRES-dependent viral translational initiation	2/577	11/18986	0.181818	5.98267	2.92648	0.0422872	0.46873	0.442036	PTBP1/EIF3D	2	GO BP
GO:0090220	chromosome localization to nuclear envelope involved in homologous chromosome segregation	2/577	11/18986	0.181818	5.98267	2.92648	0.0422872	0.46873	0.442036	MLH1/ATM	2	GO BP
GO:0090309	positive regulation of DNA methylation-dependent heterochromatin formation	2/577	11/18986	0.181818	5.98267	2.92648	0.0422872	0.46873	0.442036	ATF7IP/TRIM28	2	GO BP
GO:1904668	positive regulation of ubiquitin protein ligase activity	2/577	11/18986	0.181818	5.98267	2.92648	0.0422872	0.46873	0.442036	UBE2S/UBE2C	2	GO BP
GO:0002712	regulation of B cell mediated immunity	5/577	63/18986	0.0793651	2.61148	2.26819	0.0423491	0.46873	0.442036	MLH1/TP53BP1/NECTIN2/KMT5C/APLF	5	GO BP
GO:0002889	regulation of immunoglobulin mediated immune response	5/577	63/18986	0.0793651	2.61148	2.26819	0.0423491	0.46873	0.442036	MLH1/TP53BP1/NECTIN2/KMT5C/APLF	5	GO BP
GO:0016447	somatic recombination of immunoglobulin gene segments	5/577	63/18986	0.0793651	2.61148	2.26819	0.0423491	0.46873	0.442036	MLH1/TP53BP1/TCF3/KMT5C/APLF	5	GO BP
GO:0097193	intrinsic apoptotic signaling pathway	16/577	327/18986	0.0489297	1.61001	1.96992	0.04258	0.469092	0.442377	ATF2/MLH1/WFS1/CYCS/FIS1/RRM2B/JAK2/BRSK2/ATM/TMBIM6/DIABLO/EIF5A/P4HB/URI1/PLAUR/SIVA1	16	GO BP
GO:2000736	regulation of stem cell differentiation	6/577	84/18986	0.0714286	2.35033	2.19586	0.0426258	0.469092	0.442377	GATAD2B/GSK3B/CDK13/MTA2/STAT3/GATAD2A	6	GO BP
GO:0051648	vesicle localization	12/577	225/18986	0.0533333	1.75492	2.01669	0.0427624	0.469092	0.442377	STXBP3/SYT11/DNM3/TFG/EXOC4/BRSK2/TMED10/RAB11B/DNM2/RAB3A/TMEM230/BAIAP3	12	GO BP
GO:0019985	translesion synthesis	3/577	26/18986	0.115385	3.79669	2.52633	0.043237	0.469092	0.442377	REV3L/VCP/PCNA	3	GO BP
GO:0032252	secretory granule localization	3/577	26/18986	0.115385	3.79669	2.52633	0.043237	0.469092	0.442377	STXBP3/RAB3A/BAIAP3	3	GO BP
GO:0060396	growth hormone receptor signaling pathway	3/577	26/18986	0.115385	3.79669	2.52633	0.043237	0.469092	0.442377	JAK2/STAT3/GH1	3	GO BP
GO:2000042	negative regulation of double-strand break repair via homologous recombination	3/577	26/18986	0.115385	3.79669	2.52633	0.043237	0.469092	0.442377	KMT5A/TP53BP1/C1QBP	3	GO BP
GO:0060828	regulation of canonical Wnt signaling pathway	14/577	276/18986	0.0507246	1.66908	1.98231	0.0432717	0.469092	0.442377	PPM1B/USP34/RBMS3/LIMD1/GSK3B/JADE1/CSNK1G3/TMEM170B/VCP/TLE2/RBX1/OTUD5/AMER1/TLE4	14	GO BP
GO:0008276	protein methyltransferase activity	6/600	95/18737	0.0631579	1.97232	1.72804	0.0843912	0.469116	0.423915	METTL13/JARID2/KMT5A/CARM1/PRMT1/KMT5C	6	GO MF
GO:0034599	cellular response to oxidative stress	13/577	251/18986	0.0517928	1.70423	1.98838	0.0437827	0.472204	0.445312	SLC8A1/ATF2/PJVK/PEX2/ATM/RAD52/PAWR/SIN3A/NFE2L1/CBX8/SIRT2/PCNA/NUDT2	13	GO BP
GO:0045444	fat cell differentiation	13/577	251/18986	0.0517928	1.70423	1.98838	0.0437827	0.472204	0.445312	DUSP10/ATF2/CREB1/TRIO/ARL4A/GRK5/ALDH6A1/MEX3C/CARM1/SIRT2/ASXL1/TFE3/LRP3	13	GO BP
GO:0060236	regulation of mitotic spindle organization	4/577	44/18986	0.0909091	2.99133	2.34119	0.0440102	0.473446	0.446483	STIL/TPR/NUMA1/CHMP4B	4	GO BP
GO:0002377	immunoglobulin production	7/577	107/18986	0.0654206	2.15264	2.11678	0.0446768	0.473641	0.446667	MLH1/TRAF3IP2/TMBIM6/TP53BP1/TCF3/KMT5C/APLF	7	GO BP
GO:0032526	response to retinoic acid	7/577	107/18986	0.0654206	2.15264	2.11678	0.0446768	0.473641	0.446667	GDAP2/CREB1/EPHA3/GSK3B/RET/ATM/ASXL1	7	GO BP
GO:0045639	positive regulation of myeloid cell differentiation	7/577	107/18986	0.0654206	2.15264	2.11678	0.0446768	0.473641	0.446667	CREB1/ETS1/ACVR1B/ACIN1/STAT3/PRMT1/ANKRD54	7	GO BP
GO:0051099	positive regulation of binding	7/577	107/18986	0.0654206	2.15264	2.11678	0.0446768	0.473641	0.446667	SKI/GSK3B/PPP2CB/EDF1/SIRT2/PLAUR/EIF3D	7	GO BP
GO:0030968	endoplasmic reticulum unfolded protein response	6/577	85/18986	0.0705882	2.32268	2.16372	0.0447385	0.473641	0.446667	EDEM1/WFS1/TBL2/VCP/OS9/CDK5RAP3	6	GO BP
GO:0048599	oocyte development	5/577	64/18986	0.078125	2.57068	2.22829	0.0448387	0.473641	0.446667	TDRKH/PDE5A/ATM/SIRT2/PPP2R1A	5	GO BP
GO:0046390	ribose phosphate biosynthetic process	10/577	178/18986	0.0561798	1.84858	2.01376	0.0457249	0.473641	0.446667	SDHB/GUK1/GMPS/VCP/ALDOA/ATP5MC1/SPHK2/ATP5F1E/NDUFB11/NUDT2	10	GO BP
GO:0071453	cellular response to oxygen levels	10/577	178/18986	0.0561798	1.84858	2.01376	0.0457249	0.473641	0.446667	MTOR/HP1BP3/ATF2/CPEB2/TBL2/TMBIM6/SIRT4/EEF2K/P4HB/SIRT2	10	GO BP
GO:0046034	ATP metabolic process	12/577	228/18986	0.0526316	1.73183	1.96816	0.0464715	0.473641	0.446667	MTOR/SDHB/FIS1/VCP/ALDOA/CTNS/STAT3/ATP5MC1/SPHK2/ATP5F1E/NDUFB11/NUDT2	12	GO BP
GO:0048864	stem cell development	6/577	86/18986	0.0697674	2.29568	2.13203	0.0469153	0.473641	0.446667	SEMA4F/SEMA3C/SEMA3A/RET/BMPR1A/WNT7A	6	GO BP
GO:0014014	negative regulation of gliogenesis	4/577	45/18986	0.0888889	2.92486	2.28866	0.0471887	0.473641	0.446667	SKI/KDM4A/DUSP10/SIRT2	4	GO BP
GO:0044786	cell cycle DNA replication	4/577	45/18986	0.0888889	2.92486	2.28866	0.0471887	0.473641	0.446667	DBF4/E2F7/INO80/PCNA	4	GO BP
GO:0048489	synaptic vesicle transport	4/577	45/18986	0.0888889	2.92486	2.28866	0.0471887	0.473641	0.446667	DNM3/DNM2/RAB3A/TMEM230	4	GO BP
GO:0090148	membrane fission	4/577	45/18986	0.0888889	2.92486	2.28866	0.0471887	0.473641	0.446667	SPAST/EXOC4/DNM2/CHMP4B	4	GO BP
GO:0051306	mitotic sister chromatid separation	5/577	65/18986	0.0769231	2.53113	2.18915	0.0474141	0.473641	0.446667	TPR/ATM/XRCC3/PPP2R1A/UBE2C	5	GO BP
GO:0051965	positive regulation of synapse assembly	5/577	65/18986	0.0769231	2.53113	2.18915	0.0474141	0.473641	0.446667	EPHB3/SLITRK6/EEF2K/WNT7A/CBLN2	5	GO BP
GO:0000244	spliceosomal tri-snRNP complex assembly	3/577	27/18986	0.111111	3.65608	2.44508	0.047579	0.473641	0.446667	RNU6ATAC/TSSC4/PRPF19	3	GO BP
GO:0016233	telomere capping	3/577	27/18986	0.111111	3.65608	2.44508	0.047579	0.473641	0.446667	HNRNPD/ATM/ERCC4	3	GO BP
GO:0021846	cell proliferation in forebrain	3/577	27/18986	0.111111	3.65608	2.44508	0.047579	0.473641	0.446667	POU3F2/NFIB/WNT7A	3	GO BP
GO:0031365	N-terminal protein amino acid modification	3/577	27/18986	0.111111	3.65608	2.44508	0.047579	0.473641	0.446667	HHAT/PPM1B/METAP2	3	GO BP
GO:0070102	interleukin-6-mediated signaling pathway	3/577	27/18986	0.111111	3.65608	2.44508	0.047579	0.473641	0.446667	JAK2/CTR9/STAT3	3	GO BP
GO:0071108	protein K48-linked deubiquitination	3/577	27/18986	0.111111	3.65608	2.44508	0.047579	0.473641	0.446667	USP34/USP5/OTUD5	3	GO BP
GO:0071378	cellular response to growth hormone stimulus	3/577	27/18986	0.111111	3.65608	2.44508	0.047579	0.473641	0.446667	JAK2/STAT3/GH1	3	GO BP
GO:2000737	negative regulation of stem cell differentiation	3/577	27/18986	0.111111	3.65608	2.44508	0.047579	0.473641	0.446667	GSK3B/CDK13/STAT3	3	GO BP
GO:0060070	canonical Wnt signaling pathway	16/577	332/18986	0.0481928	1.58577	1.90628	0.0476723	0.473641	0.446667	BCL9/PPM1B/USP34/RBMS3/LIMD1/GSK3B/JADE1/CSNK1G3/TMEM170B/VCP/TLE2/RBX1/OTUD5/AMER1/TLE4/WNT7A	16	GO BP
GO:0045055	regulated exocytosis	12/577	229/18986	0.0524017	1.72426	1.95214	0.0477556	0.473641	0.446667	STXBP3/SYT11/GNAI2/TMED10/ARHGAP17/RAB11B/RAB3A/GRIK5/SPHK2/DNAJC5/WNT7A/BAIAP3	12	GO BP
GO:0006888	endoplasmic reticulum to Golgi vesicle-mediated transport	8/577	132/18986	0.0606061	1.99422	2.0293	0.0484582	0.473641	0.446667	SPAST/TFG/CREB3L2/VCP/TMED10/P4HB/TMED1/COPE	8	GO BP
GO:0045834	positive regulation of lipid metabolic process	8/577	132/18986	0.0606061	1.99422	2.0293	0.0484582	0.473641	0.446667	MTOR/CREB1/ELOVL5/SIRT4/SCARB1/SLC27A1/SIRT2/SPHK2	8	GO BP
GO:0010970	transport along microtubule	10/577	180/18986	0.0555556	1.82804	1.97613	0.0486639	0.473641	0.446667	IFT25/SPAST/DYNC2LI1/IFT122/RAB6A/IFT140/CEP131/KXD1/TMEM230/IFT46	10	GO BP
GO:0071456	cellular response to hypoxia	9/577	156/18986	0.0576923	1.89835	1.99462	0.0489979	0.473641	0.446667	MTOR/HP1BP3/ATF2/CPEB2/TBL2/TMBIM6/SIRT4/P4HB/SIRT2	9	GO BP
GO:0051650	establishment of vesicle localization	11/577	205/18986	0.0536585	1.76562	1.95122	0.0491498	0.473641	0.446667	STXBP3/SYT11/DNM3/TFG/EXOC4/TMED10/RAB11B/DNM2/RAB3A/TMEM230/BAIAP3	11	GO BP
GO:0120032	regulation of plasma membrane bounded cell projection assembly	11/577	205/18986	0.0536585	1.76562	1.95122	0.0491498	0.473641	0.446667	MTOR/DNM3/DYNC2LI1/GSK3B/RAC1/TCHP/IFT140/RABEP2/CDKL5/WDR44/EVI5L	11	GO BP
GO:1901991	negative regulation of mitotic cell cycle phase transition	11/577	205/18986	0.0536585	1.76562	1.95122	0.0491498	0.473641	0.446667	TPR/BARD1/JADE1/HUS1/WEE1/CDK2AP2/ATM/E2F7/TAOK3/XRCC3/CDK5RAP3	11	GO BP
GO:0007422	peripheral nervous system development	6/577	87/18986	0.0689655	2.26929	2.10077	0.0491568	0.473641	0.446667	SKI/POU3F2/ETV1/MAP2K1/SIRT2/MED12	6	GO BP
GO:0014020	primary neural tube formation	6/577	87/18986	0.0689655	2.26929	2.10077	0.0491568	0.473641	0.446667	SKI/STIL/BCL10/IFT122/DEAF1/MED12	6	GO BP
GO:0044773	mitotic DNA damage checkpoint signaling	6/577	87/18986	0.0689655	2.26929	2.10077	0.0491568	0.473641	0.446667	ATF2/HUS1/ATM/E2F7/TAOK3/CDK5RAP3	6	GO BP
GO:0034397	telomere localization	2/577	12/18986	0.166667	5.48411	2.75084	0.0497438	0.473641	0.446667	MLH1/ATM	2	GO BP
GO:0045628	regulation of T-helper 2 cell differentiation	2/577	12/18986	0.166667	5.48411	2.75084	0.0497438	0.473641	0.446667	HLX/SOCS5	2	GO BP
GO:0045838	positive regulation of membrane potential	2/577	12/18986	0.166667	5.48411	2.75084	0.0497438	0.473641	0.446667	VCP/CTNS	2	GO BP
GO:0048484	enteric nervous system development	2/577	12/18986	0.166667	5.48411	2.75084	0.0497438	0.473641	0.446667	HLX/RET	2	GO BP
GO:0051549	positive regulation of keratinocyte migration	2/577	12/18986	0.166667	5.48411	2.75084	0.0497438	0.473641	0.446667	MTOR/MAP4K4	2	GO BP
GO:0070671	response to interleukin-12	2/577	12/18986	0.166667	5.48411	2.75084	0.0497438	0.473641	0.446667	JAK2/P4HB	2	GO BP
GO:0071233	cellular response to L-leucine	2/577	12/18986	0.166667	5.48411	2.75084	0.0497438	0.473641	0.446667	MTOR/SESN3	2	GO BP
GO:0090267	positive regulation of mitotic cell cycle spindle assembly checkpoint	2/577	12/18986	0.166667	5.48411	2.75084	0.0497438	0.473641	0.446667	TPR/XRCC3	2	GO BP
GO:0140718	facultative heterochromatin formation	2/577	12/18986	0.166667	5.48411	2.75084	0.0497438	0.473641	0.446667	JARID2/SIRT2	2	GO BP
GO:1900152	negative regulation of nuclear-transcribed mRNA catabolic process, deadenylation-dependent decay	2/577	12/18986	0.166667	5.48411	2.75084	0.0497438	0.473641	0.446667	HNRNPD/SYNCRIP	2	GO BP
GO:0000082	G1/S transition of mitotic cell cycle	13/577	256/18986	0.0507812	1.67094	1.91343	0.0498141	0.473641	0.446667	KHDRBS1/STIL/JADE1/E2F3/DBF4/WEE1/CDK2AP2/ATM/ACVR1B/E2F7/INO80/SMARCD2/TCF3	13	GO BP
GO:0000271	polysaccharide biosynthetic process	5/577	66/18986	0.0757576	2.49278	2.15073	0.0500753	0.473641	0.446667	GBE1/GSK3B/NHLRC1/PPP1R3E/AP2A1	5	GO BP
GO:0030178	negative regulation of Wnt signaling pathway	10/577	181/18986	0.0552486	1.81794	1.9575	0.0501799	0.473641	0.446667	RBMS3/LIMD1/GSK3B/JADE1/TMEM170B/TLE2/RBX1/OTUD5/AMER1/TLE4	10	GO BP
GO:0014902	myotube differentiation	8/577	133/18986	0.0601504	1.97923	2.00631	0.0502559	0.473641	0.446667	SKI/MTOR/BCL9/ERVFRD-1/HDAC9/DMPK/MAMSTR/RCAN1	8	GO BP
GO:0005978	glycogen biosynthetic process	4/577	46/18986	0.0869565	2.86128	2.23758	0.0504913	0.473641	0.446667	GBE1/GSK3B/NHLRC1/PPP1R3E	4	GO BP
GO:0006739	NADP metabolic process	4/577	46/18986	0.0869565	2.86128	2.23758	0.0504913	0.473641	0.446667	MTOR/MDH1/NADK2/PC	4	GO BP
GO:0009250	glucan biosynthetic process	4/577	46/18986	0.0869565	2.86128	2.23758	0.0504913	0.473641	0.446667	GBE1/GSK3B/NHLRC1/PPP1R3E	4	GO BP
GO:0034314	Arp2/3 complex-mediated actin nucleation	4/577	46/18986	0.0869565	2.86128	2.23758	0.0504913	0.473641	0.446667	ARPC5/ARPC1B/RNH1/FCHSD2	4	GO BP
GO:0060071	Wnt signaling pathway, planar cell polarity pathway	4/577	46/18986	0.0869565	2.86128	2.23758	0.0504913	0.473641	0.446667	RHOA/RAC1/MED12/WNT7A	4	GO BP
GO:0048675	axon extension	7/577	110/18986	0.0636364	2.09393	2.03709	0.0505427	0.473641	0.446667	SEMA4F/GSK3B/SEMA3A/EIF4G2/SIN3A/DNM2/CDKL5	7	GO BP
GO:1901796	regulation of signal transduction by p53 class mediator	7/577	110/18986	0.0636364	2.09393	2.03709	0.0505427	0.473641	0.446667	MTOR/RRM2B/ATM/KMT5A/EIF5A/CDK5RAP3/TP53RK	7	GO BP
GO:1901890	positive regulation of cell junction assembly	7/577	110/18986	0.0636364	2.09393	2.03709	0.0505427	0.473641	0.446667	MAP4K4/EPHB3/RAC1/SLITRK6/EEF2K/WNT7A/CBLN2	7	GO BP
GO:0060491	regulation of cell projection assembly	11/577	207/18986	0.0531401	1.74856	1.91713	0.0520203	0.484178	0.456604	MTOR/DNM3/DYNC2LI1/GSK3B/RAC1/TCHP/IFT140/RABEP2/CDKL5/WDR44/EVI5L	11	GO BP
GO:0006506	GPI anchor biosynthetic process	3/577	28/18986	0.107143	3.5255	2.3676	0.0521263	0.484178	0.456604	PIGF/PGAP2/PIGU	3	GO BP
GO:0010165	response to X-ray	3/577	28/18986	0.107143	3.5255	2.3676	0.0521263	0.484178	0.456604	ATM/IKBIP/TP53BP1	3	GO BP
GO:0010971	positive regulation of G2/M transition of mitotic cell cycle	3/577	28/18986	0.107143	3.5255	2.3676	0.0521263	0.484178	0.456604	RRM2B/RAD51B/SIN3A	3	GO BP
GO:0035264	multicellular organism growth	9/577	158/18986	0.056962	1.87432	1.95377	0.0523349	0.485046	0.457423	MTOR/STIL/CREB1/POU3F2/CCM2/ATM/SLITRK6/STAT3/GH1	9	GO BP
GO:0016874	ligase activity	9/600	167/18737	0.0538922	1.68296	1.61243	0.088819	0.486609	0.439723	DARS2/TTLL4/GMPS/PC/EARS2/SLC27A1/SARS2/ATP5F1E/ACSL4	9	GO MF
GO:0003697	single-stranded DNA binding	7/600	120/18737	0.0583333	1.82165	1.64231	0.0908901	0.486609	0.439723	MLH1/POLR2H/RAD52/RAD51B/ERCC4/SWSAP1/RPA4	7	GO MF
GO:0008142	oxysterol binding	2/600	16/18737	0.125	3.90354	2.11327	0.0914001	0.486609	0.439723	OSBP/TMEM97	2	GO MF
GO:0015562	efflux transmembrane transporter activity	2/600	16/18737	0.125	3.90354	2.11327	0.0914001	0.486609	0.439723	ABCB5/SLC27A1	2	GO MF
GO:0017070	U6 snRNA binding	2/600	16/18737	0.125	3.90354	2.11327	0.0914001	0.486609	0.439723	TUT1/EIF5A	2	GO MF
GO:0048038	quinone binding	2/600	16/18737	0.125	3.90354	2.11327	0.0914001	0.486609	0.439723	SDHB/AOC1	2	GO MF
GO:0009165	nucleotide biosynthetic process	12/577	233/18986	0.0515021	1.69466	1.88883	0.0531353	0.489528	0.461649	SDHB/GUK1/GMPS/NADK2/RRM2B/VCP/ALDOA/ATP5MC1/SPHK2/ATP5F1E/NDUFB11/NUDT2	12	GO BP
GO:0009144	purine nucleoside triphosphate metabolic process	13/577	259/18986	0.0501931	1.65159	1.86924	0.0536956	0.489528	0.461649	MTOR/SDHB/GUK1/FIS1/VCP/ALDOA/CTNS/STAT3/ATP5MC1/SPHK2/ATP5F1E/NDUFB11/NUDT2	13	GO BP
GO:0045927	positive regulation of growth	13/577	259/18986	0.0501931	1.65159	1.86924	0.0536956	0.489528	0.461649	MTOR/HLX/CREB1/WFS1/POU3F2/BMPR1A/EIF4G2/INO80/HDGFL2/CDKL5/RPS6KA3/ACSL4/GH1	13	GO BP
GO:0009791	post-embryonic development	6/577	89/18986	0.0674157	2.21829	2.03952	0.0538343	0.489528	0.461649	MTOR/TIPARP/SEMA3C/JAK2/ATM/RAB3A	6	GO BP
GO:0010830	regulation of myotube differentiation	4/577	47/18986	0.0851064	2.8004	2.18785	0.0539175	0.489528	0.461649	MTOR/HDAC9/DMPK/MAMSTR	4	GO BP
GO:0030261	chromosome condensation	4/577	47/18986	0.0851064	2.8004	2.18785	0.0539175	0.489528	0.461649	KDM4A/NCAPD2/KMT5A/ACIN1	4	GO BP
GO:0032480	negative regulation of type I interferon production	4/577	47/18986	0.0851064	2.8004	2.18785	0.0539175	0.489528	0.461649	PPM1B/RNF125/RBX1/OTUD5	4	GO BP
GO:0050919	negative chemotaxis	4/577	47/18986	0.0851064	2.8004	2.18785	0.0539175	0.489528	0.461649	SEMA4F/RHOA/SEMA3C/SEMA3A	4	GO BP
GO:0071763	nuclear membrane organization	4/577	47/18986	0.0851064	2.8004	2.18785	0.0539175	0.489528	0.461649	SPAST/UBE2I/SIRT2/CHMP4B	4	GO BP
GO:0051983	regulation of chromosome segregation	8/577	135/18986	0.0592593	1.94991	1.96092	0.0539792	0.489528	0.461649	TPR/NUMA1/ATM/NCAPD2/XRCC3/SMARCD2/SIRT2/UBE2C	8	GO BP
GO:0017069	snRNA binding	4/600	54/18737	0.0740741	2.31321	1.75768	0.0941283	0.490915	0.443614	RNU6ATAC/TUT1/EIF5A/HEXIM2	4	GO MF
GO:0030332	cyclin binding	3/600	34/18737	0.0882353	2.75544	1.86338	0.0941569	0.490915	0.443614	CDK13/TNFAIP1/CDK5RAP3	3	GO MF
GO:0061631	ubiquitin conjugating enzyme activity	3/600	34/18737	0.0882353	2.75544	1.86338	0.0941569	0.490915	0.443614	UBE2N/UBE2S/UBE2C	3	GO MF
GO:0048872	homeostasis of number of cells	16/577	339/18986	0.0471976	1.55302	1.81893	0.055503	0.494976	0.466787	BCL10/TRAF3IP2/JAK2/ETS1/ACVR1B/SH2B3/ACIN1/STAT3/CDK5RAP3/RPS19/PRMT1/PPP2R1A/ASXL1/PKNOX1/ANKRD54/SIVA1	16	GO BP
GO:0009994	oocyte differentiation	5/577	68/18986	0.0735294	2.41946	2.07596	0.0556559	0.494976	0.466787	TDRKH/PDE5A/ATM/SIRT2/PPP2R1A	5	GO BP
GO:0016445	somatic diversification of immunoglobulins	5/577	68/18986	0.0735294	2.41946	2.07596	0.0556559	0.494976	0.466787	MLH1/TP53BP1/TCF3/KMT5C/APLF	5	GO BP
GO:0036465	synaptic vesicle recycling	6/577	90/18986	0.0666667	2.19365	2.00951	0.0562709	0.494976	0.466787	SYT11/DNM3/DNM2/RAB3A/AP2A1/WNT7A	6	GO BP
GO:0001778	plasma membrane repair	3/577	29/18986	0.103448	3.40393	2.29358	0.0568752	0.494976	0.466787	SYT11/RAB3A/CHMP4B	3	GO BP
GO:0003401	axis elongation	3/577	29/18986	0.103448	3.40393	2.29358	0.0568752	0.494976	0.466787	SPRY2/TRIM28/MED12	3	GO BP
GO:0006505	GPI anchor metabolic process	3/577	29/18986	0.103448	3.40393	2.29358	0.0568752	0.494976	0.466787	PIGF/PGAP2/PIGU	3	GO BP
GO:0022011	myelination in peripheral nervous system	3/577	29/18986	0.103448	3.40393	2.29358	0.0568752	0.494976	0.466787	SKI/POU3F2/SIRT2	3	GO BP
GO:0032292	peripheral nervous system axon ensheathment	3/577	29/18986	0.103448	3.40393	2.29358	0.0568752	0.494976	0.466787	SKI/POU3F2/SIRT2	3	GO BP
GO:0045742	positive regulation of epidermal growth factor receptor signaling pathway	3/577	29/18986	0.103448	3.40393	2.29358	0.0568752	0.494976	0.466787	HIP1/SPRY2/PLAUR	3	GO BP
GO:0045830	positive regulation of isotype switching	3/577	29/18986	0.103448	3.40393	2.29358	0.0568752	0.494976	0.466787	MLH1/TP53BP1/KMT5C	3	GO BP
GO:0060384	innervation	3/577	29/18986	0.103448	3.40393	2.29358	0.0568752	0.494976	0.466787	SEMA3A/RET/SLITRK6	3	GO BP
GO:0070977	bone maturation	3/577	29/18986	0.103448	3.40393	2.29358	0.0568752	0.494976	0.466787	RHOA/SNX10/GH1	3	GO BP
GO:0007411	axon guidance	12/577	236/18986	0.0508475	1.67312	1.84215	0.0574296	0.494976	0.466787	ENAH/SEMA4F/EPHA3/EPHB3/TRIO/RAC1/ETV1/SEMA3C/SEMA3A/NFIB/RET/CNTN1	12	GO BP
GO:0006356	regulation of transcription by RNA polymerase I	4/577	48/18986	0.0833333	2.74206	2.13941	0.0574664	0.494976	0.466787	MTOR/IPPK/CARM1/PIH1D1	4	GO BP
GO:0010453	regulation of cell fate commitment	4/577	48/18986	0.0833333	2.74206	2.13941	0.0574664	0.494976	0.466787	GATAD2B/BMPR1A/MTA2/GATAD2A	4	GO BP
GO:0090224	regulation of spindle organization	4/577	48/18986	0.0833333	2.74206	2.13941	0.0574664	0.494976	0.466787	STIL/TPR/NUMA1/CHMP4B	4	GO BP
GO:1902108	regulation of mitochondrial membrane permeability involved in apoptotic process	4/577	48/18986	0.0833333	2.74206	2.13941	0.0574664	0.494976	0.466787	ATF2/GSK3B/NAIF1/SIVA1	4	GO BP
GO:0006448	regulation of translational elongation	2/577	13/18986	0.153846	5.06226	2.59388	0.0576317	0.494976	0.466787	CPEB2/EIF5A	2	GO BP
GO:0010992	ubiquitin recycling	2/577	13/18986	0.153846	5.06226	2.59388	0.0576317	0.494976	0.466787	UBE2S/UBE2C	2	GO BP
GO:0031958	nuclear receptor-mediated corticosteroid signaling pathway	2/577	13/18986	0.153846	5.06226	2.59388	0.0576317	0.494976	0.466787	JAK2/CALR	2	GO BP
GO:0035437	maintenance of protein localization in endoplasmic reticulum	2/577	13/18986	0.153846	5.06226	2.59388	0.0576317	0.494976	0.466787	KDELR2/OS9	2	GO BP
GO:0044406	adhesion of symbiont to host	2/577	13/18986	0.153846	5.06226	2.59388	0.0576317	0.494976	0.466787	SCARB1/NECTIN2	2	GO BP
GO:0048103	somatic stem cell division	2/577	13/18986	0.153846	5.06226	2.59388	0.0576317	0.494976	0.466787	FUT10/WNT7A	2	GO BP
GO:0070142	synaptic vesicle budding	2/577	13/18986	0.153846	5.06226	2.59388	0.0576317	0.494976	0.466787	DNM3/DNM2	2	GO BP
GO:0090232	positive regulation of spindle checkpoint	2/577	13/18986	0.153846	5.06226	2.59388	0.0576317	0.494976	0.466787	TPR/XRCC3	2	GO BP
GO:0051495	positive regulation of cytoskeleton organization	10/577	186/18986	0.0537634	1.76907	1.86604	0.0582315	0.49911	0.470686	MTOR/STIL/NES/SPAST/RHOA/SLAIN2/RAC1/NUMA1/FCHSD2/PDXP	10	GO BP
GO:0051536	iron-sulfur cluster binding	5/600	76/18737	0.0657895	2.0545	1.67539	0.0964369	0.499358	0.451244	SDHB/REV3L/TYW1/TYW1B/NUBP2	5	GO MF

## Sheet: Supplementary Table 4
Supplementary Table 4. PDHD_HD GO, BP & MF merged (clusterProfiler)
ID	Description	GeneRatio	BgRatio	RichFactor	FoldEnrichment	zScore	pvalue	p.adjust	qvalue	Gene Symbols	Count	Category
GO:0070555	response to interleukin-1	6/118	116/18986	0.0517241	8.32233	6.25569	8.6279e-05	0.207156	0.196716	SNCA/GHR/IL6/RIPK2/SOX9/MAP2K7	6	GO BP
GO:1901617	organic hydroxy compound biosynthetic process	8/118	255/18986	0.0313725	5.04779	5.14625	0.00019455	0.233558	0.221788	ERRFI1/DHDDS/ABCD3/FDPS/SNCA/MOXD1/SPTSSA/MBTPS2	8	GO BP
GO:0046165	alcohol biosynthetic process	6/118	148/18986	0.0405405	6.5229	5.33414	0.0003261	0.258473	0.245447	DHDDS/FDPS/SNCA/MOXD1/SPTSSA/MBTPS2	6	GO BP
GO:0051590	positive regulation of neurotransmitter transport	3/118	24/18986	0.125	20.1123	7.409	0.00043061	0.258473	0.245447	RAB3B/NLGN1/SNCA	3	GO BP
GO:0033135	regulation of peptidyl-serine phosphorylation	4/118	77/18986	0.0519481	8.35835	5.11653	0.00135277	0.381605	0.362374	SNCA/IL6/RIPK2/DMD	4	GO BP
GO:0022898	regulation of transmembrane transporter activity	6/118	197/18986	0.0304569	4.90046	4.35191	0.0014559	0.381605	0.362374	NLGN1/SNCA/MIR30D/AKAP6/VMP1/DMD	6	GO BP
GO:0044703	multi-organism reproductive process	6/118	210/18986	0.0285714	4.59709	4.14518	0.00201148	0.381605	0.362374	PTN/ERRFI1/HSPG2/SERPINE2/EPYC/VMP1	6	GO BP
GO:0032728	positive regulation of interferon-beta production	3/118	41/18986	0.0731707	11.773	5.46093	0.00210024	0.381605	0.362374	RIPK2/HSP90AA1/ARRDC4	3	GO BP
GO:0044706	multi-multicellular organism process	6/118	218/18986	0.0275229	4.42839	4.02618	0.00242521	0.381605	0.362374	PTN/ERRFI1/HSPG2/SERPINE2/EPYC/VMP1	6	GO BP
GO:0045793	positive regulation of cell size	2/118	12/18986	0.166667	26.8164	7.07441	0.00242705	0.381605	0.362374	HSP90AA1/AMOT	2	GO BP
GO:0051583	dopamine uptake involved in synaptic transmission	2/118	12/18986	0.166667	26.8164	7.07441	0.00242705	0.381605	0.362374	RAB3B/SNCA	2	GO BP
GO:0051934	catecholamine uptake involved in synaptic transmission	2/118	12/18986	0.166667	26.8164	7.07441	0.00242705	0.381605	0.362374	RAB3B/SNCA	2	GO BP
GO:0048511	rhythmic process	7/118	299/18986	0.0234114	3.76685	3.8136	0.00266665	0.381605	0.362374	PTN/NLGN1/OPN5/AHR/SP1/TEF/NONO	7	GO BP
GO:0015872	dopamine transport	3/118	45/18986	0.0666667	10.7266	5.16591	0.00274579	0.381605	0.362374	RAB3B/SNCA/CHRM5	3	GO BP
GO:0032409	regulation of transporter activity	6/118	225/18986	0.0266667	4.29062	3.92667	0.00283714	0.381605	0.362374	NLGN1/SNCA/MIR30D/AKAP6/VMP1/DMD	6	GO BP
GO:0021781	glial cell fate commitment	2/118	13/18986	0.153846	24.7536	6.77511	0.0028567	0.381605	0.362374	NFIA/SOX9	2	GO BP
GO:0032494	response to peptidoglycan	2/118	13/18986	0.153846	24.7536	6.77511	0.0028567	0.381605	0.362374	IL6/RIPK2	2	GO BP
GO:0007008	outer mitochondrial membrane organization	2/118	14/18986	0.142857	22.9855	6.50769	0.00331931	0.381605	0.362374	HSP90AA1/TOMM40	2	GO BP
GO:0045040	protein insertion into mitochondrial outer membrane	2/118	14/18986	0.142857	22.9855	6.50769	0.00331931	0.381605	0.362374	HSP90AA1/TOMM40	2	GO BP
GO:0099054	presynapse assembly	3/118	50/18986	0.06	9.6539	4.84547	0.00370826	0.381605	0.362374	NLGN1/SNCA/SLITRK5	3	GO BP
GO:0050803	regulation of synapse structure or activity	7/118	318/18986	0.0220126	3.54179	3.61482	0.0037446	0.381605	0.362374	NLGN1/SNCA/ADGRB3/SLC17A6/SLITRK5/FRMPD4/AMOT	7	GO BP
GO:0060033	anatomical structure regression	2/118	15/18986	0.133333	21.4531	6.26676	0.00381446	0.381605	0.362374	OPN5/SLC17A6	2	GO BP
GO:0061684	chaperone-mediated autophagy	2/118	15/18986	0.133333	21.4531	6.26676	0.00381446	0.381605	0.362374	SNCA/HSP90AA1	2	GO BP
GO:1900029	positive regulation of ruffle assembly	2/118	15/18986	0.133333	21.4531	6.26676	0.00381446	0.381605	0.362374	FAM98A/NLGN1	2	GO BP
GO:0042762	regulation of sulfur metabolic process	2/118	16/18986	0.125	20.1123	6.04815	0.00434173	0.407157	0.386638	SNCA/SP1	2	GO BP
GO:0033138	positive regulation of peptidyl-serine phosphorylation	3/118	54/18986	0.0555556	8.93879	4.61994	0.00460924	0.407157	0.386638	SNCA/IL6/RIPK2	3	GO BP
GO:0001956	positive regulation of neurotransmitter secretion	2/118	18/18986	0.111111	17.8776	5.66525	0.00549101	0.407157	0.386638	NLGN1/SNCA	2	GO BP
GO:0072189	ureter development	2/118	18/18986	0.111111	17.8776	5.66525	0.00549101	0.407157	0.386638	NFIA/SOX9	2	GO BP
GO:0090494	dopamine uptake	2/118	18/18986	0.111111	17.8776	5.66525	0.00549101	0.407157	0.386638	RAB3B/SNCA	2	GO BP
GO:0090493	catecholamine uptake	2/118	19/18986	0.105263	16.9367	5.49615	0.0061122	0.407157	0.386638	RAB3B/SNCA	2	GO BP
GO:0032608	interferon-beta production	3/118	60/18986	0.05	8.04492	4.3222	0.00619005	0.407157	0.386638	RIPK2/HSP90AA1/ARRDC4	3	GO BP
GO:0032648	regulation of interferon-beta production	3/118	60/18986	0.05	8.04492	4.3222	0.00619005	0.407157	0.386638	RIPK2/HSP90AA1/ARRDC4	3	GO BP
GO:0099172	presynapse organization	3/118	60/18986	0.05	8.04492	4.3222	0.00619005	0.407157	0.386638	NLGN1/SNCA/SLITRK5	3	GO BP
GO:0032412	regulation of monoatomic ion transmembrane transporter activity	5/118	188/18986	0.0265957	4.27921	3.57335	0.0064142	0.407157	0.386638	NLGN1/MIR30D/AKAP6/VMP1/DMD	5	GO BP
GO:0007565	female pregnancy	5/118	189/18986	0.026455	4.25657	3.5582	0.0065565	0.407157	0.386638	PTN/ERRFI1/HSPG2/EPYC/VMP1	5	GO BP
GO:0051580	regulation of neurotransmitter uptake	2/118	20/18986	0.1	16.0898	5.33943	0.00676389	0.407157	0.386638	RAB3B/SNCA	2	GO BP
GO:0007566	embryo implantation	3/118	62/18986	0.0483871	7.7854	4.23203	0.0067802	0.407157	0.386638	ERRFI1/HSPG2/VMP1	3	GO BP
GO:0045765	regulation of angiogenesis	7/118	360/18986	0.0194444	3.12858	3.22452	0.00727678	0.407157	0.386638	HSPG2/ADGRB3/IL6/SP1/PAK4/RRAS/AMOT	7	GO BP
GO:0045664	regulation of neuron differentiation	5/118	194/18986	0.0257732	4.14686	3.48398	0.00730136	0.407157	0.386638	NLGN1/SOX9/DMD/ZHX2/NGF	5	GO BP
GO:0031340	positive regulation of vesicle fusion	2/118	21/18986	0.0952381	15.3236	5.19362	0.00744569	0.407157	0.386638	SNCA/ZNRF2	2	GO BP
GO:2000738	positive regulation of stem cell differentiation	2/118	21/18986	0.0952381	15.3236	5.19362	0.00744569	0.407157	0.386638	PTN/SOX9	2	GO BP
GO:0006066	alcohol metabolic process	7/118	363/18986	0.0192837	3.10272	3.19885	0.00760012	0.407157	0.386638	ERRFI1/DHDDS/FDPS/SNCA/MOXD1/SPTSSA/MBTPS2	7	GO BP
GO:0051937	catecholamine transport	3/118	65/18986	0.0461539	7.42608	4.10406	0.00772624	0.407157	0.386638	RAB3B/SNCA/CHRM5	3	GO BP
GO:0051965	positive regulation of synapse assembly	3/118	65/18986	0.0461539	7.42608	4.10406	0.00772624	0.407157	0.386638	NLGN1/ADGRB3/SLITRK5	3	GO BP
GO:0009713	catechol-containing compound biosynthetic process	2/118	22/18986	0.0909091	14.6271	5.05748	0.0081572	0.407157	0.386638	SNCA/MOXD1	2	GO BP
GO:0042423	catecholamine biosynthetic process	2/118	22/18986	0.0909091	14.6271	5.05748	0.0081572	0.407157	0.386638	SNCA/MOXD1	2	GO BP
GO:1901342	regulation of vasculature development	7/118	369/18986	0.0189702	3.05227	3.1483	0.00827861	0.407157	0.386638	HSPG2/ADGRB3/IL6/SP1/PAK4/RRAS/AMOT	7	GO BP
GO:0006906	vesicle fusion	4/118	128/18986	0.03125	5.02807	3.61608	0.00837589	0.407157	0.386638	YIPF4/SNCA/ZNRF2/CAV2	4	GO BP
GO:0090174	organelle membrane fusion	4/118	130/18986	0.0307692	4.95072	3.57443	0.00883467	0.407157	0.386638	YIPF4/SNCA/ZNRF2/CAV2	4	GO BP
GO:0032785	negative regulation of DNA-templated transcription, elongation	2/118	23/18986	0.0869565	13.9912	4.92994	0.00889802	0.407157	0.386638	LARP7/ZC3H4	2	GO BP
GO:0061448	connective tissue development	6/118	290/18986	0.0206897	3.32893	3.16056	0.00955819	0.407157	0.386638	ERRFI1/NFIA/TBL1XR1/GHR/EPYC/SOX9	6	GO BP
GO:0072574	hepatocyte proliferation	2/118	24/18986	0.0833333	13.4082	4.81011	0.00966779	0.407157	0.386638	PTN/IL6	2	GO BP
GO:0072575	epithelial cell proliferation involved in liver morphogenesis	2/118	24/18986	0.0833333	13.4082	4.81011	0.00966779	0.407157	0.386638	PTN/IL6	2	GO BP
GO:0051216	cartilage development	5/118	209/18986	0.0239234	3.84924	3.27546	0.00988762	0.407157	0.386638	ERRFI1/NFIA/GHR/EPYC/SOX9	5	GO BP
GO:0050673	epithelial cell proliferation	8/118	482/18986	0.0165975	2.67051	2.93781	0.010482	0.407157	0.386638	PTN/ERRFI1/HSPG2/MCC/IL6/CAV2/SP1/SOX9	8	GO BP
GO:0051962	positive regulation of nervous system development	6/118	297/18986	0.020202	3.25047	3.09131	0.0106659	0.407157	0.386638	PTN/SERPINE2/NLGN1/ADGRB3/IL6/SLITRK5	6	GO BP
GO:0008380	RNA splicing	8/118	484/18986	0.0165289	2.65948	2.92461	0.0107282	0.407157	0.386638	RNU11/FAM98A/CCNL1/LARP7/KHDRBS3/DDX42/LSM4/NONO	8	GO BP
GO:0014015	positive regulation of gliogenesis	3/118	74/18986	0.0405405	6.5229	3.76442	0.011014	0.407157	0.386638	PTN/SERPINE2/IL6	3	GO BP
GO:0050679	positive regulation of epithelial cell proliferation	5/118	216/18986	0.0231481	3.7245	3.18467	0.0112864	0.407157	0.386638	PTN/HSPG2/CAV2/SP1/SOX9	5	GO BP
GO:0032212	positive regulation of telomere maintenance via telomerase	2/118	26/18986	0.0769231	12.3768	4.59061	0.0112926	0.407157	0.386638	POT1/HSP90AA1	2	GO BP
GO:0035988	chondrocyte proliferation	2/118	26/18986	0.0769231	12.3768	4.59061	0.0112926	0.407157	0.386638	ERRFI1/SOX9	2	GO BP
GO:0072576	liver morphogenesis	2/118	26/18986	0.0769231	12.3768	4.59061	0.0112926	0.407157	0.386638	PTN/IL6	2	GO BP
GO:0032206	positive regulation of telomere maintenance	3/118	75/18986	0.04	6.43593	3.73019	0.0114218	0.407157	0.386638	POT1/HSP90AA1/MAP2K7	3	GO BP
GO:0032414	positive regulation of ion transmembrane transporter activity	3/118	75/18986	0.04	6.43593	3.73019	0.0114218	0.407157	0.386638	AKAP6/VMP1/DMD	3	GO BP
GO:0032481	positive regulation of type I interferon production	3/118	75/18986	0.04	6.43593	3.73019	0.0114218	0.407157	0.386638	RIPK2/HSP90AA1/ARRDC4	3	GO BP
GO:0060348	bone development	5/118	217/18986	0.0230415	3.70733	3.17201	0.0114967	0.407157	0.386638	GHR/EPYC/TMEM107/SOX9/MBTPS2	5	GO BP
GO:0051347	positive regulation of transferase activity	6/118	304/18986	0.0197368	3.17562	3.02407	0.011862	0.407157	0.386638	DIPK2A/SNCA/GHR/HSP90AA1/MAP2K7/ARRDC4	6	GO BP
GO:0071902	positive regulation of protein serine/threonine kinase activity	4/118	142/18986	0.028169	4.53235	3.34121	0.0119336	0.407157	0.386638	DIPK2A/SNCA/GHR/MAP2K7	4	GO BP
GO:0048813	dendrite morphogenesis	4/118	143/18986	0.027972	4.50065	3.32296	0.0122194	0.407157	0.386638	PTN/NLGN1/ADGRB3/SLITRK5	4	GO BP
GO:0015844	monoamine transport	3/118	77/18986	0.038961	6.26877	3.66356	0.0122633	0.407157	0.386638	RAB3B/SNCA/CHRM5	3	GO BP
GO:1904064	positive regulation of cation transmembrane transport	4/118	144/18986	0.0277778	4.4694	3.30488	0.0125096	0.407157	0.386638	SNCA/AKAP6/VMP1/DMD	4	GO BP
GO:0050807	regulation of synapse organization	6/118	312/18986	0.0192308	3.0942	2.94958	0.0133417	0.407157	0.386638	NLGN1/SNCA/ADGRB3/SLITRK5/FRMPD4/AMOT	6	GO BP
GO:0001889	liver development	4/118	147/18986	0.0272109	4.37819	3.2516	0.0134067	0.407157	0.386638	PTN/ERRFI1/IL6/SOX9	4	GO BP
GO:0045685	regulation of glial cell differentiation	3/118	80/18986	0.0375	6.03369	3.56792	0.0135908	0.407157	0.386638	PTN/SERPINE2/IL6	3	GO BP
GO:0007224	smoothened signaling pathway	4/118	148/18986	0.027027	4.3486	3.23415	0.0137145	0.407157	0.386638	HSPG2/GORAB/SERPINE2/TUBD1	4	GO BP
GO:0008299	isoprenoid biosynthetic process	2/118	29/18986	0.0689655	11.0964	4.30294	0.0139374	0.407157	0.386638	DHDDS/FDPS	2	GO BP
GO:1903421	regulation of synaptic vesicle recycling	2/118	29/18986	0.0689655	11.0964	4.30294	0.0139374	0.407157	0.386638	NLGN1/SNCA	2	GO BP
GO:1904358	positive regulation of telomere maintenance via telomere lengthening	2/118	29/18986	0.0689655	11.0964	4.30294	0.0139374	0.407157	0.386638	POT1/HSP90AA1	2	GO BP
GO:0061008	hepaticobiliary system development	4/118	150/18986	0.0266667	4.29062	3.19972	0.0143437	0.407157	0.386638	PTN/ERRFI1/IL6/SOX9	4	GO BP
GO:0035107	appendage morphogenesis	4/118	151/18986	0.0264901	4.26221	3.18274	0.014665	0.407157	0.386638	ERRFI1/NFIA/TMEM107/SOX9	4	GO BP
GO:0035108	limb morphogenesis	4/118	151/18986	0.0264901	4.26221	3.18274	0.014665	0.407157	0.386638	ERRFI1/NFIA/TMEM107/SOX9	4	GO BP
GO:0001963	synaptic transmission, dopaminergic	2/118	30/18986	0.0666667	10.7266	4.21628	0.0148729	0.407157	0.386638	RAB3B/SNCA	2	GO BP
GO:0090330	regulation of platelet aggregation	2/118	30/18986	0.0666667	10.7266	4.21628	0.0148729	0.407157	0.386638	SERPINE2/IL6	2	GO BP
GO:0051279	regulation of release of sequestered calcium ion into cytosol	3/118	83/18986	0.0361446	5.8156	3.47702	0.014997	0.407157	0.386638	SNCA/AKAP6/DMD	3	GO BP
GO:0032411	positive regulation of transporter activity	3/118	84/18986	0.0357143	5.74637	3.44771	0.0154833	0.407157	0.386638	AKAP6/VMP1/DMD	3	GO BP
GO:1900027	regulation of ruffle assembly	2/118	31/18986	0.0645161	10.3805	4.13361	0.0158347	0.407157	0.386638	FAM98A/NLGN1	2	GO BP
GO:1903055	positive regulation of extracellular matrix organization	2/118	31/18986	0.0645161	10.3805	4.13361	0.0158347	0.407157	0.386638	IL6/SOX9	2	GO BP
GO:1904427	positive regulation of calcium ion transmembrane transport	3/118	85/18986	0.0352941	5.67876	3.41886	0.0159785	0.407157	0.386638	SNCA/AKAP6/VMP1	3	GO BP
GO:0034767	positive regulation of monoatomic ion transmembrane transport	4/118	157/18986	0.0254777	4.09932	3.0838	0.0166888	0.407157	0.386638	SNCA/AKAP6/VMP1/DMD	4	GO BP
GO:0016358	dendrite development	5/118	239/18986	0.0209205	3.36607	2.91102	0.0168214	0.407157	0.386638	PTN/NLGN1/ADGRB3/SLITRK5/PAK4	5	GO BP
GO:0008589	regulation of smoothened signaling pathway	3/118	87/18986	0.0344828	5.54822	3.36252	0.0169954	0.407157	0.386638	GORAB/SERPINE2/TUBD1	3	GO BP
GO:0018105	peptidyl-serine phosphorylation	4/118	159/18986	0.0251572	4.04776	3.05191	0.0174003	0.407157	0.386638	SNCA/IL6/RIPK2/DMD	4	GO BP
GO:0071347	cellular response to interleukin-1	3/118	88/18986	0.0340909	5.48517	3.335	0.0175172	0.407157	0.386638	IL6/SOX9/MAP2K7	3	GO BP
GO:0010880	regulation of release of sequestered calcium ion into cytosol by sarcoplasmic reticulum	2/118	33/18986	0.0606061	9.75141	3.97905	0.0178359	0.407157	0.386638	AKAP6/DMD	2	GO BP
GO:0048710	regulation of astrocyte differentiation	2/118	33/18986	0.0606061	9.75141	3.97905	0.0178359	0.407157	0.386638	SERPINE2/IL6	2	GO BP
GO:0060351	cartilage development involved in endochondral bone morphogenesis	2/118	33/18986	0.0606061	9.75141	3.97905	0.0178359	0.407157	0.386638	GHR/SOX9	2	GO BP
GO:0045860	positive regulation of protein kinase activity	5/118	243/18986	0.0205761	3.31066	2.86684	0.0179395	0.407157	0.386638	DIPK2A/SNCA/GHR/HSP90AA1/MAP2K7	5	GO BP
GO:0050730	regulation of peptidyl-tyrosine phosphorylation	4/118	162/18986	0.0246914	3.9728	3.00504	0.0185028	0.407157	0.386638	ERRFI1/GHR/IL6/RIPK2	4	GO BP
GO:0046849	bone remodeling	3/118	90/18986	0.0333333	5.36328	3.2812	0.0185874	0.407157	0.386638	PTN/MITF/IL6	3	GO BP
GO:0048708	astrocyte differentiation	3/118	90/18986	0.0333333	5.36328	3.2812	0.0185874	0.407157	0.386638	SERPINE2/IL6/SOX9	3	GO BP
GO:0031338	regulation of vesicle fusion	2/118	34/18986	0.0588235	9.46461	3.90663	0.0188746	0.407157	0.386638	SNCA/ZNRF2	2	GO BP
GO:0090151	establishment of protein localization to mitochondrial membrane	2/118	34/18986	0.0588235	9.46461	3.90663	0.0188746	0.407157	0.386638	HSP90AA1/TOMM40	2	GO BP
GO:0140058	neuron projection arborization	2/118	34/18986	0.0588235	9.46461	3.90663	0.0188746	0.407157	0.386638	PTN/NLGN1	2	GO BP
GO:0098810	neurotransmitter reuptake	2/118	35/18986	0.0571429	9.19419	3.83714	0.0199383	0.407157	0.386638	RAB3B/SNCA	2	GO BP
GO:0051963	regulation of synapse assembly	4/118	168/18986	0.0238095	3.83091	2.91459	0.0208356	0.407157	0.386638	NLGN1/SNCA/ADGRB3/SLITRK5	4	GO BP
GO:0048665	neuron fate specification	2/118	36/18986	0.0555556	8.93879	3.77038	0.0210265	0.407157	0.386638	NFIA/SOX9	2	GO BP
GO:1905606	regulation of presynapse assembly	2/118	36/18986	0.0555556	8.93879	3.77038	0.0210265	0.407157	0.386638	SNCA/SLITRK5	2	GO BP
GO:0015837	amine transport	3/118	96/18986	0.03125	5.02807	3.12896	0.0220118	0.407157	0.386638	RAB3B/SNCA/SLC22A16	3	GO BP
GO:0018209	peptidyl-serine modification	4/118	171/18986	0.0233918	3.7637	2.87092	0.0220668	0.407157	0.386638	SNCA/IL6/RIPK2/DMD	4	GO BP
GO:0034110	regulation of homotypic cell-cell adhesion	2/118	37/18986	0.054054	8.69721	3.70616	0.0221389	0.407157	0.386638	SERPINE2/IL6	2	GO BP
GO:0045880	positive regulation of smoothened signaling pathway	2/118	37/18986	0.054054	8.69721	3.70616	0.0221389	0.407157	0.386638	GORAB/TUBD1	2	GO BP
GO:0099174	regulation of presynapse organization	2/118	37/18986	0.054054	8.69721	3.70616	0.0221389	0.407157	0.386638	SNCA/SLITRK5	2	GO BP
GO:0048284	organelle fusion	4/118	172/18986	0.0232558	3.74182	2.85658	0.0224869	0.407157	0.386638	YIPF4/SNCA/ZNRF2/CAV2	4	GO BP
GO:0033044	regulation of chromosome organization	5/118	258/18986	0.0193798	3.11818	2.70901	0.0225677	0.407157	0.386638	POT1/ANAPC15/HSP90AA1/TEX14/MAP2K7	5	GO BP
GO:0033674	positive regulation of kinase activity	5/118	258/18986	0.0193798	3.11818	2.70901	0.0225677	0.407157	0.386638	DIPK2A/SNCA/GHR/HSP90AA1/MAP2K7	5	GO BP
GO:0009410	response to xenobiotic stimulus	7/118	451/18986	0.0155211	2.49731	2.545	0.0225914	0.407157	0.386638	ERRFI1/HSPG2/ABCD3/SNCA/AHR/SLITRK5/HSP90AA1	7	GO BP
GO:0006699	bile acid biosynthetic process	2/118	38/18986	0.0526316	8.46833	3.64432	0.0232753	0.407157	0.386638	ERRFI1/ABCD3	2	GO BP
GO:0014808	release of sequestered calcium ion into cytosol by sarcoplasmic reticulum	2/118	38/18986	0.0526316	8.46833	3.64432	0.0232753	0.407157	0.386638	AKAP6/DMD	2	GO BP
GO:0042401	biogenic amine biosynthetic process	2/118	38/18986	0.0526316	8.46833	3.64432	0.0232753	0.407157	0.386638	SNCA/MOXD1	2	GO BP
GO:0071711	basement membrane organization	2/118	38/18986	0.0526316	8.46833	3.64432	0.0232753	0.407157	0.386638	HMCN1/CAV2	2	GO BP
GO:0042063	gliogenesis	6/118	355/18986	0.0169014	2.71941	2.58618	0.0235542	0.407157	0.386638	PTN/NFIA/SERPINE2/IL6/SOX9/RRAS	6	GO BP
GO:0001934	positive regulation of protein phosphorylation	7/118	455/18986	0.0153846	2.47536	2.51905	0.023566	0.407157	0.386638	DIPK2A/SNCA/GHR/IL6/RIPK2/HSP90AA1/MAP2K7	7	GO BP
GO:0051588	regulation of neurotransmitter transport	3/118	99/18986	0.030303	4.87571	3.05753	0.0238445	0.407157	0.386638	RAB3B/NLGN1/SNCA	3	GO BP
GO:0070936	protein K48-linked ubiquitination	3/118	99/18986	0.030303	4.87571	3.05753	0.0238445	0.407157	0.386638	UBE2D3/ZNRF2/ANAPC15	3	GO BP
GO:0050806	positive regulation of synaptic transmission	4/118	176/18986	0.0227273	3.65678	2.80028	0.0242161	0.407157	0.386638	PTN/SERPINE2/NLGN1/SNCA	4	GO BP
GO:0000209	protein polyubiquitination	5/118	263/18986	0.0190114	3.0589	2.65895	0.0242675	0.407157	0.386638	UBE2D3/ZNRF2/RIPK2/ANAPC15/ARRDC4	5	GO BP
GO:0009309	amine biosynthetic process	2/118	39/18986	0.0512821	8.2512	3.58472	0.0244352	0.407157	0.386638	SNCA/MOXD1	2	GO BP
GO:0035633	maintenance of blood-brain barrier	2/118	39/18986	0.0512821	8.2512	3.58472	0.0244352	0.407157	0.386638	IL6/DMD	2	GO BP
GO:0070979	protein K11-linked ubiquitination	2/118	39/18986	0.0512821	8.2512	3.58472	0.0244352	0.407157	0.386638	UBE2D3/ANAPC15	2	GO BP
GO:0060349	bone morphogenesis	3/118	100/18986	0.03	4.82695	3.03435	0.0244733	0.407157	0.386638	GHR/TMEM107/SOX9	3	GO BP
[truncated: 1,604 more rows]

## Sheet: Supplementary Table 5
Supplementary Table 5. Genes with PAX3 peaks greater than 50 kb from TSS (distant)
[truncated: 111 more rows]

[truncated: 1 more sheets: Supplementary Table 6]
